# Supplementary material for: A widespread group of large plasmids in methanotrophic Methanoperedens archaea
Source: Nat Commun. 2022 Nov 18;13:7085. doi: 10.1038/s41467-022-34588-9 (PMC9674854; doi:10.1038/s41467-022-34588-9)
Supplement: Supplementary file 3 — Supplementary Data 1–5 [file 41467_2022_34588_MOESM3_ESM.xlsx]

## Sheet: Supplementary Data 1
plasmid	shared	name	length (AA)	TMH	Localization	psort score	PFAM accession	PFAM description	KO	KO description	MobiDBLite	InterProSite	Category	Name	ggkbase	Subfamily	pfams	in_num	in_total	in_perc	Start	End	Strand
v1	TRUE	Mp_Bioreactor_1_28231-rev-1-start_adj_FINAL_1|Mp_Bioreactor_1_28231_HMP-v1_FINAL_complete|Mp_Bioreactor_1	441	0	Cytoplasmic	7.5	PF09079|PF13401	CDC6, C terminal winged helix domain|AAA domain					Replication	Orc1/Cdc6	ORC1-type DNA replication protein 1 n=1 Tax =Methanosarcina mazei (strain ATCC BAA-159 / DSM 3647 / Goe1 / Go1 / JCM 11833 / OCM 88) RepID=CDC61 METMA CDS	subfam0250					812	2137	negative
v1	TRUE	Mp_Bioreactor_1_28231-rev-1-start_adj_FINAL_2|Mp_Bioreactor_1_28231_HMP-v1_FINAL_complete|Mp_Bioreactor_1	304	0	Cytoplasmic	7.5							Replication	RepA1	Uncharacterized protein n=1 Tax=Methanocella conradii (strain DSM 24694 / JCM 17849 / CGMCC 1.5162 / HZ254) RepID=H8I532 METCZ CDS	subfam6769	PF17244.2	6	58	0.103448	3891	4805	positive
v1	TRUE	Mp_Bioreactor_1_28231-rev-1-start_adj_FINAL_3|Mp_Bioreactor_1_28231_HMP-v1_FINAL_complete|Mp_Bioreactor_1	314	0	Unknown	2.5					consensus disorder prediction		Replication	RepA2	Glycerol dehydrogenase (EC:1.1.1.6) CDS	subfam5002	PF16100.5	8	65	0.123077	4806	5750	positive
v1	TRUE	Mp_Bioreactor_1_28231-rev-1-start_adj_FINAL_4|Mp_Bioreactor_1_28231_HMP-v1_FINAL_complete|Mp_Bioreactor_1	134	0	Cytoplasmic	7.5									Uncharacterized protein n=1 Tax=Ferroglobus placidus (strain DSM 10642 / AEDII12DO) RepID=D3S374 FERPA CDS	subfam5003		5	7	0.714286	6196	6600	positive
v1	TRUE	Mp_Bioreactor_1_28231-rev-1-start_adj_FINAL_5|Mp_Bioreactor_1_28231_HMP-v1_FINAL_complete|Mp_Bioreactor_1	1142	0	Cytoplasmic	7.5	PF02384|PF00176|PF00271	N-6 DNA Methylase|SNF2 family N-terminal domain|Helicase conserved C-terminal domain			consensus disorder prediction	Superfamilies 1 and 2 helicase ATP-binding type-1 domain profile.|Superfamilies 1 and 2 helicase C-terminal domain profile.	Replication	Helicase/methylase	DNA/RNA helicase, superfamily II, SNF2 family n =1 Tax=Methanomethylovorans hollandica (strain DSM 15978 / NBRC 107637 / DMS1) RepID=L0L0C0 METHD CDS	subfam5371		3	4	0.75	6800	10228	positive
v1	TRUE	Mp_Bioreactor_1_28231-rev-1-start_adj_FINAL_6|Mp_Bioreactor_1_28231_HMP-v1_FINAL_complete|Mp_Bioreactor_1	719	0	Cytoplasmic	7.5									hypothetical protein CDS	subfam0824		6	9	0.666667	10284	12443	positive
v1	TRUE	Mp_Bioreactor_1_28231-rev-1-start_adj_FINAL_7|Mp_Bioreactor_1_28231_HMP-v1_FINAL_complete|Mp_Bioreactor_1	195	0	Cytoplasmic	7.5	PF00899	ThiF family					Activation	ThiF	hypothetical protein CDS	subfam1990	PF00899.21	6	8	0.75	12443	13030	positive
v1	TRUE	Mp_Bioreactor_1_28231-rev-1-start_adj_FINAL_8|Mp_Bioreactor_1_28231_HMP-v1_FINAL_complete|Mp_Bioreactor_1	182	0	Unknown	2.5					consensus disorder prediction				hypothetical protein CDS	subfam5187		6	9	0.666667	13044	13592	positive
v1	TRUE	Mp_Bioreactor_1_28231-rev-1-start_adj_FINAL_9|Mp_Bioreactor_1_28231_HMP-v1_FINAL_complete|Mp_Bioreactor_1	91	0	Cytoplasmic	7.5									hypothetical protein CDS	subfam2080		6	9	0.666667	13594	13869	positive
v1	TRUE	Mp_Bioreactor_1_28231-rev-1-start_adj_FINAL_10|Mp_Bioreactor_1_28231_HMP-v1_FINAL_complete|Mp_Bioreactor_1	182	0	Cytoplasmic	7.5									hypothetical protein CDS	subfam4176		6	9	0.666667	13956	14504	positive
v1	TRUE	Mp_Bioreactor_1_28231-rev-1-start_adj_FINAL_11|Mp_Bioreactor_1_28231_HMP-v1_FINAL_complete|Mp_Bioreactor_1	228	0	Cytoplasmic	7.5	PF04002	RadC-like JAB domain	K03630	DNA repair protein RadC		MPN domain profile.	DNA repair	RadC	UPF0758 protein Mbar A2303 n=1 Tax =Methanosarcina barkeri (strain Fusaro / DSM 804) RepID=Y2303 METBF CDS	subfam7324	PF04002.15	5	41	0.121951	14538	15224	positive
v1	TRUE	Mp_Bioreactor_1_28231-rev-1-start_adj_FINAL_12|Mp_Bioreactor_1_28231_HMP-v1_FINAL_complete|Mp_Bioreactor_1	131	0	Cytoplasmic	7.5									Putative uncharacterized protein n=1 Tax =Desulfosporosinus sp. OT RepID=G2FLL2 9FIRM CDS	subfam3007		6	9	0.666667	15221	15616	positive
v1	TRUE	Mp_Bioreactor_1_28231-rev-1-start_adj_FINAL_13|Mp_Bioreactor_1_28231_HMP-v1_FINAL_complete|Mp_Bioreactor_1	91	0	Cytoplasmic	7.5									hypothetical protein CDS	subfam3196		3	4	0.75	15618	15893	positive
v1	FALSE	Mp_Bioreactor_1_28231-rev-1-start_adj_FINAL_14|Mp_Bioreactor_1_28231_HMP-v1_FINAL_complete|Mp_Bioreactor_1	68	1	Cytoplasmic	7.5									hypothetical protein CDS						15857	16063	positive
v1	TRUE	Mp_Bioreactor_1_28231-rev-1-start_adj_FINAL_15|Mp_Bioreactor_1_28231_HMP-v1_FINAL_complete|Mp_Bioreactor_1	59	0	Unknown	2.5									Uncharacterized protein n=1 Tax=uncultured bacterium RepID=K2DHT3 9BACT CDS	subfam1528		4	16	0.25	16065	16244	positive
v1	FALSE	Mp_Bioreactor_1_28231-rev-1-start_adj_FINAL_16|Mp_Bioreactor_1_28231_HMP-v1_FINAL_complete|Mp_Bioreactor_1	1076	0	Unknown	2.5							Chaperone		hypothetical protein n=1 Tax=Dehalobacter sp. E1RepID=UPI00031C352D CDS						16563	19793	positive
v1	TRUE	Mp_Bioreactor_1_28231-rev-1-start_adj_FINAL_17|Mp_Bioreactor_1_28231_HMP-v1_FINAL_complete|Mp_Bioreactor_1	69	0	Cytoplasmic	7.5									hypothetical protein CDS	subfam3198	PF10686.9	2	2	1	20306	20515	positive
v1	TRUE	Mp_Bioreactor_1_28231-rev-1-start_adj_FINAL_18|Mp_Bioreactor_1_28231_HMP-v1_FINAL_complete|Mp_Bioreactor_1	155	0	Unknown	2.5	PF10686	YspA, cpYpsA-related SLOG family					AA metabolism	YspA	Uncharacterized protein n=1 Tax=Lachnospiraceae bacterium A4 RepID=R9JMC8 9FIRM CDS	subfam6245	PF06908.11	5	7	0.714286	20696	21163	positive
v1	TRUE	Mp_Bioreactor_1_28231-rev-1-start_adj_FINAL_19|Mp_Bioreactor_1_28231_HMP-v1_FINAL_complete|Mp_Bioreactor_1	133	0	Cytoplasmic	7.5	PF04343	Protein of unknown function, DUF488						DUF488-bearing protein	Uncharacterized protein {ECO:0000313|EMBL :KKM16737.1}; Flags: Fragment;; TaxID=412755 species=unclassified sequences; metagenomes; ecological metagenomes.; source=marine sediment metagenome.; CDS	subfam4360	PF04343.13	3	3	1	21196	21597	positive
v1	TRUE	Mp_Bioreactor_1_28231-rev-1-start_adj_FINAL_20|Mp_Bioreactor_1_28231_HMP-v1_FINAL_complete|Mp_Bioreactor_1	674	0	Cytoplasmic	7.5	PF13086|PF13087	AAA domain|AAA domain					Replication	UvrD helicase	ATP-dependent helicase-like protein n=1 Tax =Thermococcus barophilus (strain DSM 11836 / MP) RepID=F0LLJ9 THEBM CDS	subfam4932	PF13086.6|PF13087.6	5	7	0.714286	21745	23769	positive
v1	TRUE	Mp_Bioreactor_1_28231-rev-1-start_adj_FINAL_21|Mp_Bioreactor_1_28231_HMP-v1_FINAL_complete|Mp_Bioreactor_1	90	0	Cytoplasmic	7.5									hypothetical protein CDS	subfam8071		2	2	1	24804	25076	positive
v1	TRUE	Mp_Bioreactor_1_28231-rev-1-start_adj_FINAL_22|Mp_Bioreactor_1_28231_HMP-v1_FINAL_complete|Mp_Bioreactor_1	347	0	Cytoplasmic	7.5							Regulation	LexR TR	hypothetical protein CDS	subfam7697	PF01726.16	3	3	1	25063	26106	positive
v1	TRUE	Mp_Bioreactor_1_28231-rev-1-start_adj_FINAL_23|Mp_Bioreactor_1_28231_HMP-v1_FINAL_complete|Mp_Bioreactor_1	115	0	Cytoplasmic	7.5									hypothetical protein CDS	subfam8112		3	3	1	26100	26447	positive
v1	TRUE	Mp_Bioreactor_1_28231-rev-1-start_adj_FINAL_24|Mp_Bioreactor_1_28231_HMP-v1_FINAL_complete|Mp_Bioreactor_1	153	0	Cytoplasmic	7.5									hypothetical protein CDS	subfam0184		3	3	1	26459	26920	positive
v1	TRUE	Mp_Bioreactor_1_28231-rev-1-start_adj_FINAL_25|Mp_Bioreactor_1_28231_HMP-v1_FINAL_complete|Mp_Bioreactor_1	1416	1	Extracellular	8.82							Adherence		hypothetical protein CDS	subfam3152	PF13750.6	4	4	1	26968	31218	negative
v1	TRUE	Mp_Bioreactor_1_28231-rev-1-start_adj_FINAL_26|Mp_Bioreactor_1_28231_HMP-v1_FINAL_complete|Mp_Bioreactor_1	366	1	Cytoplasmic	7.5									hypothetical protein CDS	subfam2185		4	4	1	31196	32296	negative
v1	TRUE	Mp_Bioreactor_1_28231-rev-1-start_adj_FINAL_27|Mp_Bioreactor_1_28231_HMP-v1_FINAL_complete|Mp_Bioreactor_1	139	0	Cytoplasmic	7.5									Tax=RBG 16 OP11 Levybacteria 35 11 curated CDS	subfam2181		4	11	0.363636	32365	32784	negative
v1	TRUE	Mp_Bioreactor_1_28231-rev-1-start_adj_FINAL_28|Mp_Bioreactor_1_28231_HMP-v1_FINAL_complete|Mp_Bioreactor_1	249	0	Cytoplasmic	7.5	PF13424	Tetratricopeptide repeat				TPR repeat profile.|TPR repeat profile.|TPR repeat profile.|TPR repeat region circular profile.|TPR repeat profile.	Protein binding	TPR1	TPR repeat-containing protein n=1 Tax =Brachyspira murdochii (strain ATCC 51284 / DSM 12563 / 56-150) RepID=D5U4Z1 BRAM5 CDS	subfam7760	PF09295.10	4	5	0.8	32825	33574	negative
v1	TRUE	Mp_Bioreactor_1_28231-rev-1-start_adj_FINAL_29|Mp_Bioreactor_1_28231_HMP-v1_FINAL_complete|Mp_Bioreactor_1	87	3	CytoplasmicMembrane	9.75									hypothetical protein CDS	subfam2358		2	2	1	33676	33939	negative
v1	TRUE	Mp_Bioreactor_1_28231-rev-1-start_adj_FINAL_30|Mp_Bioreactor_1_28231_HMP-v1_FINAL_complete|Mp_Bioreactor_1	79	0	Cytoplasmic	7.5	PF07747	MTH865-like family							MTH865-like protein n=1 Tax=Methanoregula boonei(strain 6A8) RepID=A7I7E0 METB6 CDS	subfam2429	PF07747.11				34229	34468	negative
v1	TRUE	Mp_Bioreactor_1_28231-rev-1-start_adj_FINAL_31|Mp_Bioreactor_1_28231_HMP-v1_FINAL_complete|Mp_Bioreactor_1	54	0	Unknown	6.8									Uncharacterized protein n=1 Tax=Methanoplanus petrolearius (strain DSM 11571 / OCM 486 / SEBR 4847) RepID=E1RJM3 METP4 CDS	subfam5163					34465	34629	negative
v1	TRUE	Mp_Bioreactor_1_28231-rev-1-start_adj_FINAL_32|Mp_Bioreactor_1_28231_HMP-v1_FINAL_complete|Mp_Bioreactor_1	245	0	Cytoplasmic	7.5	PF01022	Bacterial regulatory protein, arsR family					Regulation, cell division control	ArsR TR	Uncharacterized protein n=1 Tax=Methanosaeta concilii (strain ATCC 5969 / DSM 3671 / JCM 10134 / NBRC 103675 / OCM 69 / GP-6) RepID=F4BW80 METCG CDS	subfam6632	PF09824.9				34775	35512	positive
v1	TRUE	Mp_Bioreactor_1_28231-rev-1-start_adj_FINAL_33|Mp_Bioreactor_1_28231_HMP-v1_FINAL_complete|Mp_Bioreactor_1	181	0	Cytoplasmic	7.5	PF01625	Peptide methionine sulfoxide reductase	K07304	peptide-methionine (S)-S-oxide reductase [EC:1.8.4.11]			Defense	Msr	peptide methionine sulfoxide reductase (EC:1.8.4.11) CDS	subfam6914	PF01625.21				35549	36094	positive
v1	TRUE	Mp_Bioreactor_1_28231-rev-1-start_adj_FINAL_34|Mp_Bioreactor_1_28231_HMP-v1_FINAL_complete|Mp_Bioreactor_1	855	0	Cytoplasmic	9.96	PF09369|PF00270|PF00271	Domain of unknown function (DUF1998)|DEAD/DEAH box helicase|Helicase conserved C-terminal domain			consensus disorder prediction	Superfamilies 1 and 2 helicase ATP-binding type-1 domain profile.|Superfamilies 1 and 2 helicase C-terminal domain profile.	Nucleotide processing	RNA helicase	ATP-dependant helicase n=1 Tax=Methanosarcina acetivorans (strain ATCC 35395 / DSM 2834 / JCM 12185 / C2A) RepID=Q8TMI5 METAC CDS	subfam7198	PF06862.12|PF09369.10	4	6	0.666667	36140	38707	negative
v1	TRUE	Mp_Bioreactor_1_28231-rev-1-start_adj_FINAL_35|Mp_Bioreactor_1_28231_HMP-v1_FINAL_complete|Mp_Bioreactor_1	146	0	Cytoplasmic	7.5									UPI0003D1A40B related cluster n=1 Tax=unknown RepID=UPI0003D1A40B CDS	subfam2820		7	29	0.241379	38709	39149	negative
v1	TRUE	Mp_Bioreactor_1_28231-rev-1-start_adj_FINAL_36|Mp_Bioreactor_1_28231_HMP-v1_FINAL_complete|Mp_Bioreactor_1	298	0	Cytoplasmic	7.5									Hypothetical conserved protein n=1 Tax =Candidatus Caldiarchaeum subterraneum RepID=E6N3B3 9ARCH CDS	subfam6646	PF01904.18	6	12	0.5	39393	40289	negative
v1	TRUE	Mp_Bioreactor_1_28231-rev-1-start_adj_FINAL_37|Mp_Bioreactor_1_28231_HMP-v1_FINAL_complete|Mp_Bioreactor_1	391	0	Cytoplasmic	7.5	PF01904	Protein of unknown function DUF72							Hypothetical conserved protein n=1 Tax =Candidatus Caldiarchaeum subterraneum RepID=E6N3B4 9ARCH CDS	subfam5707	PF01904.18	6	31	0.193548	40329	41504	positive
v1	FALSE	Mp_Bioreactor_1_28231-rev-1-start_adj_FINAL_38|Mp_Bioreactor_1_28231_HMP-v1_FINAL_complete|Mp_Bioreactor_1	268	5	CytoplasmicMembrane	9.99	PF01988	VIT family	K22736	vacuolar iron transporter family protein			Transport		Hypothetical membrane protein n=1 Tax =Anaerolinea thermophila (strain DSM 14523 / JCM 11388 / NBRC 100420 / UNI-1) RepID=E8N1X5 ANATU CDS	subfam6510	PF01988.19				41535	42341	negative
v1	FALSE	Mp_Bioreactor_1_28231-rev-1-start_adj_FINAL_39|Mp_Bioreactor_1_28231_HMP-v1_FINAL_complete|Mp_Bioreactor_1	1550	0	Cytoplasmic	7.5					consensus disorder prediction		Binding		Uncharacterized protein n=1 Tax=Calothrix sp. PCC 7507 RepID=K9PRE9 9CYAN CDS	subfam3095		2	3	0.666667	42708	47360	positive
v1	TRUE	Mp_Bioreactor_1_28231-rev-1-start_adj_FINAL_40|Mp_Bioreactor_1_28231_HMP-v1_FINAL_complete|Mp_Bioreactor_1	1091	0	Cytoplasmic	9.96	PF12705|PF00580|PF13361	PD-(D/E)XK nuclease superfamily|UvrD/REP helicase N-terminal domain|UvrD-like helicase C-terminal domain				UvrD-like DNA helicase ATP-binding domain profile.|UvrD-like DNA helicase C-terminal domain profile.	Energy, Conjugation	Helicase/Nuclease	ATP-dependent DNA helicase pcrA {ECO:0000313 |EMBL:AKB18581.1}; EC=3.6.1.- {ECO:0000313|EMBL:AKB18581.1};; TaxID=1434103 species=Archaea; Euryarchaeota; Methanomicrobia; Methanosarcinales; Methanosarcinaceae; Methanosarcina.; source=Methanosarcina sp. WWM596.; CDS	subfam3527	PF13086.6|PF02562.16	7	22	0.318182	47368	50643	negative
v1	TRUE	Mp_Bioreactor_1_28231-rev-1-start_adj_FINAL_41|Mp_Bioreactor_1_28231_HMP-v1_FINAL_complete|Mp_Bioreactor_1	114	3	CytoplasmicMembrane	9.99	PF06961	Protein of unknown function (DUF1294)							Uncharacterized protein n=1 Tax=Selenomonas ruminantium subsp. lactilytica (strain NBRC 103574 / TAM6421) RepID=I0GSL3 SELRL CDS	subfam0331	PF06961.13	3	5	0.6	50875	51219	negative
v1	TRUE	Mp_Bioreactor_1_28231-rev-1-start_adj_FINAL_42|Mp_Bioreactor_1_28231_HMP-v1_FINAL_complete|Mp_Bioreactor_1	161	1	Unknown	2.5									hypothetical protein CDS	subfam2696		3	3	1	51564	52049	positive
v1	FALSE	Mp_Bioreactor_1_28231-rev-1-start_adj_FINAL_43|Mp_Bioreactor_1_28231_HMP-v1_FINAL_complete|Mp_Bioreactor_1	503	0	Cytoplasmic	7.5	PF07282	Putative transposase DNA-binding domain	K07496	putative transposase	consensus disorder prediction		Mobile		Putative transposase DNA-binding domain {ECO :0000313|EMBL:KCZ72849.1}; TaxID=1392998 species=Archaea; Euryarchaeota; Methanomicrobia; Methanosarcinales; Candidatus Methanoperedenaceae; Candidatus Methanoperedens.; source=Candidatus Methanoperedens nitroreducens.; CDS	subfam0185	PF18516.1	3	13	0.230769	52373	53884	positive
v1	FALSE	Mp_Bioreactor_1_28231-rev-1-start_adj_FINAL_44|Mp_Bioreactor_1_28231_HMP-v1_FINAL_complete|Mp_Bioreactor_1	72	0	Cytoplasmic	7.5									hypothetical protein CDS						53881	54099	positive
v1	FALSE	Mp_Bioreactor_1_28231-rev-1-start_adj_FINAL_45|Mp_Bioreactor_1_28231_HMP-v1_FINAL_complete|Mp_Bioreactor_1	135	0	Cytoplasmic	7.5							Mobile	HNH endonuclease	HNH endonuclease n=1 Tax=Petrotoga mobilis (strain DSM 10674 / SJ95) RepID=A9BHK2 PETMO CDS						54102	54509	positive
v1	TRUE	Mp_Bioreactor_1_28231-rev-1-start_adj_FINAL_46|Mp_Bioreactor_1_28231_HMP-v1_FINAL_complete|Mp_Bioreactor_1	147	1	Cytoplasmic	7.5									hypothetical protein CDS	subfam0731		3	3	1	54509	54952	positive
v1	TRUE	Mp_Bioreactor_1_28231-rev-1-start_adj_FINAL_47|Mp_Bioreactor_1_28231_HMP-v1_FINAL_complete|Mp_Bioreactor_1	152	1	Cytoplasmic	7.5									hypothetical protein CDS	subfam4359		3	3	1	54942	55400	positive
v1	TRUE	Mp_Bioreactor_1_28231-rev-1-start_adj_FINAL_48|Mp_Bioreactor_1_28231_HMP-v1_FINAL_complete|Mp_Bioreactor_1	197	1	Unknown	2.5									hypothetical protein CDS	subfam0051		3	3	1	55406	55999	positive
v1	TRUE	Mp_Bioreactor_1_28231-rev-1-start_adj_FINAL_49|Mp_Bioreactor_1_28231_HMP-v1_FINAL_complete|Mp_Bioreactor_1	187	1	Unknown	2.5									hypothetical protein CDS	subfam2298		3	3	1	56065	56628	positive
v1	TRUE	Mp_Bioreactor_1_28231-rev-1-start_adj_FINAL_50|Mp_Bioreactor_1_28231_HMP-v1_FINAL_complete|Mp_Bioreactor_1	53	0	Unknown	2.5									hypothetical protein CDS	subfam0792		2	2	1	56984	57145	negative
v1	TRUE	Mp_Bioreactor_1_28231-rev-1-start_adj_FINAL_51|Mp_Bioreactor_1_28231_HMP-v1_FINAL_complete|Mp_Bioreactor_1	495	0	Cytoplasmic	7.5									hypothetical protein CDS	subfam1651		4	5	0.8	57147	58634	negative
v1	TRUE	Mp_Bioreactor_1_28231-rev-1-start_adj_FINAL_52|Mp_Bioreactor_1_28231_HMP-v1_FINAL_complete|Mp_Bioreactor_1	51	0	Cytoplasmic	7.5						NEAT domain profile.			hypothetical protein CDS	subfam0827		3	3	1	58677	58832	negative
v1	TRUE	Mp_Bioreactor_1_28231-rev-1-start_adj_FINAL_53|Mp_Bioreactor_1_28231_HMP-v1_FINAL_complete|Mp_Bioreactor_1	455	0	Cytoplasmic	7.5	PF13173|PF13635	AAA domain|Domain of unknown function (DUF4143)					Nucleotide processing		Uncharacterized protein n=1 Tax=Methanofollis liminatans DSM 4140 RepID=J0RXX3 9EURY CDS	subfam8113	PF10923.8|PF07652.14|PF13635.6	6	82	0.0731707	59180	60547	negative
v1	FALSE	Mp_Bioreactor_1_28231-rev-1-start_adj_FINAL_54|Mp_Bioreactor_1_28231_HMP-v1_FINAL_complete|Mp_Bioreactor_1	277	0	CytoplasmicMembrane	9.82	PF00005	ABC transporter			consensus disorder prediction	ATP-binding cassette, ABC transporter-type domain profile.	Transport	first Cbi Co2+ transporter	Putative ABC-type cobalt transport system, ATPase component n=1 Tax=Methanocella conradii (strain DSM 24694 / JCM 17849 / CGMCC 1.5162 / HZ254) RepID=H8I8Y7 METCZ CDS	subfam5513	PF00005.27|PF06068.13				60863	61696	negative
v1	FALSE	Mp_Bioreactor_1_28231-rev-1-start_adj_FINAL_55|Mp_Bioreactor_1_28231_HMP-v1_FINAL_complete|Mp_Bioreactor_1	312	5	CytoplasmicMembrane	9.99	PF02361	Cobalt transport protein	K02008	cobalt/nickel transport system permease protein			Transport	first Cbi Co2+ transporter	Cobalt ABC transporter, permease protein n=1 Tax=Methanosaeta concilii (strain ATCC 5969 / DSM 3671 / JCM10134 / NBRC 103675 / OCM 69 / GP-6) RepID=F4BTK6 METCG CDS	subfam5196	PF02361.16				61703	62641	negative
v1	FALSE	Mp_Bioreactor_1_28231-rev-1-start_adj_FINAL_56|Mp_Bioreactor_1_28231_HMP-v1_FINAL_complete|Mp_Bioreactor_1	114	2	CytoplasmicMembrane	9.75	PF13190	PDGLE domain	K02009	cobalt/nickel transport protein			Transport	first Cbi Co2+ transporter	Cobalamin (Vitamin B12) biosynthesis CbiM protein n=1 Tax=Thermodesulfobium narugense DSM 14796 RepID=M1E7J9 9FIRM CDS	subfam1872	PF13190.6				62628	62972	negative
v1	FALSE	Mp_Bioreactor_1_28231-rev-1-start_adj_FINAL_57|Mp_Bioreactor_1_28231_HMP-v1_FINAL_complete|Mp_Bioreactor_1	239	6	CytoplasmicMembrane	9.99	PF01891	Cobalt uptake substrate-specific transmembrane region	K02007	cobalt/nickel transport system permease protein			Transport	first Cbi Co2+ transporter	Putative truncated cobalamin biosynthesis protein n=1 Tax=Methanocella paludicola (strain DSM 17711 / JCM 13418 / NBRC 101707 / SANAE) RepID=D1YXI5 METPS CDS	subfam1173	PF01891.16				62969	63688	negative
v1	FALSE	Mp_Bioreactor_1_28231-rev-1-start_adj_FINAL_58|Mp_Bioreactor_1_28231_HMP-v1_FINAL_complete|Mp_Bioreactor_1	140	0	Cytoplasmic	7.5	PF01402|PF08753	Ribbon-helix-helix protein, copG family|NikR C terminal nickel binding domain					Regulation	NikR TR	Putative nickel-responsive regulator n=1 Tax =Methanocella paludicola (strain DSM 17711 / JCM 13418 / NBRC 101707 / SANAE) RepID=D1YXH2 METPS CDS	subfam7483	PF17723.1|PF08753.11				63920	64342	negative
v1	FALSE	Mp_Bioreactor_1_28231-rev-1-start_adj_FINAL_59|Mp_Bioreactor_1_28231_HMP-v1_FINAL_complete|Mp_Bioreactor_1	82	0	Cytoplasmic	7.5									hypothetical protein CDS	subfam2312					64503	64751	positive
v1	FALSE	Mp_Bioreactor_1_28231-rev-1-start_adj_FINAL_60|Mp_Bioreactor_1_28231_HMP-v1_FINAL_complete|Mp_Bioreactor_1	164	0	Cytoplasmic	7.5	PF03444	Winged helix-turn-helix transcription repressor, HrcA DNA-binding					Regulation	HrcA TR	Putative signal transduction protein with CBS domains n=1 Tax=Methanocaldococcus vulcanius (strain ATCC 700851 / DSM 12094 / M7) RepID=C9RGN5 METVM CDS	subfam0711					64812	65306	positive
v1	FALSE	Mp_Bioreactor_1_28231-rev-1-start_adj_FINAL_61|Mp_Bioreactor_1_28231_HMP-v1_FINAL_complete|Mp_Bioreactor_1	426	12	CytoplasmicMembrane	10	PF13520	Amino acid permease	K03450	solute carrier family 7 (L-type amino acid transporter), other			Transport	AA transporter	Uncharacterized protein n=1 Tax=Thermofilum sp. 1910b RepID=S5Z9T6 9CREN CDS	subfam6131	PF00324.21				65424	66704	positive
v1	FALSE	Mp_Bioreactor_1_28231-rev-1-start_adj_FINAL_62|Mp_Bioreactor_1_28231_HMP-v1_FINAL_complete|Mp_Bioreactor_1	168	0	Cytoplasmic	7.5	PF14478|PF12840	Domain of unknown function (DUF4430)|Helix-turn-helix domain				ArsR-type HTH domain profile.	Regulation	Ars TR	Transcriptional regulator, ArsR family n=1 Tax =Methanosalsum zhilinae (strain DSM 4017 / NBRC 107636 / OCM 62 / WeN5) RepID=F7XMW2 METZD CDS	subfam3263	PF09824.9|PF14478.6				66757	67263	positive
v1	FALSE	Mp_Bioreactor_1_28231-rev-1-start_adj_FINAL_63|Mp_Bioreactor_1_28231_HMP-v1_FINAL_complete|Mp_Bioreactor_1	225	6	CytoplasmicMembrane	9.99	PF01891	Cobalt uptake substrate-specific transmembrane region	K02007	cobalt/nickel transport system permease protein			Transport	second Cbi Co2+ transporter	Putative cobalt transport protein CbiM n=1 Tax =Methanothermobacter marburgensis (strain DSM 2133 / 14651 / NBRC 100331 / OCM 82 / Marburg) RepID=D9PVC7 METTM CDS	subfam1173	PF01891.16				67348	68025	positive
v1	FALSE	Mp_Bioreactor_1_28231-rev-1-start_adj_FINAL_64|Mp_Bioreactor_1_28231_HMP-v1_FINAL_complete|Mp_Bioreactor_1	101	2	CytoplasmicMembrane	10	PF02553	Cobalt transport protein component CbiN	K02009	cobalt/nickel transport protein			Transport	second Cbi Co2+ transporter	Cobalt transport protein n=1 Tax=Ferroglobus placidus (strain DSM 10642 / AEDII12DO) RepID=D3RYD4 FERPA CDS	subfam5603	PF02553.15				68026	68331	positive
v1	FALSE	Mp_Bioreactor_1_28231-rev-1-start_adj_FINAL_65|Mp_Bioreactor_1_28231_HMP-v1_FINAL_complete|Mp_Bioreactor_1	264	5	CytoplasmicMembrane	9.99	PF02361	Cobalt transport protein	K02008	cobalt/nickel transport system permease protein			Transport	second Cbi Co2+ transporter	Cobalt ABC transporter, inner membrane subunit CbiQ n=1 Tax=Methanotorris igneus (strain DSM 5666 / JCM 11834 / Kol 5) RepID=F6BD02 METIK CDS	subfam5196	PF02361.16				68328	69122	positive
v1	FALSE	Mp_Bioreactor_1_28231-rev-1-start_adj_FINAL_66|Mp_Bioreactor_1_28231_HMP-v1_FINAL_complete|Mp_Bioreactor_1	453	0	CytoplasmicMembrane	9.82	PF00005	ABC transporter				Cobalt import ATP-binding protein cbiO.|ATP-binding cassette, ABC transporter-type domain profile.	Transport	second Cbi Co2+ transporter	Cobalt ABC transporter, ATP-binding protein n=1 Tax=Methanosarcina barkeri (strain Fusaro / DSM 804) RepID=Q46D56 METBF CDS	subfam5513	PF00005.27|PF06068.13				69133	70494	positive
v1	FALSE	Mp_Bioreactor_1_28231-rev-1-start_adj_FINAL_67|Mp_Bioreactor_1_28231_HMP-v1_FINAL_complete|Mp_Bioreactor_1	135	0	Unknown	2.5	PF08753	NikR C terminal nickel binding domain	K07722	CopG family transcriptional regulator, nickel-responsive regulator			Regulation	second NikR TR	Putative nickel-responsive regulator n=1 Tax =Methanosalsum zhilinae (strain DSM 4017 / NBRC 107636 / OCM 62 / WeN5) RepID=F7XMC4 METZD CDS	subfam7483	PF17723.1|PF08753.11				70504	70911	negative
v1	FALSE	Mp_Bioreactor_1_28231-rev-1-start_adj_FINAL_68|Mp_Bioreactor_1_28231_HMP-v1_FINAL_complete|Mp_Bioreactor_1	315	0	Extracellular	8.82	PF11824	Protein of unknown function (DUF3344)					Cell surface		Uncharacterized protein n=1 Tax=Methanosarcina barkeri (strain Fusaro / DSM 804) RepID=Q468J6 METBF CDS						70904	71851	negative
v1	FALSE	Mp_Bioreactor_1_28231-rev-1-start_adj_FINAL_69|Mp_Bioreactor_1_28231_HMP-v1_FINAL_complete|Mp_Bioreactor_1	72	1	Unknown	2.5									hypothetical protein CDS						71935	72153	negative
v1	FALSE	Mp_Bioreactor_1_28231-rev-1-start_adj_FINAL_70|Mp_Bioreactor_1_28231_HMP-v1_FINAL_complete|Mp_Bioreactor_1	811	1	Extracellular	8.82	PF07705|PF11824|PF11824	CARDB|Protein of unknown function (DUF3344)|Protein of unknown function (DUF3344)					extracellular		Uncharacterized protein n=1 Tax=Methanosarcina acetivorans (strain ATCC 35395 / DSM 2834 / JCM 12185 / C2A) RepID=Q8TPY5 METAC CDS						72183	74618	negative
v1	FALSE	Mp_Bioreactor_1_28231-rev-1-start_adj_FINAL_71|Mp_Bioreactor_1_28231_HMP-v1_FINAL_complete|Mp_Bioreactor_1	65	0	Cytoplasmic	7.5									Uncharacterized protein n=2 Tax=Methanosarcina mazei RepID=M1Q6T8 METMZ CDS						74789	74986	negative
v1	FALSE	Mp_Bioreactor_1_28231-rev-1-start_adj_FINAL_72|Mp_Bioreactor_1_28231_HMP-v1_FINAL_complete|Mp_Bioreactor_1	359	8	CytoplasmicMembrane	9.99							Transport (Biotin?)	putative biotin transporter	Uncharacterized protein n=1 Tax=Methanosarcina mazei Tuc01 RepID=M1QDN8 METMZ CDS						74988	76067	negative
v1	FALSE	Mp_Bioreactor_1_28231-rev-1-start_adj_FINAL_73|Mp_Bioreactor_1_28231_HMP-v1_FINAL_complete|Mp_Bioreactor_1	307	1	Unknown	2.5	PF11824	Protein of unknown function (DUF3344)					Transport (Biotin?)	putative biotin transporter	Uncharacterized protein n=1 Tax=Methanosarcina acetivorans (strain ATCC 35395 / DSM 2834 / JCM 12185 / C2A) RepID=Q8TQ07 METAC CDS						76064	76987	negative
v1	FALSE	Mp_Bioreactor_1_28231-rev-1-start_adj_FINAL_74|Mp_Bioreactor_1_28231_HMP-v1_FINAL_complete|Mp_Bioreactor_1	283	6	CytoplasmicMembrane	9.99	PF02361	Cobalt transport protein	K16785	energy-coupling factor transport system permease protein			Transport (Biotin?)	putative biotin transporter	Cobalt ABC transporter, permease protein n=1 Tax=Methanosarcina acetivorans (strain ATCC 35395 / DSM 2834/ JCM 12185 / C2A) RepID=Q8TQ04 METAC CDS						76989	77840	negative
v1	FALSE	Mp_Bioreactor_1_28231-rev-1-start_adj_FINAL_75|Mp_Bioreactor_1_28231_HMP-v1_FINAL_complete|Mp_Bioreactor_1	554	0	CytoplasmicMembrane	9.82	PF00005|PF00005	ABC transporter|ABC transporter				ATP-binding cassette, ABC transporter-type domain profile.|ATP-binding cassette, ABC transporter-type domain profile.	Transport (Biotin?)	putative biotin transporter	Cobalt transport ATP-binding protein n=1 Tax =Methanosarcina barkeri (strain Fusaro / DSM 804) RepID=Q465M3 METBF CDS	subfam3145	PF04665.12|PF13304.6|PF13479.6|PF13304.6				77960	79624	positive
v1	FALSE	Mp_Bioreactor_1_28231-rev-1-start_adj_FINAL_76|Mp_Bioreactor_1_28231_HMP-v1_FINAL_complete|Mp_Bioreactor_1	230	0	Cytoplasmic	7.5	PF01902	Diphthamide synthase	K06927	diphthine-ammonia ligase [EC:6.3.1.14]			PTM/Translation		Uncharacterized protein n=1 Tax=Methanosarcina mazei (strain ATCC BAA-159 / DSM 3647 / Goe1 / Go1 / JCM 11833 / OCM 88) RepID=Q8PTA4 METMA CDS	subfam3229	PF01902.17				79640	80332	positive
v1	TRUE	Mp_Bioreactor_1_28231-rev-1-start_adj_FINAL_77|Mp_Bioreactor_1_28231_HMP-v1_FINAL_complete|Mp_Bioreactor_1	61	0	Cytoplasmic	7.5									hypothetical protein CDS	subfam0801		2	4	0.5	80614	80799	negative
v1	FALSE	Mp_Bioreactor_1_28231-rev-1-start_adj_FINAL_78|Mp_Bioreactor_1_28231_HMP-v1_FINAL_complete|Mp_Bioreactor_1	445	0	Unknown	2.5	PF01609	Transposase DDE domain	K07495	putative transposase			Mobile		Transposase n=1 Tax=Methanosarcina barkeri (strain Fusaro / DSM 804) RepID=Q46AF8 METBF CDS	subfam7107	PF13612.6|PF01609.21				81007	82344	negative
v1	FALSE	Mp_Bioreactor_1_28231-rev-1-start_adj_FINAL_79|Mp_Bioreactor_1_28231_HMP-v1_FINAL_complete|Mp_Bioreactor_1	69	0	Cytoplasmic	7.5									hypothetical protein CDS	subfam3643					82469	82678	negative
v1	FALSE	Mp_Bioreactor_1_28231-rev-1-start_adj_FINAL_80|Mp_Bioreactor_1_28231_HMP-v1_FINAL_complete|Mp_Bioreactor_1	52	0	Unknown	2.5									Uncharacterized protein {ECO:0000313|EMBL :KCZ71838.1}; TaxID=1392998 species=Archaea; Euryarchaeota; Methanomicrobia; Methanosarcinales; Candidatus Methanoperedenaceae; Candidatus Methanoperedens.; source=Candidatus Methanoperedens nitroreducens.; CDS	subfam5685					82892	83050	positive
v1	TRUE	Mp_Bioreactor_1_28231-rev-1-start_adj_FINAL_81|Mp_Bioreactor_1_28231_HMP-v1_FINAL_complete|Mp_Bioreactor_1	137	0	Cytoplasmic	7.5	PF00903	Glyoxalase/Bleomycin resistance protein/Dioxygenase superfamily				Vicinal oxygen chelate (VOC) domain profile.	Defense	glyoxylase	hypothetical protein n=1 Tax=Poribacteria bacterium WGA-3G RepID=UPI00039CBC1F CDS	subfam4397	PF18029.1				83141	83554	negative
v1	TRUE	Mp_Bioreactor_1_28231-rev-1-start_adj_FINAL_82|Mp_Bioreactor_1_28231_HMP-v1_FINAL_complete|Mp_Bioreactor_1	124	0	Cytoplasmic	7.5							Transcription		Putative uncharacterized protein n=1 Tax =uncultured archaeon GZfos37B2 RepID=Q648N9 9ARCH CDS	subfam3710	PF02002.17				83613	83987	negative
v1	FALSE	Mp_Bioreactor_1_28231-rev-1-start_adj_FINAL_83|Mp_Bioreactor_1_28231_HMP-v1_FINAL_complete|Mp_Bioreactor_1	54	0	Cytoplasmic	7.5									hypothetical protein CDS	subfam1320					84364	84528	positive
v1	FALSE	Mp_Bioreactor_1_28231-rev-1-start_adj_FINAL_84|Mp_Bioreactor_1_28231_HMP-v1_FINAL_complete|Mp_Bioreactor_1	47	0	Cytoplasmic	7.5									hypothetical protein CDS						84483	84626	positive
v1	FALSE	Mp_Bioreactor_1_28231-rev-1-start_adj_FINAL_85|Mp_Bioreactor_1_28231_HMP-v1_FINAL_complete|Mp_Bioreactor_1	504	0	Cytoplasmic	7.5					consensus disorder prediction				hypothetical protein CDS	subfam8072					84631	86145	positive
v1	FALSE	Mp_Bioreactor_1_28231-rev-1-start_adj_FINAL_86|Mp_Bioreactor_1_28231_HMP-v1_FINAL_complete|Mp_Bioreactor_1	116	0	Cytoplasmic	7.5									hypothetical protein CDS						86583	86933	positive
v1	FALSE	Mp_Bioreactor_1_28231-rev-1-start_adj_FINAL_87|Mp_Bioreactor_1_28231_HMP-v1_FINAL_complete|Mp_Bioreactor_1	66	0	Cytoplasmic	7.5					consensus disorder prediction				hypothetical protein CDS						86914	87114	positive
v1	FALSE	Mp_Bioreactor_1_28231-rev-1-start_adj_FINAL_88|Mp_Bioreactor_1_28231_HMP-v1_FINAL_complete|Mp_Bioreactor_1	520	0	Cytoplasmic	7.5					consensus disorder prediction		Mobile		Putative transposase DNA-binding domain {ECO :0000313|EMBL:KCZ72849.1}; TaxID=1392998 species=Archaea; Euryarchaeota; Methanomicrobia; Methanosarcinales; Candidatus Methanoperedenaceae; Candidatus Methanoperedens.; source=Candidatus Methanoperedens nitroreducens.; CDS	subfam0185	PF18516.1	3	13	0.230769	87111	88673	positive
v1	TRUE	Mp_Bioreactor_1_28231-rev-1-start_adj_FINAL_89|Mp_Bioreactor_1_28231_HMP-v1_FINAL_complete|Mp_Bioreactor_1	673	0	Unknown	2.5	PF00437	Type II/IV secretion system protein					secretion	secretion ATPase component VirB	hypothetical protein CDS	subfam7758	PF02702.17|PF10649.9	4	4	1	88670	90691	positive
v1	TRUE	Mp_Bioreactor_1_28231-rev-1-start_adj_FINAL_90|Mp_Bioreactor_1_28231_HMP-v1_FINAL_complete|Mp_Bioreactor_1	662	7	CytoplasmicMembrane	9.99							secretion		hypothetical protein CDS	subfam2359		4	4	1	90673	92661	positive
v1	TRUE	Mp_Bioreactor_1_28231-rev-1-start_adj_FINAL_91|Mp_Bioreactor_1_28231_HMP-v1_FINAL_complete|Mp_Bioreactor_1	165	0	Unknown	2.5									hypothetical protein CDS	subfam4934		2	2	1	92679	93176	negative
v1	TRUE	Mp_Bioreactor_1_28231-rev-1-start_adj_FINAL_92|Mp_Bioreactor_1_28231_HMP-v1_FINAL_complete|Mp_Bioreactor_1	211	0	Cytoplasmic	7.5						Zinc finger SWIM-type profile.			hypothetical protein CDS	subfam5547		3	3	1	93348	93983	negative
v1	TRUE	Mp_Bioreactor_1_28231-rev-1-start_adj_FINAL_93|Mp_Bioreactor_1_28231_HMP-v1_FINAL_complete|Mp_Bioreactor_1	198	0	Cytoplasmic	7.5									hypothetical protein CDS	subfam2622		3	3	1	93983	94579	negative
v1	TRUE	Mp_Bioreactor_1_28231-rev-1-start_adj_FINAL_94|Mp_Bioreactor_1_28231_HMP-v1_FINAL_complete|Mp_Bioreactor_1	287	0	Cytoplasmic	7.5							Cell division	Cdc24	hypothetical protein CDS	subfam6300	PF17244.2	3	3	1	94561	95424	negative
v1	TRUE	Mp_Bioreactor_1_28231-rev-1-start_adj_FINAL_95|Mp_Bioreactor_1_28231_HMP-v1_FINAL_complete|Mp_Bioreactor_1	321	0	Unknown	2.5									hypothetical protein CDS	subfam5004		3	3	1	95433	96398	negative
v1	TRUE	Mp_Bioreactor_1_28231-rev-1-start_adj_FINAL_96|Mp_Bioreactor_1_28231_HMP-v1_FINAL_complete|Mp_Bioreactor_1	191	2	Cytoplasmic	7.5									hypothetical protein CDS	subfam1876	PF15188.6	3	14	0.214286	96399	96974	negative
v1	TRUE	Mp_Bioreactor_1_28231-rev-1-start_adj_FINAL_97|Mp_Bioreactor_1_28231_HMP-v1_FINAL_complete|Mp_Bioreactor_1	247	5	CytoplasmicMembrane	9.99									hypothetical protein CDS	subfam7282		3	3	1	96971	97714	negative
v1	TRUE	Mp_Bioreactor_1_28231-rev-1-start_adj_FINAL_98|Mp_Bioreactor_1_28231_HMP-v1_FINAL_complete|Mp_Bioreactor_1	304	1	Unknown	2.5						Prokaryotic membrane lipoprotein lipid attachment site profile.			hypothetical protein CDS	subfam5464		3	3	1	97833	98747	negative
v1	TRUE	Mp_Bioreactor_1_28231-rev-1-start_adj_FINAL_99|Mp_Bioreactor_1_28231_HMP-v1_FINAL_complete|Mp_Bioreactor_1	84	1	Cytoplasmic	7.5									hypothetical protein CDS	subfam0340		3	3	1	98758	99012	negative
v1	FALSE	Mp_Bioreactor_1_28231-rev-1-start_adj_FINAL_100|Mp_Bioreactor_1_28231_HMP-v1_FINAL_complete|Mp_Bioreactor_1	444	0	Cytoplasmic	7.5	PF07282	Putative transposase DNA-binding domain	K07496	putative transposase			Mobile		Transposase n=1 Tax=Methanocella conradii (strain DSM 24694 / JCM 17849 / CGMCC 1.5162 / HZ254) RepID=H8I8G6 METCZ CDS	subfam4207					98999	100333	negative
v1	TRUE	Mp_Bioreactor_1_28231-rev-1-start_adj_FINAL_101|Mp_Bioreactor_1_28231_HMP-v1_FINAL_complete|Mp_Bioreactor_1	100	2	CytoplasmicMembrane	9.75									hypothetical protein CDS	subfam6301		3	3	1	100470	100772	negative
v1	TRUE	Mp_Bioreactor_1_28231-rev-1-start_adj_FINAL_102|Mp_Bioreactor_1_28231_HMP-v1_FINAL_complete|Mp_Bioreactor_1	225	0	Cytoplasmic	7.5							Replication	ParA2	hypothetical protein CDS	subfam2619	PF13500.6	3	3	1	100817	101494	negative
v1	TRUE	Mp_Bioreactor_1_28231-rev-1-start_adj_FINAL_103|Mp_Bioreactor_1_28231_HMP-v1_FINAL_complete|Mp_Bioreactor_1	314	7	CytoplasmicMembrane	9.99									hypothetical protein CDS	subfam5543		3	3	1	101525	102469	negative
v1	TRUE	Mp_Bioreactor_1_28231-rev-1-start_adj_FINAL_104|Mp_Bioreactor_1_28231_HMP-v1_FINAL_complete|Mp_Bioreactor_1	185	0	Cytoplasmic	7.5									hypothetical protein CDS	subfam5545		3	3	1	102476	103033	positive
v1	TRUE	Mp_Bioreactor_1_28231-rev-1-start_adj_FINAL_105|Mp_Bioreactor_1_28231_HMP-v1_FINAL_complete|Mp_Bioreactor_1	77	1	Unknown	2.5									hypothetical protein CDS	subfam2360		4	4	1	103099	103332	negative
v1	TRUE	Mp_Bioreactor_1_28231-rev-1-start_adj_FINAL_106|Mp_Bioreactor_1_28231_HMP-v1_FINAL_complete|Mp_Bioreactor_1	92	1	CytoplasmicMembrane	9.75									hypothetical protein CDS	subfam2697		4	4	1	103357	103635	negative
v1	TRUE	Mp_Bioreactor_1_28231-rev-1-start_adj_FINAL_107|Mp_Bioreactor_1_28231_HMP-v1_FINAL_complete|Mp_Bioreactor_1	88	1	Cytoplasmic	7.5									hypothetical protein CDS	subfam3146		3	3	1	103598	103864	negative
v1	TRUE	Mp_Bioreactor_1_28231-rev-1-start_adj_FINAL_108|Mp_Bioreactor_1_28231_HMP-v1_FINAL_complete|Mp_Bioreactor_1	69	0	Cytoplasmic	7.5									hypothetical protein CDS	subfam3150		3	3	1	103888	104097	negative
v1	TRUE	Mp_Bioreactor_1_28231-rev-1-start_adj_FINAL_109|Mp_Bioreactor_1_28231_HMP-v1_FINAL_complete|Mp_Bioreactor_1	95	1	CytoplasmicMembrane	9.75									hypothetical protein CDS	subfam8075		3	3	1	104085	104372	negative
v1	TRUE	Mp_Bioreactor_1_28231-rev-1-start_adj_FINAL_110|Mp_Bioreactor_1_28231_HMP-v1_FINAL_complete|Mp_Bioreactor_1	104	1	Unknown	2.5									hypothetical protein CDS	subfam0828		3	3	1	104379	104693	negative
v1	TRUE	Mp_Bioreactor_1_28231-rev-1-start_adj_FINAL_111|Mp_Bioreactor_1_28231_HMP-v1_FINAL_complete|Mp_Bioreactor_1	83	1	Unknown	2.5							Segregation		hypothetical protein CDS	subfam6368		3	3	1	104810	105061	negative
v1	TRUE	Mp_Bioreactor_1_28231-rev-1-start_adj_FINAL_112|Mp_Bioreactor_1_28231_HMP-v1_FINAL_complete|Mp_Bioreactor_1	1300	0	Unknown	2.5	PF01935	Helicase HerA, central domain	K20105	cell death protein 4			Conjugation	HerA helicase	hypothetical protein CDS	subfam0053	PF01935.17|PF12846.7	3	3	1	105054	108956	negative
v1	TRUE	Mp_Bioreactor_1_28231-rev-1-start_adj_FINAL_113|Mp_Bioreactor_1_28231_HMP-v1_FINAL_complete|Mp_Bioreactor_1	162	0	Extracellular	8.82					consensus disorder prediction				hypothetical protein CDS	subfam2623		3	3	1	109085	109573	negative
v1	TRUE	Mp_Bioreactor_1_28231-rev-1-start_adj_FINAL_114|Mp_Bioreactor_1_28231_HMP-v1_FINAL_complete|Mp_Bioreactor_1	148	1	Unknown	2.5									hypothetical protein CDS	subfam7404		3	3	1	109606	110052	negative
v1	TRUE	Mp_Bioreactor_1_28231-rev-1-start_adj_FINAL_115|Mp_Bioreactor_1_28231_HMP-v1_FINAL_complete|Mp_Bioreactor_1	83	0	Cytoplasmic	7.5									hypothetical protein CDS	subfam6405		5	9	0.555556	110465	110716	positive
v1	TRUE	Mp_Bioreactor_1_28231-rev-1-start_adj_FINAL_116|Mp_Bioreactor_1_28231_HMP-v1_FINAL_complete|Mp_Bioreactor_1	208	0	Cytoplasmic	7.5									hypothetical protein CDS	subfam5005		3	4	0.75	110935	111561	positive
v1	TRUE	Mp_Bioreactor_1_28231-rev-1-start_adj_FINAL_117|Mp_Bioreactor_1_28231_HMP-v1_FINAL_complete|Mp_Bioreactor_1	633	0	Cytoplasmic	9.96							conjugation	chromosome-segregation ATPase	Chromosome segregation ATPase-like protein n=1 Tax=Methanohalobium evestigatum (strain DSM 3721 / OCM 161 / Z-7303) RepID=D7EC55 METEZ CDS	subfam6302	PF12128.8|PF09726.9|PF10174.9|PF05557.13|PF05557.13|PF13166.6	3	6	0.5	111575	113476	positive
v1	TRUE	Mp_Bioreactor_1_28231-rev-1-start_adj_FINAL_118|Mp_Bioreactor_1_28231_HMP-v1_FINAL_complete|Mp_Bioreactor_1	205	0	Cytoplasmic	7.5									hypothetical protein CDS	subfam4974	PF10007.9	3	3	1	113494	114111	positive
v1	TRUE	Mp_Bioreactor_1_28231-rev-1-start_adj_FINAL_119|Mp_Bioreactor_1_28231_HMP-v1_FINAL_complete|Mp_Bioreactor_1	472	0	Unknown	2.5	PF13635|PF13173	Domain of unknown function (DUF4143)|AAA domain					Nucleotide processing	AAA-ATPase	Putative uncharacterized protein n=1 Tax =Methanococcoides burtonii (strain DSM 6242 / NBRC 107633 / OCM 468 / ACE-M) RepID=Q12V03 METBU CDS	subfam8113	PF10923.8|PF07652.14|PF13635.6	6	82	0.0731707	114142	115560	positive
v1	TRUE	Mp_Bioreactor_1_28231-rev-1-start_adj_FINAL_120|Mp_Bioreactor_1_28231_HMP-v1_FINAL_complete|Mp_Bioreactor_1	283	0	Cytoplasmic	7.5							Replication	DNA primase	Uncharacterized protein n=1 Tax =Methanomethylovorans hollandica (strain DSM 15978 / NBRC 107637 / DMS1) RepID=L0L1K9 METHD CDS	subfam0188	PF01896.19	3	4	0.75	115620	116471	positive
v1	TRUE	Mp_Bioreactor_1_28231-rev-1-start_adj_FINAL_121|Mp_Bioreactor_1_28231_HMP-v1_FINAL_complete|Mp_Bioreactor_1	465	0	Unknown	2.5									Uncharacterized protein n=1 Tax =Methanomethylovorans hollandica (strain DSM 15978 / NBRC 107637 / DMS1) RepID=L0L122 METHD CDS	subfam7761		3	5	0.6	116478	117875	positive
v1	FALSE	Mp_Bioreactor_1_28231-rev-1-start_adj_FINAL_122|Mp_Bioreactor_1_28231_HMP-v1_FINAL_complete|Mp_Bioreactor_1	407	0	Unknown	2.5	PF00872	Transposase, Mutator family	K07493	putative transposase			Mobile		Putative transposase for insertion sequence element n=1 Tax=Methanocella paludicola (strain DSM 17711 / JCM 13418 / NBRC 101707 / SANAE) RepID=D1YYN8 METPS CDS	subfam1063	PF00872.18				118013	119236	negative
v1	FALSE	Mp_Bioreactor_1_28231-rev-1-start_adj_FINAL_123|Mp_Bioreactor_1_28231_HMP-v1_FINAL_complete|Mp_Bioreactor_1	1059	0	Cytoplasmic	7.5	PF13086|PF01396|PF13087	AAA domain|Topoisomerase DNA binding C4 zinc finger|AAA domain				Phospholipase D phosphodiesterase active site profile.		Topoisomerase	DNA topoisomerase type IA zn finger domain protein n=1 Tax=Thermoanaerobacterium thermosaccharolyticum (strain ATCC 7956 / DSM 571 / NCIB 9385 / NCA 3814) RepID=D9TRY4 THETC CDS	subfam4932	PF13086.6|PF13087.6	5	7	0.714286	119390	122569	negative
v1	TRUE	Mp_Bioreactor_1_28231-rev-1-start_adj_FINAL_124|Mp_Bioreactor_1_28231_HMP-v1_FINAL_complete|Mp_Bioreactor_1	249	0	Cytoplasmic	7.5									hypothetical protein CDS	subfam4945		3	4	0.75	123057	123806	negative
v1	TRUE	Mp_Bioreactor_1_28231-rev-1-start_adj_FINAL_125|Mp_Bioreactor_1_28231_HMP-v1_FINAL_complete|Mp_Bioreactor_1	240	0	Unknown	2.5									hypothetical protein CDS	subfam4973		5	6	0.833333	124074	124796	positive
v1	TRUE	Mp_Bioreactor_1_28231-rev-1-start_adj_FINAL_126|Mp_Bioreactor_1_28231_HMP-v1_FINAL_complete|Mp_Bioreactor_1	367	0	Cytoplasmic	7.5									Uncharacterized protein n=1 Tax =Methanomethylovorans hollandica (strain DSM 15978 / NBRC 107637 / DMS1) RepID=L0L0C8 METHD CDS	subfam4946	PF11348.8	5	6	0.833333	124912	126015	positive
v1	TRUE	Mp_Bioreactor_1_28231-rev-1-start_adj_FINAL_127|Mp_Bioreactor_1_28231_HMP-v1_FINAL_complete|Mp_Bioreactor_1	617	0	Unknown	2.5	PF07726|PF17863	ATPase family associated with various cellular activities (AAA)|AAA lid domain					Protein maturation		MoxR-like ATPase n=1 Tax=Methanomethylovorans hollandica (strain DSM 15978 / NBRC 107637 / DMS1) RepID=L0L1J9 METHD CDS	subfam4801		5	6	0.833333	126109	127962	positive
v1	FALSE	Mp_Bioreactor_1_28231-rev-1-start_adj_FINAL_128|Mp_Bioreactor_1_28231_HMP-v1_FINAL_complete|Mp_Bioreactor_1	504	0	Cytoplasmic	7.5	PF14239|PF01844	RRXRR protein|HNH endonuclease					Mobile+Defense?	HNH endonuclease	HNH endonuclease n=1 Tax=Petrotoga mobilis (strain DSM 10674 / SJ95) RepID=A9BHK2 PETMO CDS	subfam7300	PF14239.6|PF09665.10	6	31	0.193548	128150	129664	positive
v1	TRUE	Mp_Bioreactor_1_28231-rev-1-start_adj_FINAL_129|Mp_Bioreactor_1_28231_HMP-v1_FINAL_complete|Mp_Bioreactor_1	505	0	Unknown	2.5									hypothetical protein CDS	subfam7280	PF00362.18	4	6	0.666667	129891	131408	positive
v1	TRUE	Mp_Bioreactor_1_28231-rev-1-start_adj_FINAL_130|Mp_Bioreactor_1_28231_HMP-v1_FINAL_complete|Mp_Bioreactor_1	150	0	Cytoplasmic	7.5	PF13384	Homeodomain-like domain					Mobile		Transposase n=1 Tax=Burkholderia sp. Ch1-1 RepID=I2IEB6 9BURK CDS	subfam1345	PF13551.6	2	3	0.666667	131487	131939	positive
v1	TRUE	Mp_Bioreactor_1_28231-rev-1-start_adj_FINAL_131|Mp_Bioreactor_1_28231_HMP-v1_FINAL_complete|Mp_Bioreactor_1	659	0	Unknown	2.5	PF13646|PF13646	HEAT repeats|HEAT repeats							Uncharacterized protein n=1 Tax=Methanosarcina mazei (strain ATCC BAA-159 / DSM 3647 / Goe1 / Go1 / JCM 11833 / OCM 88) RepID=Q8PVD7 METMA CDS	subfam2391	PF13646.6|PF13646.6|PF12460.8				132096	134075	positive
v1	TRUE	Mp_Bioreactor_1_28231-rev-1-start_adj_FINAL_132|Mp_Bioreactor_1_28231_HMP-v1_FINAL_complete|Mp_Bioreactor_1	270	1	Cytoplasmic	7.5									Marine sediment metagenome DNA, contig: S12H4 S06012 {ECO:0000313|EMBL:GAI91173.1}; Flags: Fragment;; TaxID=412755 species=unclassified sequences; metagenomes; ecological metagenomes.; source=marine sediment metagenome.; CDS	subfam3009		2	2	1	134136	134948	negative
v1	TRUE	Mp_Bioreactor_1_28231-rev-1-start_adj_FINAL_133|Mp_Bioreactor_1_28231_HMP-v1_FINAL_complete|Mp_Bioreactor_1	579	5	CytoplasmicMembrane	9.99	PF10011|PF13432	Predicted membrane protein (DUF2254)|Tetratricopeptide repeat				TPR repeat profile.|TPR repeat region circular profile.|TPR repeat profile.|TPR repeat profile.	Membrane + binding	TPR2	Uncharacterized protein n=1 Tax=Methanosarcina barkeri (strain Fusaro / DSM 804) RepID=Q46CE7 METBF CDS	subfam3041	PF10011.9				135011	136750	negative
v1	TRUE	Mp_Bioreactor_1_28231-rev-1-start_adj_FINAL_134|Mp_Bioreactor_1_28231_HMP-v1_FINAL_complete|Mp_Bioreactor_1	194	0	Cytoplasmic	7.5									hypothetical protein CDS	subfam2620		2	3	0.666667	137224	137808	negative
v1	TRUE	Mp_Bioreactor_1_28231-rev-1-start_adj_FINAL_135|Mp_Bioreactor_1_28231_HMP-v1_FINAL_complete|Mp_Bioreactor_1	73	0	Cytoplasmic	7.5									hypothetical protein CDS	subfam5544	PF09986.9|PF09538.10	2	2	1	137868	138089	negative
v1	TRUE	Mp_Bioreactor_1_28231-rev-1-start_adj_FINAL_136|Mp_Bioreactor_1_28231_HMP-v1_FINAL_complete|Mp_Bioreactor_1	268	0	Unknown	2.5									hypothetical protein CDS	subfam1650		2	2	1	138138	138944	negative
v1	TRUE	Mp_Bioreactor_1_28231-rev-1-start_adj_FINAL_137|Mp_Bioreactor_1_28231_HMP-v1_FINAL_complete|Mp_Bioreactor_1	94	0	Cytoplasmic	7.5									hypothetical protein n=1 Tax =Methanomassiliicoccus luminyensis RepID=UPI00037C345C CDS	subfam6008		5	20	0.25	139207	139491	negative
v1	TRUE	Mp_Bioreactor_1_28231-rev-1-start_adj_FINAL_138|Mp_Bioreactor_1_28231_HMP-v1_FINAL_complete|Mp_Bioreactor_1	74	0	Cytoplasmic	7.5					consensus disorder prediction				hypothetical protein CDS	subfam2048		3	6	0.5	139454	139678	negative
v1	TRUE	Mp_Bioreactor_1_28231-rev-1-start_adj_FINAL_139|Mp_Bioreactor_1_28231_HMP-v1_FINAL_complete|Mp_Bioreactor_1	52	0	Unknown	2.5									hypothetical protein CDS	subfam3147		2	2	1	140176	140334	positive
v1	TRUE	Mp_Bioreactor_1_28231-rev-1-start_adj_FINAL_140|Mp_Bioreactor_1_28231_HMP-v1_FINAL_complete|Mp_Bioreactor_1	671	0	Cytoplasmic	7.5							Segregation		Molybdopterin and thiamine biosynthesis protein n=1 Tax=Bacillus mycoides Rock3-17 RepID=C3BBS5 BACMY CDS	subfam2182	PF12532.8	2	2	1	140366	142381	negative
v1	TRUE	Mp_Bioreactor_1_28231-rev-1-start_adj_FINAL_141|Mp_Bioreactor_1_28231_HMP-v1_FINAL_complete|Mp_Bioreactor_1	169	0	Unknown	2.5									Uncharacterized protein n=1 Tax=Pseudomonas taiwanensis SJ9 RepID=V7DBJ8 9PSED CDS	subfam3197		2	2	1	142378	142887	negative
v1	TRUE	Mp_Bioreactor_1_28231-rev-1-start_adj_FINAL_142|Mp_Bioreactor_1_28231_HMP-v1_FINAL_complete|Mp_Bioreactor_1	304	0	Cytoplasmic	7.5									Uncharacterized protein n=1 Tax=Bacillus mycoides Rock3-17 RepID=C3BBS3 BACMY CDS	subfam3205		2	2	1	142854	143768	negative
v1	TRUE	Mp_Bioreactor_1_28231-rev-1-start_adj_FINAL_143|Mp_Bioreactor_1_28231_HMP-v1_FINAL_complete|Mp_Bioreactor_1	103	3	CytoplasmicMembrane	9.99									Tax=RBG 16 OP11 Levybacteria 35 11 curated CDS	subfam3599		3	17	0.176471	144294	144605	negative
v1	TRUE	Mp_Bioreactor_1_28231-rev-1-start_adj_FINAL_144|Mp_Bioreactor_1_28231_HMP-v1_FINAL_complete|Mp_Bioreactor_1	325	1	Unknown	2.5	PF03372	Endonuclease/Exonuclease/phosphatase family					nucleic acid breakdown	nuclease	deoxyribonuclease I (EC:3.1.21.1) CDS	subfam0052	PF03372.23	3	3	1	144808	145785	negative
v1	TRUE	Mp_Bioreactor_1_28231-rev-1-start_adj_FINAL_145|Mp_Bioreactor_1_28231_HMP-v1_FINAL_complete|Mp_Bioreactor_1	1033	0	Cytoplasmic	7.5	PF00271|PF00176|PF13020	Helicase conserved C-terminal domain|SNF2 family N-terminal domain|Domain of unknown function (DUF3883)				Superfamilies 1 and 2 helicase ATP-binding type-1 domain profile.|Superfamilies 1 and 2 helicase C-terminal domain profile.	RNAP reactivation	sixth helicase	Helicase domain protein n=1 Tax=Thermotoga thermarum DSM 5069 RepID=F7YUJ4 9THEM CDS	subfam0673	PF11496.8	5	16	0.3125	146098	149199	negative
v1	TRUE	Mp_Bioreactor_1_28231-rev-1-start_adj_FINAL_146|Mp_Bioreactor_1_28231_HMP-v1_FINAL_complete|Mp_Bioreactor_1	847	0	Cytoplasmic	7.5	PF02086|PF06634	D12 class N6 adenine-specific DNA methyltransferase|Protein of unknown function (DUF1156)					Methylation	methyltransferase	DNA methylase containing a Zn-ribbon module n=1 Tax=Pyrococcus sp. (strain NA2) RepID=F4HJQ8 PYRSN CDS	subfam0434	PF06634.12|PF02086.15|PF01555.18	4	7	0.571429	149210	151753	negative
v1	TRUE	Mp_Bioreactor_1_28231-rev-1-start_adj_FINAL_147|Mp_Bioreactor_1_28231_HMP-v1_FINAL_complete|Mp_Bioreactor_1	244	0	CytoplasmicMembrane	9.75									hypothetical protein CDS	subfam6366		2	2	1	151759	152493	negative
v1	TRUE	Mp_Bioreactor_1_28231-rev-1-start_adj_FINAL_148|Mp_Bioreactor_1_28231_HMP-v1_FINAL_complete|Mp_Bioreactor_1	160	0	Cytoplasmic	7.5									Tax=BJP IG2069 Methanobacteriales 33 27 CDS	subfam0793		2	3	0.666667	152532	153014	negative
v1	TRUE	Mp_Bioreactor_1_28231-rev-1-start_adj_FINAL_149|Mp_Bioreactor_1_28231_HMP-v1_FINAL_complete|Mp_Bioreactor_1	978	0	Cytoplasmic	7.5	PF04465|PF04465	Protein of unknown function (DUF499)|Protein of unknown function (DUF499)					ATP-fuelled process	putatitve AAA-ATPase (COG1483)	Putative ATPase (AAA+ superfamily) n=1 Tax =Methanobacterium sp. Maddingley MBC34 RepID=K6SX57 9EURY CDS	subfam3581	PF04465.12				153031	155967	negative
v1	TRUE	Mp_Bioreactor_1_28231-rev-1-start_adj_FINAL_150|Mp_Bioreactor_1_28231_HMP-v1_FINAL_complete|Mp_Bioreactor_1	36	0	Cytoplasmic	7.5									hypothetical protein CDS	subfam8084		2	2	1	156472	156582	positive
v1	TRUE	Mp_Bioreactor_1_28231-rev-1-start_adj_FINAL_151|Mp_Bioreactor_1_28231_HMP-v1_FINAL_complete|Mp_Bioreactor_1	61	0	Cytoplasmic	7.5									hypothetical protein CDS	subfam8074		2	2	1	156572	156757	positive
v1	TRUE	Mp_Bioreactor_1_28231-rev-1-start_adj_FINAL_152|Mp_Bioreactor_1_28231_HMP-v1_FINAL_complete|Mp_Bioreactor_1	219	0	Unknown	2.5									hypothetical protein CDS	subfam0186		2	2	1	157121	157780	positive
v1	TRUE	Mp_Bioreactor_1_28231-rev-1-start_adj_FINAL_153|Mp_Bioreactor_1_28231_HMP-v1_FINAL_complete|Mp_Bioreactor_1	390	0	Cytoplasmic	7.5									hypothetical protein CDS	subfam7759		2	2	1	157820	158992	positive
v1	TRUE	Mp_Bioreactor_1_28231-rev-1-start_adj_FINAL_154|Mp_Bioreactor_1_28231_HMP-v1_FINAL_complete|Mp_Bioreactor_1	159	0	Unknown	2.5									hypothetical protein CDS	subfam7291					159111	159590	positive
v1	TRUE	Mp_Bioreactor_1_28231-rev-1-start_adj_FINAL_155|Mp_Bioreactor_1_28231_HMP-v1_FINAL_complete|Mp_Bioreactor_1	462	0	Cytoplasmic	7.5									hypothetical protein CDS	subfam4933		2	2	1	159578	160966	positive
v1	TRUE	Mp_Bioreactor_1_28231-rev-1-start_adj_FINAL_156|Mp_Bioreactor_1_28231_HMP-v1_FINAL_complete|Mp_Bioreactor_1	207	0	Cytoplasmic	7.5	PF00692	dUTPase	K01494	dCTP deaminase [EC:3.5.4.13]			Nucleotide homeostasis	dCTP deaminase	Putative deoxycytidine triphosphate deaminase {ECO:0000313|EMBL:CEG13618.1}; EC=3.5.4.13 {ECO:0000313|EMBL:CEG13618.1};; TaxID=717931 species=unclassified sequences; metagenomes; ecological metagenomes.; source=groundwater metagenome.; CDS	subfam2443	PF06559.11				160963	161586	positive
v1	TRUE	Mp_Bioreactor_1_28231-rev-1-start_adj_FINAL_157|Mp_Bioreactor_1_28231_HMP-v1_FINAL_complete|Mp_Bioreactor_1	127	0	Cytoplasmic	7.5	PF05854	Non-histone chromosomal protein MC1					Chromosome integrity	nucleoid protein MC1	Nucleoid protein MC1 n=1 Tax=Methanolobus psychrophilus R15 RepID=K4MDV3 9EURY CDS	subfam3393	PF05854.11				162203	162586	positive
v1	TRUE	Mp_Bioreactor_1_28231-rev-1-start_adj_FINAL_158|Mp_Bioreactor_1_28231_HMP-v1_FINAL_complete|Mp_Bioreactor_1	122	0	Cytoplasmic	7.5	PF19148	Family of unknown function (DUF5830)							Uncharacterized protein n=1 Tax=Methanohalobium evestigatum (strain DSM 3721 / OCM 161 / Z-7303) RepID=D7E640 METEZ CDS	subfam4947					163215	163583	negative
v1	TRUE	Mp_Bioreactor_1_28231-rev-1-start_adj_FINAL_159|Mp_Bioreactor_1_28231_HMP-v1_FINAL_complete|Mp_Bioreactor_1	266	0	Cytoplasmic	7.5	PF13847	Methyltransferase domain					Methylation		Uncharacterized protein n=1 Tax=Methanosarcina barkeri (strain Fusaro / DSM 804) RepID=Q46EI4 METBF CDS	subfam6746	PF09445.10|PF17987.1				163623	164423	negative
v1	TRUE	Mp_Bioreactor_1_28231-rev-1-start_adj_FINAL_160|Mp_Bioreactor_1_28231_HMP-v1_FINAL_complete|Mp_Bioreactor_1	93	0	Cytoplasmic	7.5	PF01817	Chorismate mutase type II	K04782	isochorismate pyruvate lyase [EC:4.2.99.21]		Chorismate mutase domain profile.	Metabolism		Chorismate mutase, type II n=1 Tax=Clostridium sp. DL-VIII RepID=G7M329 9CLOT CDS	subfam6966	PF01817.21				164420	164701	negative
v1	TRUE	Mp_Bioreactor_1_28231-rev-1-start_adj_FINAL_161|Mp_Bioreactor_1_28231_HMP-v1_FINAL_complete|Mp_Bioreactor_1	109	0	Cytoplasmic	7.5									hypothetical protein CDS	subfam7281		2	2	1	164960	165289	negative
v1	TRUE	Mp_Bioreactor_1_28231-rev-1-start_adj_FINAL_162|Mp_Bioreactor_1_28231_HMP-v1_FINAL_complete|Mp_Bioreactor_1	80	0	Unknown	2.5									hypothetical protein CDS	subfam5463		2	2	1	165311	165553	negative
v1	TRUE	Mp_Bioreactor_1_28231-rev-1-start_adj_FINAL_163|Mp_Bioreactor_1_28231_HMP-v1_FINAL_complete|Mp_Bioreactor_1	75	0	Unknown	2.5									hypothetical protein CDS	subfam0341		2	2	1	165664	165891	negative
v1	TRUE	Mp_Bioreactor_1_28231-rev-1-start_adj_FINAL_164|Mp_Bioreactor_1_28231_HMP-v1_FINAL_complete|Mp_Bioreactor_1	63	0	Cytoplasmic	7.5									hypothetical protein CDS						166458	166649	positive
v1	TRUE	Mp_Bioreactor_1_28231-rev-1-start_adj_FINAL_165|Mp_Bioreactor_1_28231_HMP-v1_FINAL_complete|Mp_Bioreactor_1	287	0	Cytoplasmic	9.96	PF00589|PF13495	Phage integrase family|Phage integrase, N-terminal SAM-like domain				Core-binding (CB) domain profile.|Tyrosine recombinase domain profile.	Mobile		hypothetical protein n=1 Tax=Nanoarchaeota archaeon SCGC AAA011-L22 RepID=UPI0003722246 CDS	subfam3236	PF00589.22				166901	167764	positive
v1	TRUE	Mp_Bioreactor_1_28231-rev-1-start_adj_FINAL_166|Mp_Bioreactor_1_28231_HMP-v1_FINAL_complete|Mp_Bioreactor_1	170	0	Cytoplasmic	7.5					consensus disorder prediction				hypothetical protein CDS	subfam2621		2	2	1	168521	169033	negative
v1	TRUE	Mp_Bioreactor_1_28231-rev-1-start_adj_FINAL_167|Mp_Bioreactor_1_28231_HMP-v1_FINAL_complete|Mp_Bioreactor_1	260	0	Cytoplasmic	8.61	PF13614	AAA domain	K03496	chromosome partitioning protein			Segregation	ParA1	CobQ/CobB/MinD/ParA nucleotide binding domain protein n=1 Tax=Lactobacillus vaginalis ATCC 49540 RepID=C2EU13 9LACO CDS	subfam0248					169026	169808	negative
v1	TRUE	Mp_Bioreactor_1_28231-rev-1-start_adj_FINAL_168|Mp_Bioreactor_1_28231_HMP-v1_FINAL_complete|Mp_Bioreactor_1	388	0	Cytoplasmic	7.5	PF01385|PF12323|PF07282	Probable transposase|Helix-turn-helix domain|Putative transposase DNA-binding domain					Mobile		Transposase n=1 Tax=Methanolobus psychrophilus R15 RepID=K4M9W2 9EURY CDS	subfam4197					170110	171276	positive
v1	TRUE	Mp_Bioreactor_1_28231-rev-1-start_adj_FINAL_169|Mp_Bioreactor_1_28231_HMP-v1_FINAL_complete|Mp_Bioreactor_1	386	0	Cytoplasmic	7.5					consensus disorder prediction		Replication	RepA-like	Glycerol dehydrogenase (EC:1.1.1.6) CDS	subfam5002	PF16100.5	8	65	0.123077	172623	173783	positive
v1	TRUE	Mp_Bioreactor_1_28231-rev-1-start_adj_FINAL_170|Mp_Bioreactor_1_28231_HMP-v1_FINAL_complete|Mp_Bioreactor_1	77	0	Cytoplasmic	7.5									hypothetical protein CDS	subfam2698		2	2	1	174028	174261	positive
v1	TRUE	Mp_Bioreactor_1_28231-rev-1-start_adj_FINAL_171|Mp_Bioreactor_1_28231_HMP-v1_FINAL_complete|Mp_Bioreactor_1	112	0	Cytoplasmic	7.5									hypothetical protein CDS	subfam3148		2	2	1	174258	174596	positive
v1	TRUE	Mp_Bioreactor_1_28231-rev-1-start_adj_FINAL_172|Mp_Bioreactor_1_28231_HMP-v1_FINAL_complete|Mp_Bioreactor_1	159	0	Cytoplasmic	7.5									hypothetical protein CDS	subfam5082		2	4	0.5	174647	175126	positive
v1	TRUE	Mp_Bioreactor_1_28231-rev-1-start_adj_FINAL_173|Mp_Bioreactor_1_28231_HMP-v1_FINAL_complete|Mp_Bioreactor_1	142	0	Cytoplasmic	7.5	PF01850	PIN domain					DNA binding	possible YhaV/PrlF toxin-antitoxin system	Putative nucleic acid-binding protein, contains PIN domain n=1 Tax=Archaeoglobus sulfaticallidus PM70-1 RepID=N0BLQ9 9EURY CDS	subfam5251	PF01850.21				175942	176370	negative
v1	TRUE	Mp_Bioreactor_1_28231-rev-1-start_adj_FINAL_174|Mp_Bioreactor_1_28231_HMP-v1_FINAL_complete|Mp_Bioreactor_1	104	0	Cytoplasmic	7.5						SpoVT-AbrB domain profile.	Transcriptional Regulator	possible YhaV/PrlF toxin-antitoxin system	AbrB family transcriptional regulator n=1 Tax =Thermococcus litoralis DSM 5473 RepID=H3ZLW2 THELI CDS	subfam0044	PF15937.5				176351	176665	negative
v1	TRUE	Mp_Bioreactor_1_28231-rev-1-start_adj_FINAL_175|Mp_Bioreactor_1_28231_HMP-v1_FINAL_complete|Mp_Bioreactor_1	75	0	Cytoplasmic	7.5									Uncharacterized protein n=1 Tax=Methanospirillumhungatei JF-1 (strain ATCC 27890 / DSM 864 / NBRC 100397/ JF-1) RepID=Q2FP55 METHJ CDS	subfam2184		2	3	0.666667	176747	176974	negative
v1	TRUE	Mp_Bioreactor_1_28231-rev-1-start_adj_FINAL_176|Mp_Bioreactor_1_28231_HMP-v1_FINAL_complete|Mp_Bioreactor_1	371	1	Cytoplasmic	7.5	PF02646	RmuC family	K09760	DNA recombination protein RmuC				RmuC	RmuC domain protein n=1 Tax=Thermosipho africanus (strain TCF52B) RepID=B7ICJ9 THEAB CDS	subfam7958	PF02646.16				177511	178626	negative
v1	TRUE	Mp_Bioreactor_1_28231-rev-1-start_adj_FINAL_177|Mp_Bioreactor_1_28231_HMP-v1_FINAL_complete|Mp_Bioreactor_1	259	0	Cytoplasmic	7.5									Tax=RIFCSPLOWO2 12 FULL PER ii 53 10 curated CDS	subfam0085	PF09538.10	2	2	1	178830	179609	negative
v1	TRUE	Mp_Bioreactor_1_28231-rev-1-start_adj_FINAL_178|Mp_Bioreactor_1_28231_HMP-v1_FINAL_complete|Mp_Bioreactor_1	460	1	Unknown	2.5	PF13181|PF13181|PF13374|PF13374|PF13374|PF13374|PF13374	Tetratricopeptide repeat|Tetratricopeptide repeat|Tetratricopeptide repeat|Tetratricopeptide repeat|Tetratricopeptide repeat|Tetratricopeptide repeat|Tetratricopeptide repeat				TPR repeat profile.|TPR repeat profile.|TPR repeat profile.|TPR repeat profile.|TPR repeat profile.|TPR repeat profile.|TPR repeat profile.|TPR repeat region circular profile.	Protein binding	TPR3	hypothetical protein n=1 Tax=Atribacteria bacterium SCGC AAA252-M02 RepID=UPI0003829C4B CDS	subfam6760	PF12569.8|PF08631.10	3	9	0.333333	179918	181300	positive
v1	TRUE	Mp_Bioreactor_1_28231-rev-1-start_adj_FINAL_179|Mp_Bioreactor_1_28231_HMP-v1_FINAL_complete|Mp_Bioreactor_1	116	0	Cytoplasmic	7.5									hypothetical protein CDS	subfam6367		2	2	1	181874	182224	positive
v1	TRUE	Mp_Bioreactor_1_28231-rev-1-start_adj_FINAL_180|Mp_Bioreactor_1_28231_HMP-v1_FINAL_complete|Mp_Bioreactor_1	476	1	Unknown	2.5	PF07719|PF13432|PF00515|PF00515|PF00515|PF00515	Tetratricopeptide repeat|Tetratricopeptide repeat|Tetratricopeptide repeat|Tetratricopeptide repeat|Tetratricopeptide repeat|Tetratricopeptide repeat			consensus disorder prediction	TPR repeat profile.|TPR repeat profile.|TPR repeat profile.|TPR repeat region circular profile.|TPR repeat profile.|TPR repeat profile.|TPR repeat profile.|TPR repeat profile.|TPR repeat profile.|TPR repeat profile.	Protein binding	TPR4	TPR-repeat protein n=1 Tax=Methanosaeta concilii(strain ATCC 5969 / DSM 3671 / JCM 10134 / NBRC 103675 /OCM 69 / GP-6) RepID=F4BVF0 METCG CDS	subfam5091					183090	184520	negative
v1	TRUE	Mp_Bioreactor_1_28231-rev-1-start_adj_FINAL_181|Mp_Bioreactor_1_28231_HMP-v1_FINAL_complete|Mp_Bioreactor_1	85	1	Cytoplasmic	7.5									hypothetical protein CDS	subfam8073		2	2	1	184929	185186	negative
v1	TRUE	Mp_Bioreactor_1_28231-rev-1-start_adj_FINAL_182|Mp_Bioreactor_1_28231_HMP-v1_FINAL_complete|Mp_Bioreactor_1	251	0	Cytoplasmic	7.5									hypothetical protein CDS	subfam8085		2	2	1	185331	186086	positive
v1	TRUE	Mp_Bioreactor_1_28231-rev-1-start_adj_FINAL_183|Mp_Bioreactor_1_28231_HMP-v1_FINAL_complete|Mp_Bioreactor_1	352	7	CytoplasmicMembrane	9.99									Conserved protein n=1 Tax=Methanosarcina mazei (strain ATCC BAA-159 / DSM 3647 / Goe1 / Go1 / JCM 11833 / OCM 88) RepID=Q8PSS2 METMA CDS	subfam2654	PF06790.11	3	12	0.25	186679	187737	positive
v1	TRUE	Mp_Bioreactor_1_28231-rev-1-start_adj_FINAL_184|Mp_Bioreactor_1_28231_HMP-v1_FINAL_complete|Mp_Bioreactor_1	505	0	Cytoplasmic	7.5									Putative uncharacterized protein n=1 Tax =Desulfovibrio sp. 6 1 46AFAA RepID=G1UP36 9DELT CDS	subfam0187	PF02171.17	3	7	0.428571	188219	189736	negative
v1	TRUE	Mp_Bioreactor_1_28231-rev-1-start_adj_FINAL_185|Mp_Bioreactor_1_28231_HMP-v1_FINAL_complete|Mp_Bioreactor_1	442	0	Cytoplasmic	7.5	PF13676	TIR domain							Putative uncharacterized protein n=1 Tax =Desulfovibrio sp. 6 1 46AFAA RepID=G1UP35 9DELT CDS	subfam8114		2	2	1	189726	191054	negative
v1	TRUE	Mp_Bioreactor_1_28231-rev-1-start_adj_FINAL_186|Mp_Bioreactor_1_28231_HMP-v1_FINAL_complete|Mp_Bioreactor_1	172	0	Cytoplasmic	7.5							Replication		hypothetical protein CDS	subfam2357	PF13671.6	2	2	1	191323	191841	negative
v2	TRUE	Mp_Bioreactor_2_41172_139938_37975_33471_FINAL_1|Mp_Bioreactor_2_41172_139938_37975_33471_HMp-v2_final|Mp_Bioreactor_2	441	0	Cytoplasmic	7.5	PF09079|PF13401	CDC6, C terminal winged helix domain|AAA domain	K10725	archaeal cell division control protein 6			Replication	Orc1/Cdc6	ORC1-type DNA replication protein 1 n=1 Tax =Methanosarcina mazei (strain ATCC BAA-159 / DSM 3647 / Goe1 / Go1 / JCM 11833 / OCM 88) RepID=CDC61 METMA CDS	subfam0250					811	2136	negative
v2	FALSE	Mp_Bioreactor_2_41172_139938_37975_33471_FINAL_2|Mp_Bioreactor_2_41172_139938_37975_33471_HMp-v2_final|Mp_Bioreactor_2	49	0	Unknown	2.5									hypothetical protein CDS						3694	3843	negative
v2	TRUE	Mp_Bioreactor_2_41172_139938_37975_33471_FINAL_3|Mp_Bioreactor_2_41172_139938_37975_33471_HMp-v2_final|Mp_Bioreactor_2	304	0	Cytoplasmic	7.5							Replication	RepA	Uncharacterized protein n=1 Tax=Methanocella conradii (strain DSM 24694 / JCM 17849 / CGMCC 1.5162 / HZ254) RepID=H8I532 METCZ CDS	subfam6769	PF17244.2	6	58	0.103448	3890	4804	positive
v2	TRUE	Mp_Bioreactor_2_41172_139938_37975_33471_FINAL_4|Mp_Bioreactor_2_41172_139938_37975_33471_HMp-v2_final|Mp_Bioreactor_2	314	0	Unknown	2.5					consensus disorder prediction		Replication		Glycerol dehydrogenase (EC:1.1.1.6) CDS	subfam5002	PF16100.5	8	65	0.123077	4805	5749	positive
v2	TRUE	Mp_Bioreactor_2_41172_139938_37975_33471_FINAL_5|Mp_Bioreactor_2_41172_139938_37975_33471_HMp-v2_final|Mp_Bioreactor_2	134	0	Cytoplasmic	7.5									Uncharacterized protein n=1 Tax=Ferroglobus placidus (strain DSM 10642 / AEDII12DO) RepID=D3S374 FERPA CDS	subfam5003		5	7	0.714286	6195	6599	positive
v2	TRUE	Mp_Bioreactor_2_41172_139938_37975_33471_FINAL_6|Mp_Bioreactor_2_41172_139938_37975_33471_HMp-v2_final|Mp_Bioreactor_2	1142	0	Cytoplasmic	7.5	PF00271|PF00176|PF02384	Helicase conserved C-terminal domain|SNF2 family N-terminal domain|N-6 DNA Methylase			consensus disorder prediction	Superfamilies 1 and 2 helicase ATP-binding type-1 domain profile.|Superfamilies 1 and 2 helicase C-terminal domain profile.	Replication	Helicase/methylase	DNA/RNA helicase, superfamily II, SNF2 family n =1 Tax=Methanomethylovorans hollandica (strain DSM 15978 / NBRC 107637 / DMS1) RepID=L0L0C0 METHD CDS	subfam5371		3	4	0.75	6799	10227	positive
v2	TRUE	Mp_Bioreactor_2_41172_139938_37975_33471_FINAL_7|Mp_Bioreactor_2_41172_139938_37975_33471_HMp-v2_final|Mp_Bioreactor_2	719	0	Cytoplasmic	7.5									hypothetical protein CDS	subfam0824		6	9	0.666667	10283	12442	positive
v2	TRUE	Mp_Bioreactor_2_41172_139938_37975_33471_FINAL_8|Mp_Bioreactor_2_41172_139938_37975_33471_HMp-v2_final|Mp_Bioreactor_2	195	0	Cytoplasmic	7.5	PF00899	ThiF family					Activation	ThiF	hypothetical protein CDS	subfam1990	PF00899.21	6	8	0.75	12442	13029	positive
v2	TRUE	Mp_Bioreactor_2_41172_139938_37975_33471_FINAL_9|Mp_Bioreactor_2_41172_139938_37975_33471_HMp-v2_final|Mp_Bioreactor_2	181	0	Unknown	2.5					consensus disorder prediction				hypothetical protein CDS	subfam5187		6	9	0.666667	13043	13588	positive
v2	TRUE	Mp_Bioreactor_2_41172_139938_37975_33471_FINAL_10|Mp_Bioreactor_2_41172_139938_37975_33471_HMp-v2_final|Mp_Bioreactor_2	91	0	Cytoplasmic	7.5									hypothetical protein CDS	subfam2080		6	9	0.666667	13590	13865	positive
v2	TRUE	Mp_Bioreactor_2_41172_139938_37975_33471_FINAL_11|Mp_Bioreactor_2_41172_139938_37975_33471_HMp-v2_final|Mp_Bioreactor_2	182	0	Cytoplasmic	7.5									hypothetical protein CDS	subfam4176		6	9	0.666667	13952	14500	positive
v2	TRUE	Mp_Bioreactor_2_41172_139938_37975_33471_FINAL_12|Mp_Bioreactor_2_41172_139938_37975_33471_HMp-v2_final|Mp_Bioreactor_2	228	0	Cytoplasmic	7.5	PF04002	RadC-like JAB domain	K03630	DNA repair protein RadC		MPN domain profile.	DNA repair	RadC	UPF0758 protein Mbar A2303 n=1 Tax =Methanosarcina barkeri (strain Fusaro / DSM 804) RepID=Y2303 METBF CDS	subfam1458					14535	15221	positive
v2	TRUE	Mp_Bioreactor_2_41172_139938_37975_33471_FINAL_13|Mp_Bioreactor_2_41172_139938_37975_33471_HMp-v2_final|Mp_Bioreactor_2	131	0	Cytoplasmic	7.5									Putative uncharacterized protein n=1 Tax =Desulfosporosinus sp. OT RepID=G2FLL2 9FIRM CDS	subfam3007		6	9	0.666667	15218	15613	positive
v2	TRUE	Mp_Bioreactor_2_41172_139938_37975_33471_FINAL_14|Mp_Bioreactor_2_41172_139938_37975_33471_HMp-v2_final|Mp_Bioreactor_2	91	0	Unknown	2.5									hypothetical protein CDS	subfam3196		3	4	0.75	15615	15890	positive
v2	TRUE	Mp_Bioreactor_2_41172_139938_37975_33471_FINAL_15|Mp_Bioreactor_2_41172_139938_37975_33471_HMp-v2_final|Mp_Bioreactor_2	59	0	Unknown	2.5									Hypothetical cytosolic protein n=1 Tax =Syntrophus aciditrophicus (strain SB) RepID=Q2LVE5 SYNAS CDS	subfam1528		4	16	0.25	16062	16241	positive
v2	FALSE	Mp_Bioreactor_2_41172_139938_37975_33471_FINAL_16|Mp_Bioreactor_2_41172_139938_37975_33471_HMp-v2_final|Mp_Bioreactor_2	199	0	Cytoplasmic	7.5							Binding	PRP1	hypothetical protein n=1 Tax=Fischerella muscicola RepID=UPI0002FBCDEE CDS	subfam2699		2	2	1	16463	17062	negative
v2	FALSE	Mp_Bioreactor_2_41172_139938_37975_33471_FINAL_17|Mp_Bioreactor_2_41172_139938_37975_33471_HMp-v2_final|Mp_Bioreactor_2	158	0	Cytoplasmic	7.5	PF00805	Pentapeptide repeats (8 copies)					Binding	PRP2	hypothetical protein n=1 Tax=Oscillatoria sp. PCC 10802 RepID=UPI000348211E CDS	subfam3149		2	2	1	17016	17492	negative
v2	FALSE	Mp_Bioreactor_2_41172_139938_37975_33471_FINAL_18|Mp_Bioreactor_2_41172_139938_37975_33471_HMp-v2_final|Mp_Bioreactor_2	170	0	Cytoplasmic	7.5									hypothetical protein CDS	subfam2183					17579	18091	negative
v2	TRUE	Mp_Bioreactor_2_41172_139938_37975_33471_FINAL_19|Mp_Bioreactor_2_41172_139938_37975_33471_HMp-v2_final|Mp_Bioreactor_2	69	0	Cytoplasmic	7.5									hypothetical protein CDS	subfam3198	PF10686.9	2	2	1	18376	18585	positive
v2	TRUE	Mp_Bioreactor_2_41172_139938_37975_33471_FINAL_20|Mp_Bioreactor_2_41172_139938_37975_33471_HMp-v2_final|Mp_Bioreactor_2	155	0	Unknown	2.5	PF10686	YspA, cpYpsA-related SLOG family					AA metabolism		Uncharacterized protein n=1 Tax=Lachnospiraceae bacterium A4 RepID=R9JMC8 9FIRM CDS	subfam6245	PF06908.11	5	7	0.714286	18766	19233	positive
v2	TRUE	Mp_Bioreactor_2_41172_139938_37975_33471_FINAL_21|Mp_Bioreactor_2_41172_139938_37975_33471_HMp-v2_final|Mp_Bioreactor_2	164	0	Cytoplasmic	7.5	PF04343	Protein of unknown function, DUF488							Uncharacterized protein {ECO:0000313|EMBL :KKM16737.1}; Flags: Fragment;; TaxID=412755 species=unclassified sequences; metagenomes; ecological metagenomes.; source=marine sediment metagenome.; CDS	subfam4360	PF04343.13	3	3	1	19173	19667	positive
v2	TRUE	Mp_Bioreactor_2_41172_139938_37975_33471_FINAL_22|Mp_Bioreactor_2_41172_139938_37975_33471_HMp-v2_final|Mp_Bioreactor_2	674	0	Cytoplasmic	7.5	PF13086|PF13087	AAA domain|AAA domain	|				Replication	UvrD helicase	ATP-dependent helicase-like protein n=1 Tax =Thermococcus barophilus (strain DSM 11836 / MP) RepID=F0LLJ9 THEBM CDS	subfam4932	PF13086.6|PF13087.6	5	7	0.714286	19815	21839	positive
v2	FALSE	Mp_Bioreactor_2_41172_139938_37975_33471_FINAL_23|Mp_Bioreactor_2_41172_139938_37975_33471_HMp-v2_final|Mp_Bioreactor_2	406	0	Cytoplasmic	7.5	PF12323|PF01385|PF07282	Helix-turn-helix domain|Probable transposase|Putative transposase DNA-binding domain	K07496	putative transposase	consensus disorder prediction		Mobile		Transposase n=1 Tax=Methanolobus psychrophilus R15 RepID=K4M9W2 9EURY CDS	subfam4197					21978	23198	positive
v2	TRUE	Mp_Bioreactor_2_41172_139938_37975_33471_FINAL_24|Mp_Bioreactor_2_41172_139938_37975_33471_HMp-v2_final|Mp_Bioreactor_2	90	0	Cytoplasmic	7.5									hypothetical protein CDS	subfam8071		2	2	1	24232	24504	positive
v2	TRUE	Mp_Bioreactor_2_41172_139938_37975_33471_FINAL_25|Mp_Bioreactor_2_41172_139938_37975_33471_HMp-v2_final|Mp_Bioreactor_2	349	0	Cytoplasmic	7.5					consensus disorder prediction		Regulation		hypothetical protein CDS	subfam7697	PF01726.16	3	3	1	24491	25540	positive
v2	TRUE	Mp_Bioreactor_2_41172_139938_37975_33471_FINAL_26|Mp_Bioreactor_2_41172_139938_37975_33471_HMp-v2_final|Mp_Bioreactor_2	115	0	Cytoplasmic	7.5									hypothetical protein CDS	subfam8112		3	3	1	25534	25881	positive
v2	TRUE	Mp_Bioreactor_2_41172_139938_37975_33471_FINAL_27|Mp_Bioreactor_2_41172_139938_37975_33471_HMp-v2_final|Mp_Bioreactor_2	153	0	Cytoplasmic	7.5									hypothetical protein CDS	subfam0184		3	3	1	25893	26354	positive
v2	TRUE	Mp_Bioreactor_2_41172_139938_37975_33471_FINAL_28|Mp_Bioreactor_2_41172_139938_37975_33471_HMp-v2_final|Mp_Bioreactor_2	1416	1	Extracellular	8.82							Adherence		hypothetical protein CDS	subfam3152	PF13750.6	4	4	1	26403	30653	negative
v2	TRUE	Mp_Bioreactor_2_41172_139938_37975_33471_FINAL_29|Mp_Bioreactor_2_41172_139938_37975_33471_HMp-v2_final|Mp_Bioreactor_2	366	1	Unknown	6.8									hypothetical protein CDS	subfam2185		4	4	1	30631	31731	negative
v2	TRUE	Mp_Bioreactor_2_41172_139938_37975_33471_FINAL_30|Mp_Bioreactor_2_41172_139938_37975_33471_HMp-v2_final|Mp_Bioreactor_2	139	0	Cytoplasmic	7.5									Tax=RBG 16 OP11 Levybacteria 35 11 curated CDS	subfam2181		4	11	0.363636	31800	32219	negative
v2	TRUE	Mp_Bioreactor_2_41172_139938_37975_33471_FINAL_31|Mp_Bioreactor_2_41172_139938_37975_33471_HMp-v2_final|Mp_Bioreactor_2	249	0	Cytoplasmic	7.5	PF13424	Tetratricopeptide repeat				TPR repeat profile.|TPR repeat profile.|TPR repeat profile.|TPR repeat region circular profile.|TPR repeat profile.	Protein binding	TPR1	TPR repeat-containing protein n=1 Tax =Brachyspira murdochii (strain ATCC 51284 / DSM 12563 / 56-150) RepID=D5U4Z1 BRAM5 CDS	subfam7760	PF09295.10	4	5	0.8	32260	33009	negative
v2	TRUE	Mp_Bioreactor_2_41172_139938_37975_33471_FINAL_32|Mp_Bioreactor_2_41172_139938_37975_33471_HMp-v2_final|Mp_Bioreactor_2	69	2	CytoplasmicMembrane	9.75									hypothetical protein CDS	subfam2358		2	2	1	33111	33320	negative
v2	TRUE	Mp_Bioreactor_2_41172_139938_37975_33471_FINAL_33|Mp_Bioreactor_2_41172_139938_37975_33471_HMp-v2_final|Mp_Bioreactor_2	79	0	Cytoplasmic	7.5	PF07747	MTH865-like family							MTH865-like protein n=1 Tax=Methanoregula boonei(strain 6A8) RepID=A7I7E0 METB6 CDS	subfam2429	PF07747.11				33662	33901	negative
v2	TRUE	Mp_Bioreactor_2_41172_139938_37975_33471_FINAL_34|Mp_Bioreactor_2_41172_139938_37975_33471_HMp-v2_final|Mp_Bioreactor_2	54	0	Cytoplasmic	7.5									Putative uncharacterized protein n=1 Tax =Methanoplanus limicola DSM 2279 RepID=H1Z376 9EURY CDS	subfam5163					33898	34062	negative
v2	TRUE	Mp_Bioreactor_2_41172_139938_37975_33471_FINAL_35|Mp_Bioreactor_2_41172_139938_37975_33471_HMp-v2_final|Mp_Bioreactor_2	245	0	Cytoplasmic	7.5	PF01022	Bacterial regulatory protein, arsR family					Regulation, cell division control		Uncharacterized protein n=1 Tax=Methanosaeta concilii (strain ATCC 5969 / DSM 3671 / JCM 10134 / NBRC 103675 / OCM 69 / GP-6) RepID=F4BW80 METCG CDS	subfam6632	PF09824.9				34206	34943	positive
v2	TRUE	Mp_Bioreactor_2_41172_139938_37975_33471_FINAL_36|Mp_Bioreactor_2_41172_139938_37975_33471_HMp-v2_final|Mp_Bioreactor_2	181	0	Cytoplasmic	7.5	PF01625	Peptide methionine sulfoxide reductase	K07304	peptide-methionine (S)-S-oxide reductase [EC:1.8.4.11]			Defense		Peptide methionine sulfoxide reductase MsrA n=1 Tax=planctomycete KSU-1 RepID=I3IIY6 9PLAN CDS	subfam6914	PF01625.21				34980	35525	positive
v2	TRUE	Mp_Bioreactor_2_41172_139938_37975_33471_FINAL_37|Mp_Bioreactor_2_41172_139938_37975_33471_HMp-v2_final|Mp_Bioreactor_2	855	0	Cytoplasmic	9.96	PF00270|PF09369|PF00271	DEAD/DEAH box helicase|Domain of unknown function (DUF1998)|Helicase conserved C-terminal domain	K06877	DEAD/DEAH box helicase domain-containing protein	consensus disorder prediction	Superfamilies 1 and 2 helicase ATP-binding type-1 domain profile.|Superfamilies 1 and 2 helicase C-terminal domain profile.	Nucleotide processing		ATP-dependant helicase n=1 Tax=Methanosarcina acetivorans (strain ATCC 35395 / DSM 2834 / JCM 12185 / C2A) RepID=Q8TMI5 METAC CDS	subfam7198	PF06862.12|PF09369.10	4	6	0.666667	35571	38138	negative
v2	TRUE	Mp_Bioreactor_2_41172_139938_37975_33471_FINAL_38|Mp_Bioreactor_2_41172_139938_37975_33471_HMp-v2_final|Mp_Bioreactor_2	146	0	Cytoplasmic	7.5									Uncharacterized protein n=1 Tax=Methanohalobium evestigatum (strain DSM 3721 / OCM 161 / Z-7303) RepID=D7E806 METEZ CDS	subfam2820		7	29	0.241379	38140	38580	negative
v2	TRUE	Mp_Bioreactor_2_41172_139938_37975_33471_FINAL_39|Mp_Bioreactor_2_41172_139938_37975_33471_HMp-v2_final|Mp_Bioreactor_2	298	0	Cytoplasmic	7.5	PF01904	Protein of unknown function DUF72							Hypothetical conserved protein n=1 Tax =Candidatus Caldiarchaeum subterraneum RepID=E6N3B3 9ARCH CDS	subfam6646	PF01904.18	6	12	0.5	38822	39718	negative
v2	TRUE	Mp_Bioreactor_2_41172_139938_37975_33471_FINAL_40|Mp_Bioreactor_2_41172_139938_37975_33471_HMp-v2_final|Mp_Bioreactor_2	390	0	Cytoplasmic	7.5	PF01904	Protein of unknown function DUF72							Hypothetical conserved protein n=1 Tax =Candidatus Caldiarchaeum subterraneum RepID=E6N3B4 9ARCH CDS	subfam5707	PF01904.18	6	31	0.193548	39758	40930	positive
v2	FALSE	Mp_Bioreactor_2_41172_139938_37975_33471_FINAL_41|Mp_Bioreactor_2_41172_139938_37975_33471_HMp-v2_final|Mp_Bioreactor_2	226	0	Cytoplasmic	7.5	PF13649	Methyltransferase domain	K13326|K13332|K14374|K15467|K16403|K16414|K19889|K20592|K21282|K21327|K21459|K21896|K22545|K22590	methyltransferase			RM system		Methyltransferase type 11 n=1 Tax=Methanofollis liminatans DSM 4140 RepID=J0SCC0 9EURY CDS	subfam6746	PF09445.10|PF17987.1				41049	41729	negative
v2	FALSE	Mp_Bioreactor_2_41172_139938_37975_33471_FINAL_42|Mp_Bioreactor_2_41172_139938_37975_33471_HMp-v2_final|Mp_Bioreactor_2	128	3	CytoplasmicMembrane	9.99									hypothetical protein CDS	subfam6159					41702	42088	negative
v2	TRUE	Mp_Bioreactor_2_41172_139938_37975_33471_FINAL_43|Mp_Bioreactor_2_41172_139938_37975_33471_HMp-v2_final|Mp_Bioreactor_2	1091	0	Cytoplasmic	9.96	PF12705|PF13361|PF00580	PD-(D/E)XK nuclease superfamily|UvrD-like helicase C-terminal domain|UvrD/REP helicase N-terminal domain	K03657	DNA helicase II / ATP-dependent DNA helicase PcrA [EC:3.6.4.12]		UvrD-like DNA helicase C-terminal domain profile.|UvrD-like DNA helicase ATP-binding domain profile.	Energy, Conjugation		ATP-dependent DNA helicase pcrA {ECO:0000313 |EMBL:AKB18581.1}; EC=3.6.1.- {ECO:0000313|EMBL:AKB18581.1};; TaxID=1434103 species=Archaea; Euryarchaeota; Methanomicrobia; Methanosarcinales; Methanosarcinaceae; Methanosarcina.; source=Methanosarcina sp. WWM596.; CDS	subfam3527	PF13086.6|PF02562.16	7	22	0.318182	42118	45393	negative
v2	TRUE	Mp_Bioreactor_2_41172_139938_37975_33471_FINAL_44|Mp_Bioreactor_2_41172_139938_37975_33471_HMp-v2_final|Mp_Bioreactor_2	114	3	CytoplasmicMembrane	9.99	PF06961	Protein of unknown function (DUF1294)							Uncharacterized protein n=1 Tax=Clostridium sp. CAG:470 RepID=R7FID7 9CLOT CDS	subfam0331	PF06961.13	3	5	0.6	45625	45969	negative
v2	TRUE	Mp_Bioreactor_2_41172_139938_37975_33471_FINAL_45|Mp_Bioreactor_2_41172_139938_37975_33471_HMp-v2_final|Mp_Bioreactor_2	150	1	Unknown	2.5									hypothetical protein CDS	subfam2696		3	3	1	46344	46796	positive
v2	TRUE	Mp_Bioreactor_2_41172_139938_37975_33471_FINAL_46|Mp_Bioreactor_2_41172_139938_37975_33471_HMp-v2_final|Mp_Bioreactor_2	147	1	Cytoplasmic	7.5									hypothetical protein CDS	subfam0731		3	3	1	46804	47247	positive
v2	TRUE	Mp_Bioreactor_2_41172_139938_37975_33471_FINAL_47|Mp_Bioreactor_2_41172_139938_37975_33471_HMp-v2_final|Mp_Bioreactor_2	152	1	Unknown	2.5									hypothetical protein CDS	subfam4359		3	3	1	47237	47695	positive
v2	TRUE	Mp_Bioreactor_2_41172_139938_37975_33471_FINAL_48|Mp_Bioreactor_2_41172_139938_37975_33471_HMp-v2_final|Mp_Bioreactor_2	197	1	Unknown	2.5									hypothetical protein CDS	subfam0051		3	3	1	47701	48294	positive
v2	FALSE	Mp_Bioreactor_2_41172_139938_37975_33471_FINAL_49|Mp_Bioreactor_2_41172_139938_37975_33471_HMp-v2_final|Mp_Bioreactor_2	310	0	Cytoplasmic	7.5						Prokaryotic membrane lipoprotein lipid attachment site profile.	Defense		hypothetical protein CDS	subfam2298		3	3	1	48370	49302	positive
v2	FALSE	Mp_Bioreactor_2_41172_139938_37975_33471_FINAL_50|Mp_Bioreactor_2_41172_139938_37975_33471_HMp-v2_final|Mp_Bioreactor_2	98	0	Cytoplasmic	7.5									Tax=RBG 16 OP11 Levybacteria 35 11 curated CDS						49319	49615	positive
v2	FALSE	Mp_Bioreactor_2_41172_139938_37975_33471_FINAL_51|Mp_Bioreactor_2_41172_139938_37975_33471_HMp-v2_final|Mp_Bioreactor_2	336	0	Cytoplasmic	7.5									Uncharacterized protein n=1 Tax=Methanolobus psychrophilus R15 RepID=K4M7K8 9EURY CDS						49637	50647	positive
v2	FALSE	Mp_Bioreactor_2_41172_139938_37975_33471_FINAL_52|Mp_Bioreactor_2_41172_139938_37975_33471_HMp-v2_final|Mp_Bioreactor_2	40	0	Extracellular	8.82									hypothetical protein CDS						50640	50762	positive
v2	FALSE	Mp_Bioreactor_2_41172_139938_37975_33471_FINAL_53|Mp_Bioreactor_2_41172_139938_37975_33471_HMp-v2_final|Mp_Bioreactor_2	429	0	Cytoplasmic	7.5	PF18739	Apea-like HEPN							hypothetical protein CDS						50893	52182	positive
v2	FALSE	Mp_Bioreactor_2_41172_139938_37975_33471_FINAL_54|Mp_Bioreactor_2_41172_139938_37975_33471_HMp-v2_final|Mp_Bioreactor_2	69	0	Cytoplasmic	7.5									hypothetical protein CDS						52305	52514	negative
v2	FALSE	Mp_Bioreactor_2_41172_139938_37975_33471_FINAL_55|Mp_Bioreactor_2_41172_139938_37975_33471_HMp-v2_final|Mp_Bioreactor_2	31	1	CytoplasmicMembrane	9.75									hypothetical protein CDS						52709	52804	negative
v2	TRUE	Mp_Bioreactor_2_41172_139938_37975_33471_FINAL_56|Mp_Bioreactor_2_41172_139938_37975_33471_HMp-v2_final|Mp_Bioreactor_2	53	0	Cytoplasmic	7.5									hypothetical protein CDS	subfam0792		2	2	1	52801	52962	negative
v2	TRUE	Mp_Bioreactor_2_41172_139938_37975_33471_FINAL_57|Mp_Bioreactor_2_41172_139938_37975_33471_HMp-v2_final|Mp_Bioreactor_2	495	0	Cytoplasmic	7.5									hypothetical protein CDS	subfam1651		4	5	0.8	52964	54451	negative
v2	TRUE	Mp_Bioreactor_2_41172_139938_37975_33471_FINAL_58|Mp_Bioreactor_2_41172_139938_37975_33471_HMp-v2_final|Mp_Bioreactor_2	54	0	Cytoplasmic	7.5									hypothetical protein CDS	subfam0827		3	3	1	54494	54658	negative
v2	TRUE	Mp_Bioreactor_2_41172_139938_37975_33471_FINAL_59|Mp_Bioreactor_2_41172_139938_37975_33471_HMp-v2_final|Mp_Bioreactor_2	455	0	Cytoplasmic	7.5	PF13173|PF13635	AAA domain|Domain of unknown function (DUF4143)	K07133	uncharacterized protein			Nucleotide processing		Uncharacterized protein n=1 Tax=Methanoculleus bourgensis (strain ATCC 43281 / DSM 3045 / OCM 15 / MS2) RepID=I7LKV9 METBM CDS	subfam8113	PF10923.8|PF07652.14|PF13635.6	6	82	0.0731707	55006	56373	negative
v2	TRUE	Mp_Bioreactor_2_41172_139938_37975_33471_FINAL_60|Mp_Bioreactor_2_41172_139938_37975_33471_HMp-v2_final|Mp_Bioreactor_2	61	0	Cytoplasmic	7.5									hypothetical protein CDS	subfam0801		2	4	0.5	56493	56678	negative
v2	TRUE	Mp_Bioreactor_2_41172_139938_37975_33471_FINAL_61|Mp_Bioreactor_2_41172_139938_37975_33471_HMp-v2_final|Mp_Bioreactor_2	137	0	Cytoplasmic	7.5	PF00903	Glyoxalase/Bleomycin resistance protein/Dioxygenase superfamily	K15651	aminocarboxycyclopropane-forming enzyme		Vicinal oxygen chelate (VOC) domain profile.	Defense		hypothetical protein n=1 Tax=Bacillus massiliosenegalensis RepID=UPI0002F70482 CDS	subfam4397	PF18029.1				56755	57168	negative
v2	TRUE	Mp_Bioreactor_2_41172_139938_37975_33471_FINAL_62|Mp_Bioreactor_2_41172_139938_37975_33471_HMp-v2_final|Mp_Bioreactor_2	124	0	Cytoplasmic	7.5							Transcription		Putative uncharacterized protein n=1 Tax =uncultured archaeon GZfos37B2 RepID=Q648N9 9ARCH CDS	subfam3710	PF02002.17				57227	57601	negative
v2	TRUE	Mp_Bioreactor_2_41172_139938_37975_33471_FINAL_63|Mp_Bioreactor_2_41172_139938_37975_33471_HMp-v2_final|Mp_Bioreactor_2	784	0	Cytoplasmic	7.5	PF00437	Type II/IV secretion system protein							hypothetical protein CDS	subfam7758	PF02702.17|PF10649.9	4	4	1	58250	60604	positive
v2	TRUE	Mp_Bioreactor_2_41172_139938_37975_33471_FINAL_64|Mp_Bioreactor_2_41172_139938_37975_33471_HMp-v2_final|Mp_Bioreactor_2	662	8	CytoplasmicMembrane	9.99									hypothetical protein CDS	subfam2359		4	4	1	60586	62574	positive
v2	TRUE	Mp_Bioreactor_2_41172_139938_37975_33471_FINAL_65|Mp_Bioreactor_2_41172_139938_37975_33471_HMp-v2_final|Mp_Bioreactor_2	165	0	Cytoplasmic	7.5									hypothetical protein CDS	subfam4934		2	2	1	62592	63089	negative
v2	TRUE	Mp_Bioreactor_2_41172_139938_37975_33471_FINAL_66|Mp_Bioreactor_2_41172_139938_37975_33471_HMp-v2_final|Mp_Bioreactor_2	211	0	Cytoplasmic	7.5						Zinc finger SWIM-type profile.			hypothetical protein CDS	subfam5547		3	3	1	63274	63909	negative
v2	TRUE	Mp_Bioreactor_2_41172_139938_37975_33471_FINAL_67|Mp_Bioreactor_2_41172_139938_37975_33471_HMp-v2_final|Mp_Bioreactor_2	198	0	Cytoplasmic	7.5									hypothetical protein CDS	subfam2622		3	3	1	63909	64505	negative
v2	TRUE	Mp_Bioreactor_2_41172_139938_37975_33471_FINAL_68|Mp_Bioreactor_2_41172_139938_37975_33471_HMp-v2_final|Mp_Bioreactor_2	281	0	Cytoplasmic	7.5							Cell division		hypothetical protein CDS	subfam6300	PF17244.2	3	3	1	64487	65332	negative
v2	TRUE	Mp_Bioreactor_2_41172_139938_37975_33471_FINAL_69|Mp_Bioreactor_2_41172_139938_37975_33471_HMp-v2_final|Mp_Bioreactor_2	321	0	Cytoplasmic	7.5					consensus disorder prediction				hypothetical protein CDS	subfam5004		3	3	1	65359	66324	negative
v2	TRUE	Mp_Bioreactor_2_41172_139938_37975_33471_FINAL_70|Mp_Bioreactor_2_41172_139938_37975_33471_HMp-v2_final|Mp_Bioreactor_2	191	2	Cytoplasmic	7.5									hypothetical protein CDS	subfam1876	PF15188.6	3	14	0.214286	66325	66900	negative
v2	TRUE	Mp_Bioreactor_2_41172_139938_37975_33471_FINAL_71|Mp_Bioreactor_2_41172_139938_37975_33471_HMp-v2_final|Mp_Bioreactor_2	247	5	CytoplasmicMembrane	9.99									hypothetical protein CDS	subfam7282		3	3	1	66897	67640	negative
v2	TRUE	Mp_Bioreactor_2_41172_139938_37975_33471_FINAL_72|Mp_Bioreactor_2_41172_139938_37975_33471_HMp-v2_final|Mp_Bioreactor_2	304	1	Unknown	2.5						Prokaryotic membrane lipoprotein lipid attachment site profile.			hypothetical protein CDS	subfam5464		3	3	1	67759	68673	negative
v2	TRUE	Mp_Bioreactor_2_41172_139938_37975_33471_FINAL_73|Mp_Bioreactor_2_41172_139938_37975_33471_HMp-v2_final|Mp_Bioreactor_2	68	2	CytoplasmicMembrane	9.75									hypothetical protein CDS	subfam0340		3	3	1	68684	68890	negative
v2	TRUE	Mp_Bioreactor_2_41172_139938_37975_33471_FINAL_74|Mp_Bioreactor_2_41172_139938_37975_33471_HMp-v2_final|Mp_Bioreactor_2	100	2	CytoplasmicMembrane	9.75									hypothetical protein CDS	subfam6301		3	3	1	68887	69189	negative
v2	TRUE	Mp_Bioreactor_2_41172_139938_37975_33471_FINAL_75|Mp_Bioreactor_2_41172_139938_37975_33471_HMp-v2_final|Mp_Bioreactor_2	225	0	Cytoplasmic	7.5							plasmid partioning protein	ParA2	hypothetical protein CDS	subfam2619	PF13500.6	3	3	1	69234	69911	negative
v2	TRUE	Mp_Bioreactor_2_41172_139938_37975_33471_FINAL_76|Mp_Bioreactor_2_41172_139938_37975_33471_HMp-v2_final|Mp_Bioreactor_2	314	7	CytoplasmicMembrane	9.99									hypothetical protein CDS	subfam5543		3	3	1	69956	70900	negative
v2	TRUE	Mp_Bioreactor_2_41172_139938_37975_33471_FINAL_77|Mp_Bioreactor_2_41172_139938_37975_33471_HMp-v2_final|Mp_Bioreactor_2	168	0	Cytoplasmic	7.5									hypothetical protein CDS	subfam5545		3	3	1	70994	71500	positive
v2	TRUE	Mp_Bioreactor_2_41172_139938_37975_33471_FINAL_78|Mp_Bioreactor_2_41172_139938_37975_33471_HMp-v2_final|Mp_Bioreactor_2	77	1	Unknown	2.5									hypothetical protein CDS	subfam2360		4	4	1	71566	71799	negative
v2	TRUE	Mp_Bioreactor_2_41172_139938_37975_33471_FINAL_79|Mp_Bioreactor_2_41172_139938_37975_33471_HMp-v2_final|Mp_Bioreactor_2	92	1	CytoplasmicMembrane	9.75									hypothetical protein CDS	subfam2697		4	4	1	71824	72102	negative
v2	TRUE	Mp_Bioreactor_2_41172_139938_37975_33471_FINAL_80|Mp_Bioreactor_2_41172_139938_37975_33471_HMp-v2_final|Mp_Bioreactor_2	88	1	Cytoplasmic	7.5									hypothetical protein CDS	subfam3146		3	3	1	72065	72331	negative
v2	TRUE	Mp_Bioreactor_2_41172_139938_37975_33471_FINAL_81|Mp_Bioreactor_2_41172_139938_37975_33471_HMp-v2_final|Mp_Bioreactor_2	69	0	Cytoplasmic	7.5									hypothetical protein CDS	subfam3150		3	3	1	72355	72564	negative
v2	TRUE	Mp_Bioreactor_2_41172_139938_37975_33471_FINAL_82|Mp_Bioreactor_2_41172_139938_37975_33471_HMp-v2_final|Mp_Bioreactor_2	95	1	CytoplasmicMembrane	9.75									hypothetical protein CDS	subfam8075		3	3	1	72552	72839	negative
v2		Mp_Bioreactor_2_41172_139938_37975_33471_FINAL_83|Mp_Bioreactor_2_41172_139938_37975_33471_HMp-v2_final|Mp_Bioreactor_2	90	1	Unknown	2.5									hypothetical protein CDS	subfam0828		3	3	1	72846	73118	negative
v2		Mp_Bioreactor_2_41172_139938_37975_33471_FINAL_84|Mp_Bioreactor_2_41172_139938_37975_33471_HMp-v2_final|Mp_Bioreactor_2	79	1	Unknown	2.5									hypothetical protein CDS	subfam2697		4	4	1	73069	73308	negative
v2	TRUE	Mp_Bioreactor_2_41172_139938_37975_33471_FINAL_85|Mp_Bioreactor_2_41172_139938_37975_33471_HMp-v2_final|Mp_Bioreactor_2	83	1	Unknown	2.5							Segregation		hypothetical protein CDS	subfam6368		3	3	1	73277	73528	negative
v2	TRUE	Mp_Bioreactor_2_41172_139938_37975_33471_FINAL_86|Mp_Bioreactor_2_41172_139938_37975_33471_HMp-v2_final|Mp_Bioreactor_2	1300	0	Cytoplasmic	7.5	PF01935	Helicase HerA, central domain	K20105	cell death protein 4			Conjugation	HerA helicase	hypothetical protein CDS	subfam0053	PF01935.17|PF12846.7	3	3	1	73521	77423	negative
v2	TRUE	Mp_Bioreactor_2_41172_139938_37975_33471_FINAL_87|Mp_Bioreactor_2_41172_139938_37975_33471_HMp-v2_final|Mp_Bioreactor_2	162	0	Extracellular	8.82					consensus disorder prediction				hypothetical protein CDS	subfam2623		3	3	1	77552	78040	negative
v2	TRUE	Mp_Bioreactor_2_41172_139938_37975_33471_FINAL_88|Mp_Bioreactor_2_41172_139938_37975_33471_HMp-v2_final|Mp_Bioreactor_2	148	1	Unknown	2.5									hypothetical protein CDS	subfam7404		3	3	1	78073	78519	negative
v2	TRUE	Mp_Bioreactor_2_41172_139938_37975_33471_FINAL_89|Mp_Bioreactor_2_41172_139938_37975_33471_HMp-v2_final|Mp_Bioreactor_2	83	0	Cytoplasmic	7.5									hypothetical protein CDS	subfam6405		5	9	0.555556	78932	79183	positive
v2	TRUE	Mp_Bioreactor_2_41172_139938_37975_33471_FINAL_90|Mp_Bioreactor_2_41172_139938_37975_33471_HMp-v2_final|Mp_Bioreactor_2	208	0	Cytoplasmic	7.5									hypothetical protein CDS	subfam5005		3	4	0.75	79402	80028	positive
v2	TRUE	Mp_Bioreactor_2_41172_139938_37975_33471_FINAL_91|Mp_Bioreactor_2_41172_139938_37975_33471_HMp-v2_final|Mp_Bioreactor_2	633	0	Cytoplasmic	9.96							Conjugation		Chromosome segregation ATPase-like protein n=1 Tax=Methanohalobium evestigatum (strain DSM 3721 / OCM 161 / Z-7303) RepID=D7EC55 METEZ CDS	subfam6302	PF12128.8|PF09726.9|PF10174.9|PF05557.13|PF05557.13|PF13166.6	3	6	0.5	80042	81943	positive
v2	TRUE	Mp_Bioreactor_2_41172_139938_37975_33471_FINAL_92|Mp_Bioreactor_2_41172_139938_37975_33471_HMp-v2_final|Mp_Bioreactor_2	204	0	Cytoplasmic	7.5									hypothetical protein CDS	subfam4974	PF10007.9	3	3	1	81964	82578	positive
v2	TRUE	Mp_Bioreactor_2_41172_139938_37975_33471_FINAL_93|Mp_Bioreactor_2_41172_139938_37975_33471_HMp-v2_final|Mp_Bioreactor_2	472	0	Unknown	2.5	PF13635|PF13173	Domain of unknown function (DUF4143)|AAA domain	K07133	uncharacterized protein			Nucleotide processing		Putative uncharacterized protein n=1 Tax =Methanococcoides burtonii (strain DSM 6242 / NBRC 107633 / OCM 468 / ACE-M) RepID=Q12V03 METBU CDS	subfam8113	PF10923.8|PF07652.14|PF13635.6	6	82	0.0731707	82609	84027	positive
v2	TRUE	Mp_Bioreactor_2_41172_139938_37975_33471_FINAL_94|Mp_Bioreactor_2_41172_139938_37975_33471_HMp-v2_final|Mp_Bioreactor_2	283	0	Cytoplasmic	7.5							Replication		Uncharacterized protein n=1 Tax =Methanomethylovorans hollandica (strain DSM 15978 / NBRC 107637 / DMS1) RepID=L0L1K9 METHD CDS	subfam0188	PF01896.19	3	4	0.75	84087	84938	positive
v2	TRUE	Mp_Bioreactor_2_41172_139938_37975_33471_FINAL_95|Mp_Bioreactor_2_41172_139938_37975_33471_HMp-v2_final|Mp_Bioreactor_2	459	0	Cytoplasmic	7.5									Uncharacterized protein n=1 Tax =Methanomethylovorans hollandica (strain DSM 15978 / NBRC 107637 / DMS1) RepID=L0L122 METHD CDS	subfam7761		3	5	0.6	84945	86324	positive
v2	FALSE	Mp_Bioreactor_2_41172_139938_37975_33471_FINAL_96|Mp_Bioreactor_2_41172_139938_37975_33471_HMp-v2_final|Mp_Bioreactor_2	569	0	Cytoplasmic	7.5	PF03235|PF07510	Protein of unknown function DUF262|Protein of unknown function (DUF1524)							Uncharacterized protein n=1 Tax=Acinetobacter sp. ANC 3789 RepID=N8V8K0 9GAMM CDS	subfam4980					86356	88065	negative
v2		Mp_Bioreactor_2_41172_139938_37975_33471_FINAL_97|Mp_Bioreactor_2_41172_139938_37975_33471_HMp-v2_final|Mp_Bioreactor_2	249	0	Cytoplasmic	7.5									hypothetical protein CDS	subfam4945		3	4	0.75	88450	89199	negative
v2		Mp_Bioreactor_2_41172_139938_37975_33471_FINAL_98|Mp_Bioreactor_2_41172_139938_37975_33471_HMp-v2_final|Mp_Bioreactor_2	364	0	Cytoplasmic	7.5									Uncharacterized protein n=1 Tax =Methanomethylovorans hollandica (strain DSM 15978 / NBRC 107637 / DMS1) RepID=L0L0C8 METHD CDS	subfam4946	PF11348.8	5	6	0.833333	89390	90484	positive
v2		Mp_Bioreactor_2_41172_139938_37975_33471_FINAL_99|Mp_Bioreactor_2_41172_139938_37975_33471_HMp-v2_final|Mp_Bioreactor_2	226	0	Unknown	2.5									hypothetical protein CDS	subfam4973		5	6	0.833333	90553	91233	positive
v2	TRUE	Mp_Bioreactor_2_41172_139938_37975_33471_FINAL_100|Mp_Bioreactor_2_41172_139938_37975_33471_HMp-v2_final|Mp_Bioreactor_2	612	0	Cytoplasmic	7.5	PF07726	ATPase family associated with various cellular activities (AAA)					Protein maturation		MoxR-like ATPase n=1 Tax=Methanomethylovorans hollandica (strain DSM 15978 / NBRC 107637 / DMS1) RepID=L0L1J9 METHD CDS	subfam4801		5	6	0.833333	91264	93102	positive
v2	TRUE	Mp_Bioreactor_2_41172_139938_37975_33471_FINAL_101|Mp_Bioreactor_2_41172_139938_37975_33471_HMp-v2_final|Mp_Bioreactor_2	505	0	Cytoplasmic	7.5									hypothetical protein CDS	subfam7280	PF00362.18	4	6	0.666667	93165	94682	positive
v2	TRUE	Mp_Bioreactor_2_41172_139938_37975_33471_FINAL_102|Mp_Bioreactor_2_41172_139938_37975_33471_HMp-v2_final|Mp_Bioreactor_2	105	0	Cytoplasmic	7.5	PF13384	Homeodomain-like domain					Mobile		Transposase n=1 Tax=Burkholderia sp. Ch1-1 RepID=I2IEB6 9BURK CDS	subfam1345	PF13551.6	2	3	0.666667	94761	95078	positive
v2	TRUE	Mp_Bioreactor_2_41172_139938_37975_33471_FINAL_103|Mp_Bioreactor_2_41172_139938_37975_33471_HMp-v2_final|Mp_Bioreactor_2	697	0	Unknown	2.5	PF13646|PF13646	HEAT repeats|HEAT repeats					Chromosome integrity		Uncharacterized protein n=1 Tax=Methanosarcina mazei (strain ATCC BAA-159 / DSM 3647 / Goe1 / Go1 / JCM 11833 / OCM 88) RepID=Q8PVD7 METMA CDS	subfam2391	PF13646.6|PF13646.6|PF12460.8				95370	97463	positive
v2	TRUE	Mp_Bioreactor_2_41172_139938_37975_33471_FINAL_104|Mp_Bioreactor_2_41172_139938_37975_33471_HMp-v2_final|Mp_Bioreactor_2	270	1	Cytoplasmic	7.5									Marine sediment metagenome DNA, contig: S12H4 S06012 {ECO:0000313|EMBL:GAI91173.1}; Flags: Fragment;; TaxID=412755 species=unclassified sequences; metagenomes; ecological metagenomes.; source=marine sediment metagenome.; CDS	subfam3009		2	2	1	97524	98336	negative
v2	TRUE	Mp_Bioreactor_2_41172_139938_37975_33471_FINAL_105|Mp_Bioreactor_2_41172_139938_37975_33471_HMp-v2_final|Mp_Bioreactor_2	579	5	CytoplasmicMembrane	9.99	PF10011|PF13432	Predicted membrane protein (DUF2254)|Tetratricopeptide repeat				TPR repeat profile.|TPR repeat region circular profile.|TPR repeat profile.|TPR repeat profile.	Membrane + binding	TPR2	Uncharacterized protein n=1 Tax=Methanosarcina barkeri (strain Fusaro / DSM 804) RepID=Q46CE7 METBF CDS	subfam3041	PF10011.9				98399	100138	negative
v2	TRUE	Mp_Bioreactor_2_41172_139938_37975_33471_FINAL_106|Mp_Bioreactor_2_41172_139938_37975_33471_HMp-v2_final|Mp_Bioreactor_2	194	0	Cytoplasmic	7.5									hypothetical protein CDS	subfam2620		2	3	0.666667	100612	101196	negative
v2	TRUE	Mp_Bioreactor_2_41172_139938_37975_33471_FINAL_107|Mp_Bioreactor_2_41172_139938_37975_33471_HMp-v2_final|Mp_Bioreactor_2	73	0	Cytoplasmic	7.5									hypothetical protein CDS	subfam5544	PF09986.9|PF09538.10	2	2	1	101256	101477	negative
v2	TRUE	Mp_Bioreactor_2_41172_139938_37975_33471_FINAL_108|Mp_Bioreactor_2_41172_139938_37975_33471_HMp-v2_final|Mp_Bioreactor_2	268	0	Unknown	2.5									hypothetical protein CDS	subfam1650		2	2	1	101526	102332	negative
v2	TRUE	Mp_Bioreactor_2_41172_139938_37975_33471_FINAL_109|Mp_Bioreactor_2_41172_139938_37975_33471_HMp-v2_final|Mp_Bioreactor_2	94	0	Cytoplasmic	7.5									hypothetical protein n=1 Tax =Methanomassiliicoccus luminyensis RepID=UPI00037C345C CDS	subfam6008		5	20	0.25	102595	102879	negative
v2	TRUE	Mp_Bioreactor_2_41172_139938_37975_33471_FINAL_110|Mp_Bioreactor_2_41172_139938_37975_33471_HMp-v2_final|Mp_Bioreactor_2	74	0	Cytoplasmic	7.5					consensus disorder prediction				hypothetical protein CDS	subfam2048		3	6	0.5	102842	103066	negative
v2	TRUE	Mp_Bioreactor_2_41172_139938_37975_33471_FINAL_111|Mp_Bioreactor_2_41172_139938_37975_33471_HMp-v2_final|Mp_Bioreactor_2	52	0	Unknown	2.5									hypothetical protein CDS	subfam3147		2	2	1	103564	103722	positive
v2	TRUE	Mp_Bioreactor_2_41172_139938_37975_33471_FINAL_112|Mp_Bioreactor_2_41172_139938_37975_33471_HMp-v2_final|Mp_Bioreactor_2	671	0	Cytoplasmic	7.5							Segregation		Molybdopterin and thiamine biosynthesis protein n=1 Tax=Bacillus mycoides Rock3-17 RepID=C3BBS5 BACMY CDS	subfam2182	PF12532.8	2	2	1	103754	105769	negative
v2	TRUE	Mp_Bioreactor_2_41172_139938_37975_33471_FINAL_113|Mp_Bioreactor_2_41172_139938_37975_33471_HMp-v2_final|Mp_Bioreactor_2	169	0	Unknown	2.5									Uncharacterized protein n=1 Tax=Pseudomonas taiwanensis SJ9 RepID=V7DBJ8 9PSED CDS	subfam3197		2	2	1	105766	106275	negative
v2	TRUE	Mp_Bioreactor_2_41172_139938_37975_33471_FINAL_114|Mp_Bioreactor_2_41172_139938_37975_33471_HMp-v2_final|Mp_Bioreactor_2	304	0	Cytoplasmic	7.5									Uncharacterized protein n=1 Tax=Bacillus mycoides Rock3-17 RepID=C3BBS3 BACMY CDS	subfam3205		2	2	1	106242	107156	negative
v2	TRUE	Mp_Bioreactor_2_41172_139938_37975_33471_FINAL_115|Mp_Bioreactor_2_41172_139938_37975_33471_HMp-v2_final|Mp_Bioreactor_2	103	3	CytoplasmicMembrane	9.99									Tax=RBG 16 OP11 Levybacteria 35 11 curated CDS	subfam3599		3	17	0.176471	107682	107993	negative
v2	TRUE	Mp_Bioreactor_2_41172_139938_37975_33471_FINAL_116|Mp_Bioreactor_2_41172_139938_37975_33471_HMp-v2_final|Mp_Bioreactor_2	325	1	Unknown	2.5	PF03372	Endonuclease/Exonuclease/phosphatase family					DNA breakdown		deoxyribonuclease I (EC:3.1.21.1) CDS	subfam0052	PF03372.23	3	3	1	108196	109173	negative
v2	TRUE	Mp_Bioreactor_2_41172_139938_37975_33471_FINAL_117|Mp_Bioreactor_2_41172_139938_37975_33471_HMp-v2_final|Mp_Bioreactor_2	1033	0	Cytoplasmic	7.5	PF00271|PF00176|PF13020	Helicase conserved C-terminal domain|SNF2 family N-terminal domain|Domain of unknown function (DUF3883)	K03580	ATP-dependent helicase HepA [EC:3.6.4.-]		Superfamilies 1 and 2 helicase ATP-binding type-1 domain profile.|Superfamilies 1 and 2 helicase C-terminal domain profile.	RNAP reactivation		Helicase domain protein n=1 Tax=Thermotoga thermarum DSM 5069 RepID=F7YUJ4 9THEM CDS	subfam0673	PF11496.8	5	16	0.3125	109486	112587	negative
v2	TRUE	Mp_Bioreactor_2_41172_139938_37975_33471_FINAL_118|Mp_Bioreactor_2_41172_139938_37975_33471_HMp-v2_final|Mp_Bioreactor_2	847	0	Cytoplasmic	7.5	PF06634|PF02086	Protein of unknown function (DUF1156)|D12 class N6 adenine-specific DNA methyltransferase	K07445	putative DNA methylase			Methylation		DNA methylase containing a Zn-ribbon module n=1 Tax=Pyrococcus sp. (strain NA2) RepID=F4HJQ8 PYRSN CDS	subfam0434	PF06634.12|PF02086.15|PF01555.18	4	7	0.571429	112598	115141	negative
v2	TRUE	Mp_Bioreactor_2_41172_139938_37975_33471_FINAL_119|Mp_Bioreactor_2_41172_139938_37975_33471_HMp-v2_final|Mp_Bioreactor_2	244	0	CytoplasmicMembrane	9.75									hypothetical protein CDS	subfam6366		2	2	1	115147	115881	negative
v2	TRUE	Mp_Bioreactor_2_41172_139938_37975_33471_FINAL_120|Mp_Bioreactor_2_41172_139938_37975_33471_HMp-v2_final|Mp_Bioreactor_2	160	0	Cytoplasmic	7.5									Tax=BJP IG2069 Methanobacteriales 33 27 CDS	subfam0793		2	3	0.666667	115920	116402	negative
v2	TRUE	Mp_Bioreactor_2_41172_139938_37975_33471_FINAL_121|Mp_Bioreactor_2_41172_139938_37975_33471_HMp-v2_final|Mp_Bioreactor_2	978	0	Cytoplasmic	7.5	PF04465|PF04465	Protein of unknown function (DUF499)|Protein of unknown function (DUF499)	K06922	uncharacterized protein			ATPase-fuelled process		Putative ATPase (AAA+ superfamily) n=1 Tax =Methanobacterium sp. Maddingley MBC34 RepID=K6SX57 9EURY CDS	subfam3581	PF04465.12				116419	119355	negative
v2	TRUE	Mp_Bioreactor_2_41172_139938_37975_33471_FINAL_122|Mp_Bioreactor_2_41172_139938_37975_33471_HMp-v2_final|Mp_Bioreactor_2	36	0	Cytoplasmic	7.5									hypothetical protein CDS	subfam8084		2	2	1	119859	119969	positive
v2	TRUE	Mp_Bioreactor_2_41172_139938_37975_33471_FINAL_123|Mp_Bioreactor_2_41172_139938_37975_33471_HMp-v2_final|Mp_Bioreactor_2	50	0	Cytoplasmic	7.5									hypothetical protein CDS	subfam8074		2	2	1	119992	120144	positive
v2	TRUE	Mp_Bioreactor_2_41172_139938_37975_33471_FINAL_124|Mp_Bioreactor_2_41172_139938_37975_33471_HMp-v2_final|Mp_Bioreactor_2	219	0	Unknown	2.5									hypothetical protein CDS	subfam0186		2	2	1	120508	121167	positive
v2	TRUE	Mp_Bioreactor_2_41172_139938_37975_33471_FINAL_125|Mp_Bioreactor_2_41172_139938_37975_33471_HMp-v2_final|Mp_Bioreactor_2	390	0	Cytoplasmic	7.5									hypothetical protein CDS	subfam7759		2	2	1	121207	122379	positive
v2	TRUE	Mp_Bioreactor_2_41172_139938_37975_33471_FINAL_126|Mp_Bioreactor_2_41172_139938_37975_33471_HMp-v2_final|Mp_Bioreactor_2	159	0	Unknown	2.5									hypothetical protein CDS	subfam7291					122498	122977	positive
v2	TRUE	Mp_Bioreactor_2_41172_139938_37975_33471_FINAL_127|Mp_Bioreactor_2_41172_139938_37975_33471_HMp-v2_final|Mp_Bioreactor_2	462	0	Cytoplasmic	7.5									hypothetical protein CDS	subfam4933		2	2	1	122965	124353	positive
v2	TRUE	Mp_Bioreactor_2_41172_139938_37975_33471_FINAL_128|Mp_Bioreactor_2_41172_139938_37975_33471_HMp-v2_final|Mp_Bioreactor_2	207	0	Cytoplasmic	7.5	PF00692	dUTPase	K01494	dCTP deaminase [EC:3.5.4.13]			Nucleotide homeostasis		Putative deoxycytidine triphosphate deaminase {ECO:0000313|EMBL:CEG13618.1}; EC=3.5.4.13 {ECO:0000313|EMBL:CEG13618.1};; TaxID=717931 species=unclassified sequences; metagenomes; ecological metagenomes.; source=groundwater metagenome.; CDS	subfam2443	PF06559.11				124350	124973	positive
v2	TRUE	Mp_Bioreactor_2_41172_139938_37975_33471_FINAL_129|Mp_Bioreactor_2_41172_139938_37975_33471_HMp-v2_final|Mp_Bioreactor_2	127	0	Cytoplasmic	7.5	PF05854	Non-histone chromosomal protein MC1					Chromosome integrity		Nucleoid protein MC1 n=1 Tax=Methanolobus psychrophilus R15 RepID=K4MDV3 9EURY CDS	subfam3393	PF05854.11				125590	125973	positive
v2	TRUE	Mp_Bioreactor_2_41172_139938_37975_33471_FINAL_130|Mp_Bioreactor_2_41172_139938_37975_33471_HMp-v2_final|Mp_Bioreactor_2	122	0	Cytoplasmic	7.5	PF19148	Family of unknown function (DUF5830)							Uncharacterized protein n=1 Tax=Methanohalobium evestigatum (strain DSM 3721 / OCM 161 / Z-7303) RepID=D7E640 METEZ CDS	subfam4947					126602	126970	negative
v2	TRUE	Mp_Bioreactor_2_41172_139938_37975_33471_FINAL_131|Mp_Bioreactor_2_41172_139938_37975_33471_HMp-v2_final|Mp_Bioreactor_2	266	0	Cytoplasmic	7.5	PF13847	Methyltransferase domain	K12705|K13326|K13332|K14374|K15467|K19889|K21282|K21327|K23153	8-demethylnovobiocic acid C8-methyltransferase [EC:2.1.1.284]|			Methylation		Uncharacterized protein n=1 Tax=Methanosarcina barkeri (strain Fusaro / DSM 804) RepID=Q46EI4 METBF CDS	subfam6746	PF09445.10|PF17987.1				127010	127810	negative
v2	TRUE	Mp_Bioreactor_2_41172_139938_37975_33471_FINAL_132|Mp_Bioreactor_2_41172_139938_37975_33471_HMp-v2_final|Mp_Bioreactor_2	93	0	Cytoplasmic	7.5	PF01817	Chorismate mutase type II	K04782	isochorismate pyruvate lyase [EC:4.2.99.21]		Chorismate mutase domain profile.	Metabolism		Chorismate mutase, type II n=1 Tax=Clostridium sp. DL-VIII RepID=G7M329 9CLOT CDS	subfam6966	PF01817.21				127807	128088	negative
v2	TRUE	Mp_Bioreactor_2_41172_139938_37975_33471_FINAL_133|Mp_Bioreactor_2_41172_139938_37975_33471_HMp-v2_final|Mp_Bioreactor_2	109	0	Cytoplasmic	7.5									hypothetical protein CDS	subfam7281		2	2	1	128347	128676	negative
v2	TRUE	Mp_Bioreactor_2_41172_139938_37975_33471_FINAL_134|Mp_Bioreactor_2_41172_139938_37975_33471_HMp-v2_final|Mp_Bioreactor_2	80	0	Unknown	2.5									hypothetical protein CDS	subfam5463		2	2	1	128698	128940	negative
v2	TRUE	Mp_Bioreactor_2_41172_139938_37975_33471_FINAL_135|Mp_Bioreactor_2_41172_139938_37975_33471_HMp-v2_final|Mp_Bioreactor_2	75	0	Unknown	2.5									hypothetical protein CDS	subfam0341		2	2	1	129051	129278	negative
v2	TRUE	Mp_Bioreactor_2_41172_139938_37975_33471_FINAL_136|Mp_Bioreactor_2_41172_139938_37975_33471_HMp-v2_final|Mp_Bioreactor_2	287	0	Cytoplasmic	9.96	PF00589|PF13495	Phage integrase family|Phage integrase, N-terminal SAM-like domain				Core-binding (CB) domain profile.|Tyrosine recombinase domain profile.	Mobile		hypothetical protein n=1 Tax=Nanoarchaeota archaeon SCGC AAA011-L22 RepID=UPI0003722246 CDS	subfam3236	PF00589.22				130288	131151	positive
v2	TRUE	Mp_Bioreactor_2_41172_139938_37975_33471_FINAL_137|Mp_Bioreactor_2_41172_139938_37975_33471_HMp-v2_final|Mp_Bioreactor_2	170	0	Cytoplasmic	7.5					consensus disorder prediction				hypothetical protein CDS	subfam2621		2	2	1	131908	132420	negative
v2	TRUE	Mp_Bioreactor_2_41172_139938_37975_33471_FINAL_138|Mp_Bioreactor_2_41172_139938_37975_33471_HMp-v2_final|Mp_Bioreactor_2	260	0	Cytoplasmic	8.61	PF13614	AAA_31 domain	K03496	chromosome partitioning protein			Segregation	ParA1	CobQ/CobB/MinD/ParA nucleotide binding domain protein n=1 Tax=Lactobacillus vaginalis ATCC 49540 RepID=C2EU13 9LACO CDS	subfam0248					132413	133195	negative
v2	TRUE	Mp_Bioreactor_2_41172_139938_37975_33471_FINAL_139|Mp_Bioreactor_2_41172_139938_37975_33471_HMp-v2_final|Mp_Bioreactor_2	388	0	Cytoplasmic	7.5	PF01385|PF12323|PF07282	Probable transposase|Helix-turn-helix domain|Putative transposase DNA-binding domain	K07496	putative transposase			Mobile		Transposase n=1 Tax=Methanolobus psychrophilus R15 RepID=K4M9W2 9EURY CDS	subfam4197					133497	134663	positive
v2	TRUE	Mp_Bioreactor_2_41172_139938_37975_33471_FINAL_140|Mp_Bioreactor_2_41172_139938_37975_33471_HMp-v2_final|Mp_Bioreactor_2	386	0	Cytoplasmic	7.5					consensus disorder prediction		Replication	ParB	Glycerol dehydrogenase (EC:1.1.1.6) CDS	subfam5002	PF16100.5	8	65	0.123077	136010	137170	positive
v2	TRUE	Mp_Bioreactor_2_41172_139938_37975_33471_FINAL_141|Mp_Bioreactor_2_41172_139938_37975_33471_HMp-v2_final|Mp_Bioreactor_2	77	0	Cytoplasmic	7.5									hypothetical protein CDS	subfam2698		2	2	1	137415	137648	positive
v2	TRUE	Mp_Bioreactor_2_41172_139938_37975_33471_FINAL_142|Mp_Bioreactor_2_41172_139938_37975_33471_HMp-v2_final|Mp_Bioreactor_2	112	0	Cytoplasmic	7.5									hypothetical protein CDS	subfam3148		2	2	1	137645	137983	positive
v2	TRUE	Mp_Bioreactor_2_41172_139938_37975_33471_FINAL_143|Mp_Bioreactor_2_41172_139938_37975_33471_HMp-v2_final|Mp_Bioreactor_2	159	0	Cytoplasmic	7.5									hypothetical protein CDS	subfam5082		2	4	0.5	138034	138513	positive
v2	TRUE	Mp_Bioreactor_2_41172_139938_37975_33471_FINAL_144|Mp_Bioreactor_2_41172_139938_37975_33471_HMp-v2_final|Mp_Bioreactor_2	142	0	Cytoplasmic	7.5	PF01850	PIN domain					DNA binding		Putative nucleic acid-binding protein, contains PIN domain n=1 Tax=Archaeoglobus sulfaticallidus PM70-1 RepID=N0BLQ9 9EURY CDS	subfam5251	PF01850.21				139330	139758	negative
v2	TRUE	Mp_Bioreactor_2_41172_139938_37975_33471_FINAL_145|Mp_Bioreactor_2_41172_139938_37975_33471_HMp-v2_final|Mp_Bioreactor_2	104	0	Cytoplasmic	7.5						SpoVT-AbrB domain profile.	Transcriptional regulator		AbrB family transcriptional regulator n=1 Tax =Thermococcus litoralis DSM 5473 RepID=H3ZLW2 THELI CDS	subfam0044	PF15937.5				139739	140053	negative
v2	TRUE	Mp_Bioreactor_2_41172_139938_37975_33471_FINAL_146|Mp_Bioreactor_2_41172_139938_37975_33471_HMp-v2_final|Mp_Bioreactor_2	75	0	Cytoplasmic	7.5									Uncharacterized protein n=1 Tax=Methanospirillumhungatei JF-1 (strain ATCC 27890 / DSM 864 / NBRC 100397/ JF-1) RepID=Q2FP55 METHJ CDS	subfam2184		2	3	0.666667	140135	140362	negative
v2	TRUE	Mp_Bioreactor_2_41172_139938_37975_33471_FINAL_147|Mp_Bioreactor_2_41172_139938_37975_33471_HMp-v2_final|Mp_Bioreactor_2	371	1	Cytoplasmic	7.5	PF02646	RmuC family	K09760	DNA recombination protein RmuC					RmuC domain protein n=1 Tax=Thermosipho africanus (strain TCF52B) RepID=B7ICJ9 THEAB CDS	subfam7958	PF02646.16				140899	142014	negative
v2	TRUE	Mp_Bioreactor_2_41172_139938_37975_33471_FINAL_148|Mp_Bioreactor_2_41172_139938_37975_33471_HMp-v2_final|Mp_Bioreactor_2	265	0	Cytoplasmic	7.5									Tax=RIFCSPLOWO2 12 FULL PER ii 53 10 curated CDS	subfam0085	PF09538.10	2	2	1	142218	143015	negative
v2	TRUE	Mp_Bioreactor_2_41172_139938_37975_33471_FINAL_149|Mp_Bioreactor_2_41172_139938_37975_33471_HMp-v2_final|Mp_Bioreactor_2	378	1	Unknown	2.5	PF13181|PF13374	Tetratricopeptide repeat				TPR repeat profile.|TPR repeat profile.|TPR repeat profile.|TPR repeat profile.|TPR repeat profile.|TPR repeat profile.|TPR repeat region circular profile.	Protein binding	TPR3	hypothetical protein n=1 Tax=Atribacteria bacterium SCGC AAA252-M02 RepID=UPI0003829C4B CDS	subfam6760	PF12569.8|PF08631.10	3	9	0.333333	143306	144442	positive
v2	TRUE	Mp_Bioreactor_2_41172_139938_37975_33471_FINAL_150|Mp_Bioreactor_2_41172_139938_37975_33471_HMp-v2_final|Mp_Bioreactor_2	52	0	Unknown	2.5	PF13374	Tetratricopeptide repeat							Uncharacterized protein n=1 Tax=candidate division ZIXI bacterium RBG-1 RepID=T0LE78 9BACT CDS						144411	144569	positive
v2	TRUE	Mp_Bioreactor_2_41172_139938_37975_33471_FINAL_151|Mp_Bioreactor_2_41172_139938_37975_33471_HMp-v2_final|Mp_Bioreactor_2	116	0	Cytoplasmic	7.5									hypothetical protein CDS	subfam6367		2	2	1	145263	145613	positive
v2	TRUE	Mp_Bioreactor_2_41172_139938_37975_33471_FINAL_152|Mp_Bioreactor_2_41172_139938_37975_33471_HMp-v2_final|Mp_Bioreactor_2	578	1	Unknown	2.5	PF07719|PF00515|PF13432	Tetratricopeptide repeat|Tetratricopeptide repeat|Tetratricopeptide repeat repeat|Tetratricopeptide repeat	K00093	methanol dehydrogenase [EC:1.1.1.244]	consensus disorder prediction	TPR repeat profile.|TPR repeat profile.|TPR repeat profile.|TPR repeat profile.|TPR repeat profile.|TPR repeat profile.|TPR repeat profile.|TPR repeat profile.|TPR repeat region circular profile.|TPR repeat profile.|TPR repeat profile.|TPR repeat profile.|TPR repeat profile.	Protein binding	TPR4	Hypothetical membrane protein, containing TPR repeats n=1 Tax=uncultured archaeon RepID=D1JD18 9ARCH CDS	subfam5091					146479	148215	negative
v2	TRUE	Mp_Bioreactor_2_41172_139938_37975_33471_FINAL_153|Mp_Bioreactor_2_41172_139938_37975_33471_HMp-v2_final|Mp_Bioreactor_2	85	1	Cytoplasmic	7.5									hypothetical protein CDS	subfam8073		2	2	1	148624	148881	negative
v2	TRUE	Mp_Bioreactor_2_41172_139938_37975_33471_FINAL_154|Mp_Bioreactor_2_41172_139938_37975_33471_HMp-v2_final|Mp_Bioreactor_2	251	0	Cytoplasmic	7.5									hypothetical protein CDS	subfam8085		2	2	1	149026	149781	positive
v2	TRUE	Mp_Bioreactor_2_41172_139938_37975_33471_FINAL_155|Mp_Bioreactor_2_41172_139938_37975_33471_HMp-v2_final|Mp_Bioreactor_2	345	8	CytoplasmicMembrane	9.99									Conserved protein n=1 Tax=Methanosarcina mazei (strain ATCC BAA-159 / DSM 3647 / Goe1 / Go1 / JCM 11833 / OCM 88) RepID=Q8PSS2 METMA CDS	subfam2654	PF06790.11	3	12	0.25	150395	151432	positive
v2	TRUE	Mp_Bioreactor_2_41172_139938_37975_33471_FINAL_156|Mp_Bioreactor_2_41172_139938_37975_33471_HMp-v2_final|Mp_Bioreactor_2	505	0	Cytoplasmic	7.5							Regulation (RNA)		Putative uncharacterized protein n=1 Tax =Desulfovibrio sp. 6 1 46AFAA RepID=G1UP36 9DELT CDS	subfam0187	PF02171.17	3	7	0.428571	151914	153431	negative
v2	TRUE	Mp_Bioreactor_2_41172_139938_37975_33471_FINAL_157|Mp_Bioreactor_2_41172_139938_37975_33471_HMp-v2_final|Mp_Bioreactor_2	442	0	Cytoplasmic	7.5	PF13676	TIR domain							Putative uncharacterized protein n=1 Tax =Desulfovibrio sp. 6 1 46AFAA RepID=G1UP35 9DELT CDS	subfam8114		2	2	1	153421	154749	negative
v2	TRUE	Mp_Bioreactor_2_41172_139938_37975_33471_FINAL_158|Mp_Bioreactor_2_41172_139938_37975_33471_HMp-v2_final|Mp_Bioreactor_2	172	0	Cytoplasmic	7.5							Replication		hypothetical protein CDS	subfam2357	PF13671.6	2	2	1	155018	155536	negative

## Sheet: Supplementary Data 2
element	Geneid	Start	End	Strand	Length	R1 count	R2 count	R3 count	R4 count	average count	count normalized
v1	Mp_Bioreactor_1_28231-rev-1-start_adj_FINAL_1|Mp_Bioreactor_1_28231_HMP-v1_FINAL_complete|Mp_Bioreactor_1	812	2137	negative	1326	0	0	0	0	0	0
v1	Mp_Bioreactor_1_28231-rev-1-start_adj_FINAL_2|Mp_Bioreactor_1_28231_HMP-v1_FINAL_complete|Mp_Bioreactor_1	3891	4805	positive	915	0	0	0	0	0	0
v1	Mp_Bioreactor_1_28231-rev-1-start_adj_FINAL_3|Mp_Bioreactor_1_28231_HMP-v1_FINAL_complete|Mp_Bioreactor_1	4806	5750	positive	945	0	0	0	0	0	0
v1	Mp_Bioreactor_1_28231-rev-1-start_adj_FINAL_4|Mp_Bioreactor_1_28231_HMP-v1_FINAL_complete|Mp_Bioreactor_1	6196	6600	positive	405	0	0	0	0	0	0
v1	Mp_Bioreactor_1_28231-rev-1-start_adj_FINAL_5|Mp_Bioreactor_1_28231_HMP-v1_FINAL_complete|Mp_Bioreactor_1	6800	10228	positive	3429	0	0	0	0	0	0
v1	Mp_Bioreactor_1_28231-rev-1-start_adj_FINAL_6|Mp_Bioreactor_1_28231_HMP-v1_FINAL_complete|Mp_Bioreactor_1	10284	12443	positive	2160	0	0	0	0	0	0
v1	Mp_Bioreactor_1_28231-rev-1-start_adj_FINAL_7|Mp_Bioreactor_1_28231_HMP-v1_FINAL_complete|Mp_Bioreactor_1	12443	13030	positive	588	0	0	0	0	0	0
v1	Mp_Bioreactor_1_28231-rev-1-start_adj_FINAL_8|Mp_Bioreactor_1_28231_HMP-v1_FINAL_complete|Mp_Bioreactor_1	13044	13592	positive	549	0	0	0	0	0	0
v1	Mp_Bioreactor_1_28231-rev-1-start_adj_FINAL_9|Mp_Bioreactor_1_28231_HMP-v1_FINAL_complete|Mp_Bioreactor_1	13594	13869	positive	276	0	0	0	0	0	0
v1	Mp_Bioreactor_1_28231-rev-1-start_adj_FINAL_10|Mp_Bioreactor_1_28231_HMP-v1_FINAL_complete|Mp_Bioreactor_1	13956	14504	positive	549	0	0	0	0	0	0
v1	Mp_Bioreactor_1_28231-rev-1-start_adj_FINAL_11|Mp_Bioreactor_1_28231_HMP-v1_FINAL_complete|Mp_Bioreactor_1	14538	15224	positive	687	0	0	0	0	0	0
v1	Mp_Bioreactor_1_28231-rev-1-start_adj_FINAL_12|Mp_Bioreactor_1_28231_HMP-v1_FINAL_complete|Mp_Bioreactor_1	15221	15616	positive	396	0	0	0	0	0	0
v1	Mp_Bioreactor_1_28231-rev-1-start_adj_FINAL_13|Mp_Bioreactor_1_28231_HMP-v1_FINAL_complete|Mp_Bioreactor_1	15618	15893	positive	276	0	0	0	0	0	0
v1	Mp_Bioreactor_1_28231-rev-1-start_adj_FINAL_14|Mp_Bioreactor_1_28231_HMP-v1_FINAL_complete|Mp_Bioreactor_1	15857	16063	positive	207	0	0	0	0	0	0
v1	Mp_Bioreactor_1_28231-rev-1-start_adj_FINAL_15|Mp_Bioreactor_1_28231_HMP-v1_FINAL_complete|Mp_Bioreactor_1	16065	16244	positive	180	0	0	0	0	0	0
v1	Mp_Bioreactor_1_28231-rev-1-start_adj_FINAL_16|Mp_Bioreactor_1_28231_HMP-v1_FINAL_complete|Mp_Bioreactor_1	16563	19793	positive	3231	0	0	0	0	0	0
v1	Mp_Bioreactor_1_28231-rev-1-start_adj_FINAL_17|Mp_Bioreactor_1_28231_HMP-v1_FINAL_complete|Mp_Bioreactor_1	20306	20515	positive	210	0	0	0	0	0	0
v1	Mp_Bioreactor_1_28231-rev-1-start_adj_FINAL_18|Mp_Bioreactor_1_28231_HMP-v1_FINAL_complete|Mp_Bioreactor_1	20696	21163	positive	468	0	0	0	0	0	0
v1	Mp_Bioreactor_1_28231-rev-1-start_adj_FINAL_19|Mp_Bioreactor_1_28231_HMP-v1_FINAL_complete|Mp_Bioreactor_1	21196	21597	positive	402	0	0	0	0	0	0
v1	Mp_Bioreactor_1_28231-rev-1-start_adj_FINAL_20|Mp_Bioreactor_1_28231_HMP-v1_FINAL_complete|Mp_Bioreactor_1	21745	23769	positive	2025	0	0	0	0	0	0
v1	Mp_Bioreactor_1_28231-rev-1-start_adj_FINAL_21|Mp_Bioreactor_1_28231_HMP-v1_FINAL_complete|Mp_Bioreactor_1	24804	25076	positive	273	0	0	0	0	0	0
v1	Mp_Bioreactor_1_28231-rev-1-start_adj_FINAL_22|Mp_Bioreactor_1_28231_HMP-v1_FINAL_complete|Mp_Bioreactor_1	25063	26106	positive	1044	0	0	0	0	0	0
v1	Mp_Bioreactor_1_28231-rev-1-start_adj_FINAL_23|Mp_Bioreactor_1_28231_HMP-v1_FINAL_complete|Mp_Bioreactor_1	26100	26447	positive	348	0	0	0	0	0	0
v1	Mp_Bioreactor_1_28231-rev-1-start_adj_FINAL_24|Mp_Bioreactor_1_28231_HMP-v1_FINAL_complete|Mp_Bioreactor_1	26459	26920	positive	462	0	0	0	0	0	0
v1	Mp_Bioreactor_1_28231-rev-1-start_adj_FINAL_25|Mp_Bioreactor_1_28231_HMP-v1_FINAL_complete|Mp_Bioreactor_1	26968	31218	negative	4251	0	0	0	0	0	0
v1	Mp_Bioreactor_1_28231-rev-1-start_adj_FINAL_26|Mp_Bioreactor_1_28231_HMP-v1_FINAL_complete|Mp_Bioreactor_1	31196	32296	negative	1101	0	0	0	0	0	0
v1	Mp_Bioreactor_1_28231-rev-1-start_adj_FINAL_27|Mp_Bioreactor_1_28231_HMP-v1_FINAL_complete|Mp_Bioreactor_1	32365	32784	negative	420	0	0	0	0	0	0
v1	Mp_Bioreactor_1_28231-rev-1-start_adj_FINAL_28|Mp_Bioreactor_1_28231_HMP-v1_FINAL_complete|Mp_Bioreactor_1	32825	33574	negative	750	0	0	0	0	0	0
v1	Mp_Bioreactor_1_28231-rev-1-start_adj_FINAL_29|Mp_Bioreactor_1_28231_HMP-v1_FINAL_complete|Mp_Bioreactor_1	33676	33939	negative	264	0	0	0	0	0	0
v1	Mp_Bioreactor_1_28231-rev-1-start_adj_FINAL_30|Mp_Bioreactor_1_28231_HMP-v1_FINAL_complete|Mp_Bioreactor_1	34229	34468	negative	240	0	0	1	2	0.75	3.1
v1	Mp_Bioreactor_1_28231-rev-1-start_adj_FINAL_31|Mp_Bioreactor_1_28231_HMP-v1_FINAL_complete|Mp_Bioreactor_1	34465	34629	negative	165	0	0	1	0	0.25	1.5
v1	Mp_Bioreactor_1_28231-rev-1-start_adj_FINAL_32|Mp_Bioreactor_1_28231_HMP-v1_FINAL_complete|Mp_Bioreactor_1	34775	35512	positive	738	0	0	0	0	0	0
v1	Mp_Bioreactor_1_28231-rev-1-start_adj_FINAL_33|Mp_Bioreactor_1_28231_HMP-v1_FINAL_complete|Mp_Bioreactor_1	35549	36094	positive	546	0	0	0	0	0	0
v1	Mp_Bioreactor_1_28231-rev-1-start_adj_FINAL_34|Mp_Bioreactor_1_28231_HMP-v1_FINAL_complete|Mp_Bioreactor_1	36140	38707	negative	2568	0	0	0	0	0	0
v1	Mp_Bioreactor_1_28231-rev-1-start_adj_FINAL_35|Mp_Bioreactor_1_28231_HMP-v1_FINAL_complete|Mp_Bioreactor_1	38709	39149	negative	441	0	0	0	0	0	0
v1	Mp_Bioreactor_1_28231-rev-1-start_adj_FINAL_36|Mp_Bioreactor_1_28231_HMP-v1_FINAL_complete|Mp_Bioreactor_1	39393	40289	negative	897	0	0	0	0	0	0
v1	Mp_Bioreactor_1_28231-rev-1-start_adj_FINAL_37|Mp_Bioreactor_1_28231_HMP-v1_FINAL_complete|Mp_Bioreactor_1	40329	41504	positive	1176	0	0	0	0	0	0
v1	Mp_Bioreactor_1_28231-rev-1-start_adj_FINAL_38|Mp_Bioreactor_1_28231_HMP-v1_FINAL_complete|Mp_Bioreactor_1	41535	42341	negative	807	0	0	0	0	0	0
v1	Mp_Bioreactor_1_28231-rev-1-start_adj_FINAL_39|Mp_Bioreactor_1_28231_HMP-v1_FINAL_complete|Mp_Bioreactor_1	42708	47360	positive	4653	0	0	0	0	0	0
v1	Mp_Bioreactor_1_28231-rev-1-start_adj_FINAL_40|Mp_Bioreactor_1_28231_HMP-v1_FINAL_complete|Mp_Bioreactor_1	47368	50643	negative	3276	0	0	0	0	0	0
v1	Mp_Bioreactor_1_28231-rev-1-start_adj_FINAL_41|Mp_Bioreactor_1_28231_HMP-v1_FINAL_complete|Mp_Bioreactor_1	50875	51219	negative	345	0	0	0	0	0	0
v1	Mp_Bioreactor_1_28231-rev-1-start_adj_FINAL_42|Mp_Bioreactor_1_28231_HMP-v1_FINAL_complete|Mp_Bioreactor_1	51564	52049	positive	486	0	0	0	0	0	0
v1	Mp_Bioreactor_1_28231-rev-1-start_adj_FINAL_43|Mp_Bioreactor_1_28231_HMP-v1_FINAL_complete|Mp_Bioreactor_1	52373	53884	positive	1512	0	0	0	0	0	0
v1	Mp_Bioreactor_1_28231-rev-1-start_adj_FINAL_44|Mp_Bioreactor_1_28231_HMP-v1_FINAL_complete|Mp_Bioreactor_1	53881	54099	positive	219	0	0	0	0	0	0
v1	Mp_Bioreactor_1_28231-rev-1-start_adj_FINAL_45|Mp_Bioreactor_1_28231_HMP-v1_FINAL_complete|Mp_Bioreactor_1	54102	54509	positive	408	0	0	0	0	0	0
v1	Mp_Bioreactor_1_28231-rev-1-start_adj_FINAL_46|Mp_Bioreactor_1_28231_HMP-v1_FINAL_complete|Mp_Bioreactor_1	54509	54952	positive	444	0	0	0	0	0	0
v1	Mp_Bioreactor_1_28231-rev-1-start_adj_FINAL_47|Mp_Bioreactor_1_28231_HMP-v1_FINAL_complete|Mp_Bioreactor_1	54942	55400	positive	459	0	0	0	0	0	0
v1	Mp_Bioreactor_1_28231-rev-1-start_adj_FINAL_48|Mp_Bioreactor_1_28231_HMP-v1_FINAL_complete|Mp_Bioreactor_1	55406	55999	positive	594	0	0	0	0	0	0
v1	Mp_Bioreactor_1_28231-rev-1-start_adj_FINAL_49|Mp_Bioreactor_1_28231_HMP-v1_FINAL_complete|Mp_Bioreactor_1	56065	56628	positive	564	4	0	0	0	1	1.8
v1	Mp_Bioreactor_1_28231-rev-1-start_adj_FINAL_50|Mp_Bioreactor_1_28231_HMP-v1_FINAL_complete|Mp_Bioreactor_1	56984	57145	negative	162	0	0	0	0	0	0
v1	Mp_Bioreactor_1_28231-rev-1-start_adj_FINAL_51|Mp_Bioreactor_1_28231_HMP-v1_FINAL_complete|Mp_Bioreactor_1	57147	58634	negative	1488	0	0	0	0	0	0
v1	Mp_Bioreactor_1_28231-rev-1-start_adj_FINAL_52|Mp_Bioreactor_1_28231_HMP-v1_FINAL_complete|Mp_Bioreactor_1	58677	58832	negative	156	0	2	2	0	1	6.4
v1	Mp_Bioreactor_1_28231-rev-1-start_adj_FINAL_53|Mp_Bioreactor_1_28231_HMP-v1_FINAL_complete|Mp_Bioreactor_1	59180	60547	negative	1368	0	0	0	0	0	0
v1	Mp_Bioreactor_1_28231-rev-1-start_adj_FINAL_54|Mp_Bioreactor_1_28231_HMP-v1_FINAL_complete|Mp_Bioreactor_1	60863	61696	negative	834	0	4	0	0	1	1.2
v1	Mp_Bioreactor_1_28231-rev-1-start_adj_FINAL_55|Mp_Bioreactor_1_28231_HMP-v1_FINAL_complete|Mp_Bioreactor_1	61703	62641	negative	939	0	2	0	0	0.5	0.5
v1	Mp_Bioreactor_1_28231-rev-1-start_adj_FINAL_56|Mp_Bioreactor_1_28231_HMP-v1_FINAL_complete|Mp_Bioreactor_1	62628	62972	negative	345	2	2	0	0	1	2.9
v1	Mp_Bioreactor_1_28231-rev-1-start_adj_FINAL_57|Mp_Bioreactor_1_28231_HMP-v1_FINAL_complete|Mp_Bioreactor_1	62969	63688	negative	720	2	2	0	2	1.5	2.1
v1	Mp_Bioreactor_1_28231-rev-1-start_adj_FINAL_58|Mp_Bioreactor_1_28231_HMP-v1_FINAL_complete|Mp_Bioreactor_1	63920	64342	negative	423	0	0	0	0	0	0
v1	Mp_Bioreactor_1_28231-rev-1-start_adj_FINAL_59|Mp_Bioreactor_1_28231_HMP-v1_FINAL_complete|Mp_Bioreactor_1	64503	64751	positive	249	0	0	0	0	0	0
v1	Mp_Bioreactor_1_28231-rev-1-start_adj_FINAL_60|Mp_Bioreactor_1_28231_HMP-v1_FINAL_complete|Mp_Bioreactor_1	64812	65306	positive	495	0	0	0	0	0	0
v1	Mp_Bioreactor_1_28231-rev-1-start_adj_FINAL_61|Mp_Bioreactor_1_28231_HMP-v1_FINAL_complete|Mp_Bioreactor_1	65424	66704	positive	1281	0	0	0	0	0	0
v1	Mp_Bioreactor_1_28231-rev-1-start_adj_FINAL_62|Mp_Bioreactor_1_28231_HMP-v1_FINAL_complete|Mp_Bioreactor_1	66757	67263	positive	507	0	0	0	0	0	0
v1	Mp_Bioreactor_1_28231-rev-1-start_adj_FINAL_63|Mp_Bioreactor_1_28231_HMP-v1_FINAL_complete|Mp_Bioreactor_1	67348	68025	positive	678	0	0	0	0	0	0
v1	Mp_Bioreactor_1_28231-rev-1-start_adj_FINAL_64|Mp_Bioreactor_1_28231_HMP-v1_FINAL_complete|Mp_Bioreactor_1	68026	68331	positive	306	0	0	0	0	0	0
v1	Mp_Bioreactor_1_28231-rev-1-start_adj_FINAL_65|Mp_Bioreactor_1_28231_HMP-v1_FINAL_complete|Mp_Bioreactor_1	68328	69122	positive	795	0	0	0	0	0	0
v1	Mp_Bioreactor_1_28231-rev-1-start_adj_FINAL_66|Mp_Bioreactor_1_28231_HMP-v1_FINAL_complete|Mp_Bioreactor_1	69133	70494	positive	1362	0	0	0	0	0	0
v1	Mp_Bioreactor_1_28231-rev-1-start_adj_FINAL_67|Mp_Bioreactor_1_28231_HMP-v1_FINAL_complete|Mp_Bioreactor_1	70504	70911	negative	408	0	0	0	0	0	0
v1	Mp_Bioreactor_1_28231-rev-1-start_adj_FINAL_68|Mp_Bioreactor_1_28231_HMP-v1_FINAL_complete|Mp_Bioreactor_1	70904	71851	negative	948	0	0	0	0	0	0
v1	Mp_Bioreactor_1_28231-rev-1-start_adj_FINAL_69|Mp_Bioreactor_1_28231_HMP-v1_FINAL_complete|Mp_Bioreactor_1	71935	72153	negative	219	0	0	0	0	0	0
v1	Mp_Bioreactor_1_28231-rev-1-start_adj_FINAL_70|Mp_Bioreactor_1_28231_HMP-v1_FINAL_complete|Mp_Bioreactor_1	72183	74618	negative	2436	0	0	0	0	0	0
v1	Mp_Bioreactor_1_28231-rev-1-start_adj_FINAL_71|Mp_Bioreactor_1_28231_HMP-v1_FINAL_complete|Mp_Bioreactor_1	74789	74986	negative	198	0	0	0	0	0	0
v1	Mp_Bioreactor_1_28231-rev-1-start_adj_FINAL_72|Mp_Bioreactor_1_28231_HMP-v1_FINAL_complete|Mp_Bioreactor_1	74988	76067	negative	1080	0	0	0	0	0	0
v1	Mp_Bioreactor_1_28231-rev-1-start_adj_FINAL_73|Mp_Bioreactor_1_28231_HMP-v1_FINAL_complete|Mp_Bioreactor_1	76064	76987	negative	924	0	0	2	0	0.5	0.5
v1	Mp_Bioreactor_1_28231-rev-1-start_adj_FINAL_74|Mp_Bioreactor_1_28231_HMP-v1_FINAL_complete|Mp_Bioreactor_1	76989	77840	negative	852	0	0	0	0	0	0
v1	Mp_Bioreactor_1_28231-rev-1-start_adj_FINAL_75|Mp_Bioreactor_1_28231_HMP-v1_FINAL_complete|Mp_Bioreactor_1	77960	79624	positive	1665	0	0	0	0	0	0
v1	Mp_Bioreactor_1_28231-rev-1-start_adj_FINAL_76|Mp_Bioreactor_1_28231_HMP-v1_FINAL_complete|Mp_Bioreactor_1	79640	80332	positive	693	0	0	0	0	0	0
v1	Mp_Bioreactor_1_28231-rev-1-start_adj_FINAL_77|Mp_Bioreactor_1_28231_HMP-v1_FINAL_complete|Mp_Bioreactor_1	80614	80799	negative	186	0	0	0	0	0	0
v1	Mp_Bioreactor_1_28231-rev-1-start_adj_FINAL_78|Mp_Bioreactor_1_28231_HMP-v1_FINAL_complete|Mp_Bioreactor_1	81007	82344	negative	1338	0	0	0	0	0	0
v1	Mp_Bioreactor_1_28231-rev-1-start_adj_FINAL_79|Mp_Bioreactor_1_28231_HMP-v1_FINAL_complete|Mp_Bioreactor_1	82469	82678	negative	210	0	0	0	0	0	0
v1	Mp_Bioreactor_1_28231-rev-1-start_adj_FINAL_80|Mp_Bioreactor_1_28231_HMP-v1_FINAL_complete|Mp_Bioreactor_1	82892	83050	positive	159	0	0	0	0	0	0
v1	Mp_Bioreactor_1_28231-rev-1-start_adj_FINAL_81|Mp_Bioreactor_1_28231_HMP-v1_FINAL_complete|Mp_Bioreactor_1	83141	83554	negative	414	0	0	0	0	0	0
v1	Mp_Bioreactor_1_28231-rev-1-start_adj_FINAL_82|Mp_Bioreactor_1_28231_HMP-v1_FINAL_complete|Mp_Bioreactor_1	83613	83987	negative	375	0	0	0	0	0	0
v1	Mp_Bioreactor_1_28231-rev-1-start_adj_FINAL_83|Mp_Bioreactor_1_28231_HMP-v1_FINAL_complete|Mp_Bioreactor_1	84364	84528	positive	165	0	0	0	0	0	0
v1	Mp_Bioreactor_1_28231-rev-1-start_adj_FINAL_84|Mp_Bioreactor_1_28231_HMP-v1_FINAL_complete|Mp_Bioreactor_1	84483	84626	positive	144	0	0	0	0	0	0
v1	Mp_Bioreactor_1_28231-rev-1-start_adj_FINAL_85|Mp_Bioreactor_1_28231_HMP-v1_FINAL_complete|Mp_Bioreactor_1	84631	86145	positive	1515	0	0	0	0	0	0
v1	Mp_Bioreactor_1_28231-rev-1-start_adj_FINAL_86|Mp_Bioreactor_1_28231_HMP-v1_FINAL_complete|Mp_Bioreactor_1	86583	86933	positive	351	0	0	0	0	0	0
v1	Mp_Bioreactor_1_28231-rev-1-start_adj_FINAL_87|Mp_Bioreactor_1_28231_HMP-v1_FINAL_complete|Mp_Bioreactor_1	86914	87114	positive	201	0	0	0	0	0	0
v1	Mp_Bioreactor_1_28231-rev-1-start_adj_FINAL_88|Mp_Bioreactor_1_28231_HMP-v1_FINAL_complete|Mp_Bioreactor_1	87111	88673	positive	1563	0	0	0	0	0	0
v1	Mp_Bioreactor_1_28231-rev-1-start_adj_FINAL_89|Mp_Bioreactor_1_28231_HMP-v1_FINAL_complete|Mp_Bioreactor_1	88670	90691	positive	2022	0	0	0	0	0	0
v1	Mp_Bioreactor_1_28231-rev-1-start_adj_FINAL_90|Mp_Bioreactor_1_28231_HMP-v1_FINAL_complete|Mp_Bioreactor_1	90673	92661	positive	1989	0	0	0	0	0	0
v1	Mp_Bioreactor_1_28231-rev-1-start_adj_FINAL_91|Mp_Bioreactor_1_28231_HMP-v1_FINAL_complete|Mp_Bioreactor_1	92679	93176	negative	498	0	0	0	0	0	0
v1	Mp_Bioreactor_1_28231-rev-1-start_adj_FINAL_92|Mp_Bioreactor_1_28231_HMP-v1_FINAL_complete|Mp_Bioreactor_1	93348	93983	negative	636	0	0	0	0	0	0
v1	Mp_Bioreactor_1_28231-rev-1-start_adj_FINAL_93|Mp_Bioreactor_1_28231_HMP-v1_FINAL_complete|Mp_Bioreactor_1	93983	94579	negative	597	0	0	0	0	0	0
v1	Mp_Bioreactor_1_28231-rev-1-start_adj_FINAL_94|Mp_Bioreactor_1_28231_HMP-v1_FINAL_complete|Mp_Bioreactor_1	94561	95424	negative	864	0	0	0	0	0	0
v1	Mp_Bioreactor_1_28231-rev-1-start_adj_FINAL_95|Mp_Bioreactor_1_28231_HMP-v1_FINAL_complete|Mp_Bioreactor_1	95433	96398	negative	966	0	0	0	0	0	0
v1	Mp_Bioreactor_1_28231-rev-1-start_adj_FINAL_96|Mp_Bioreactor_1_28231_HMP-v1_FINAL_complete|Mp_Bioreactor_1	96399	96974	negative	576	0	0	0	0	0	0
v1	Mp_Bioreactor_1_28231-rev-1-start_adj_FINAL_97|Mp_Bioreactor_1_28231_HMP-v1_FINAL_complete|Mp_Bioreactor_1	96971	97714	negative	744	0	0	0	0	0	0
v1	Mp_Bioreactor_1_28231-rev-1-start_adj_FINAL_98|Mp_Bioreactor_1_28231_HMP-v1_FINAL_complete|Mp_Bioreactor_1	97833	98747	negative	915	0	0	0	0	0	0
v1	Mp_Bioreactor_1_28231-rev-1-start_adj_FINAL_99|Mp_Bioreactor_1_28231_HMP-v1_FINAL_complete|Mp_Bioreactor_1	98758	99012	negative	255	0	0	0	0	0	0
v1	Mp_Bioreactor_1_28231-rev-1-start_adj_FINAL_100|Mp_Bioreactor_1_28231_HMP-v1_FINAL_complete|Mp_Bioreactor_1	98999	100333	negative	1335	0	0	0	0	0	0
v1	Mp_Bioreactor_1_28231-rev-1-start_adj_FINAL_101|Mp_Bioreactor_1_28231_HMP-v1_FINAL_complete|Mp_Bioreactor_1	100470	100772	negative	303	0	0	1	0	0.25	0.8
v1	Mp_Bioreactor_1_28231-rev-1-start_adj_FINAL_102|Mp_Bioreactor_1_28231_HMP-v1_FINAL_complete|Mp_Bioreactor_1	100817	101494	negative	678	0	0	0	0	0	0
v1	Mp_Bioreactor_1_28231-rev-1-start_adj_FINAL_103|Mp_Bioreactor_1_28231_HMP-v1_FINAL_complete|Mp_Bioreactor_1	101525	102469	negative	945	0	0	0	0	0	0
v1	Mp_Bioreactor_1_28231-rev-1-start_adj_FINAL_104|Mp_Bioreactor_1_28231_HMP-v1_FINAL_complete|Mp_Bioreactor_1	102476	103033	positive	558	0	0	0	0	0	0
v1	Mp_Bioreactor_1_28231-rev-1-start_adj_FINAL_105|Mp_Bioreactor_1_28231_HMP-v1_FINAL_complete|Mp_Bioreactor_1	103099	103332	negative	234	0	0	0	0	0	0
v1	Mp_Bioreactor_1_28231-rev-1-start_adj_FINAL_106|Mp_Bioreactor_1_28231_HMP-v1_FINAL_complete|Mp_Bioreactor_1	103357	103635	negative	279	0	0	0	0	0	0
v1	Mp_Bioreactor_1_28231-rev-1-start_adj_FINAL_107|Mp_Bioreactor_1_28231_HMP-v1_FINAL_complete|Mp_Bioreactor_1	103598	103864	negative	267	0	0	0	0	0	0
v1	Mp_Bioreactor_1_28231-rev-1-start_adj_FINAL_108|Mp_Bioreactor_1_28231_HMP-v1_FINAL_complete|Mp_Bioreactor_1	103888	104097	negative	210	2	0	0	0	0.5	2.4
v1	Mp_Bioreactor_1_28231-rev-1-start_adj_FINAL_109|Mp_Bioreactor_1_28231_HMP-v1_FINAL_complete|Mp_Bioreactor_1	104085	104372	negative	288	0	0	0	0	0	0
v1	Mp_Bioreactor_1_28231-rev-1-start_adj_FINAL_110|Mp_Bioreactor_1_28231_HMP-v1_FINAL_complete|Mp_Bioreactor_1	104379	104693	negative	315	0	0	0	0	0	0
v1	Mp_Bioreactor_1_28231-rev-1-start_adj_FINAL_111|Mp_Bioreactor_1_28231_HMP-v1_FINAL_complete|Mp_Bioreactor_1	104810	105061	negative	252	0	0	0	0	0	0
v1	Mp_Bioreactor_1_28231-rev-1-start_adj_FINAL_112|Mp_Bioreactor_1_28231_HMP-v1_FINAL_complete|Mp_Bioreactor_1	105054	108956	negative	3903	0	0	0	0	0	0
v1	Mp_Bioreactor_1_28231-rev-1-start_adj_FINAL_113|Mp_Bioreactor_1_28231_HMP-v1_FINAL_complete|Mp_Bioreactor_1	109085	109573	negative	489	0	0	0	0	0	0
v1	Mp_Bioreactor_1_28231-rev-1-start_adj_FINAL_114|Mp_Bioreactor_1_28231_HMP-v1_FINAL_complete|Mp_Bioreactor_1	109606	110052	negative	447	0	0	0	0	0	0
v1	Mp_Bioreactor_1_28231-rev-1-start_adj_FINAL_115|Mp_Bioreactor_1_28231_HMP-v1_FINAL_complete|Mp_Bioreactor_1	110465	110716	positive	252	0	0	0	0	0	0
v1	Mp_Bioreactor_1_28231-rev-1-start_adj_FINAL_116|Mp_Bioreactor_1_28231_HMP-v1_FINAL_complete|Mp_Bioreactor_1	110935	111561	positive	627	0	0	0	0	0	0
v1	Mp_Bioreactor_1_28231-rev-1-start_adj_FINAL_117|Mp_Bioreactor_1_28231_HMP-v1_FINAL_complete|Mp_Bioreactor_1	111575	113476	positive	1902	0	0	0	0	0	0
v1	Mp_Bioreactor_1_28231-rev-1-start_adj_FINAL_118|Mp_Bioreactor_1_28231_HMP-v1_FINAL_complete|Mp_Bioreactor_1	113494	114111	positive	618	0	0	0	2	0.5	0.8
v1	Mp_Bioreactor_1_28231-rev-1-start_adj_FINAL_119|Mp_Bioreactor_1_28231_HMP-v1_FINAL_complete|Mp_Bioreactor_1	114142	115560	positive	1419	0	0	0	0	0	0
v1	Mp_Bioreactor_1_28231-rev-1-start_adj_FINAL_120|Mp_Bioreactor_1_28231_HMP-v1_FINAL_complete|Mp_Bioreactor_1	115620	116471	positive	852	0	0	0	0	0	0
v1	Mp_Bioreactor_1_28231-rev-1-start_adj_FINAL_121|Mp_Bioreactor_1_28231_HMP-v1_FINAL_complete|Mp_Bioreactor_1	116478	117875	positive	1398	0	0	0	0	0	0
v1	Mp_Bioreactor_1_28231-rev-1-start_adj_FINAL_122|Mp_Bioreactor_1_28231_HMP-v1_FINAL_complete|Mp_Bioreactor_1	118013	119236	negative	1224	0	0	0	0	0	0
v1	Mp_Bioreactor_1_28231-rev-1-start_adj_FINAL_123|Mp_Bioreactor_1_28231_HMP-v1_FINAL_complete|Mp_Bioreactor_1	119390	122569	negative	3180	0	0	0	0	0	0
v1	Mp_Bioreactor_1_28231-rev-1-start_adj_FINAL_124|Mp_Bioreactor_1_28231_HMP-v1_FINAL_complete|Mp_Bioreactor_1	123057	123806	negative	750	0	0	0	0	0	0
v1	Mp_Bioreactor_1_28231-rev-1-start_adj_FINAL_125|Mp_Bioreactor_1_28231_HMP-v1_FINAL_complete|Mp_Bioreactor_1	124074	124796	positive	723	0	0	0	0	0	0
v1	Mp_Bioreactor_1_28231-rev-1-start_adj_FINAL_126|Mp_Bioreactor_1_28231_HMP-v1_FINAL_complete|Mp_Bioreactor_1	124912	126015	positive	1104	0	0	0	0	0	0
v1	Mp_Bioreactor_1_28231-rev-1-start_adj_FINAL_127|Mp_Bioreactor_1_28231_HMP-v1_FINAL_complete|Mp_Bioreactor_1	126109	127962	positive	1854	0	0	0	0	0	0
v1	Mp_Bioreactor_1_28231-rev-1-start_adj_FINAL_128|Mp_Bioreactor_1_28231_HMP-v1_FINAL_complete|Mp_Bioreactor_1	128150	129664	positive	1515	0	0	0	0	0	0
v1	Mp_Bioreactor_1_28231-rev-1-start_adj_FINAL_129|Mp_Bioreactor_1_28231_HMP-v1_FINAL_complete|Mp_Bioreactor_1	129891	131408	positive	1518	0	0	0	0	0	0
v1	Mp_Bioreactor_1_28231-rev-1-start_adj_FINAL_130|Mp_Bioreactor_1_28231_HMP-v1_FINAL_complete|Mp_Bioreactor_1	131487	131939	positive	453	0	0	0	0	0	0
v1	Mp_Bioreactor_1_28231-rev-1-start_adj_FINAL_131|Mp_Bioreactor_1_28231_HMP-v1_FINAL_complete|Mp_Bioreactor_1	132096	134075	positive	1980	0	0	0	0	0	0
v1	Mp_Bioreactor_1_28231-rev-1-start_adj_FINAL_132|Mp_Bioreactor_1_28231_HMP-v1_FINAL_complete|Mp_Bioreactor_1	134136	134948	negative	813	0	0	0	0	0	0
v1	Mp_Bioreactor_1_28231-rev-1-start_adj_FINAL_133|Mp_Bioreactor_1_28231_HMP-v1_FINAL_complete|Mp_Bioreactor_1	135011	136750	negative	1740	0	0	0	0	0	0
v1	Mp_Bioreactor_1_28231-rev-1-start_adj_FINAL_134|Mp_Bioreactor_1_28231_HMP-v1_FINAL_complete|Mp_Bioreactor_1	137224	137808	negative	585	0	0	0	0	0	0
v1	Mp_Bioreactor_1_28231-rev-1-start_adj_FINAL_135|Mp_Bioreactor_1_28231_HMP-v1_FINAL_complete|Mp_Bioreactor_1	137868	138089	negative	222	0	0	0	0	0	0
v1	Mp_Bioreactor_1_28231-rev-1-start_adj_FINAL_136|Mp_Bioreactor_1_28231_HMP-v1_FINAL_complete|Mp_Bioreactor_1	138138	138944	negative	807	0	0	0	0	0	0
v1	Mp_Bioreactor_1_28231-rev-1-start_adj_FINAL_137|Mp_Bioreactor_1_28231_HMP-v1_FINAL_complete|Mp_Bioreactor_1	139207	139491	negative	285	0	0	0	0	0	0
v1	Mp_Bioreactor_1_28231-rev-1-start_adj_FINAL_138|Mp_Bioreactor_1_28231_HMP-v1_FINAL_complete|Mp_Bioreactor_1	139454	139678	negative	225	2	0	0	0	0.5	2.2
v1	Mp_Bioreactor_1_28231-rev-1-start_adj_FINAL_139|Mp_Bioreactor_1_28231_HMP-v1_FINAL_complete|Mp_Bioreactor_1	140176	140334	positive	159	0	0	0	0	0	0
v1	Mp_Bioreactor_1_28231-rev-1-start_adj_FINAL_140|Mp_Bioreactor_1_28231_HMP-v1_FINAL_complete|Mp_Bioreactor_1	140366	142381	negative	2016	0	0	0	0	0	0
v1	Mp_Bioreactor_1_28231-rev-1-start_adj_FINAL_141|Mp_Bioreactor_1_28231_HMP-v1_FINAL_complete|Mp_Bioreactor_1	142378	142887	negative	510	0	0	0	0	0	0
v1	Mp_Bioreactor_1_28231-rev-1-start_adj_FINAL_142|Mp_Bioreactor_1_28231_HMP-v1_FINAL_complete|Mp_Bioreactor_1	142854	143768	negative	915	0	0	0	0	0	0
v1	Mp_Bioreactor_1_28231-rev-1-start_adj_FINAL_143|Mp_Bioreactor_1_28231_HMP-v1_FINAL_complete|Mp_Bioreactor_1	144294	144605	negative	312	0	0	0	0	0	0
v1	Mp_Bioreactor_1_28231-rev-1-start_adj_FINAL_144|Mp_Bioreactor_1_28231_HMP-v1_FINAL_complete|Mp_Bioreactor_1	144808	145785	negative	978	0	0	0	0	0	0
v1	Mp_Bioreactor_1_28231-rev-1-start_adj_FINAL_145|Mp_Bioreactor_1_28231_HMP-v1_FINAL_complete|Mp_Bioreactor_1	146098	149199	negative	3102	0	0	0	0	0	0
v1	Mp_Bioreactor_1_28231-rev-1-start_adj_FINAL_146|Mp_Bioreactor_1_28231_HMP-v1_FINAL_complete|Mp_Bioreactor_1	149210	151753	negative	2544	0	0	0	0	0	0
v1	Mp_Bioreactor_1_28231-rev-1-start_adj_FINAL_147|Mp_Bioreactor_1_28231_HMP-v1_FINAL_complete|Mp_Bioreactor_1	151759	152493	negative	735	0	0	0	0	0	0
v1	Mp_Bioreactor_1_28231-rev-1-start_adj_FINAL_148|Mp_Bioreactor_1_28231_HMP-v1_FINAL_complete|Mp_Bioreactor_1	152532	153014	negative	483	0	0	0	0	0	0
v1	Mp_Bioreactor_1_28231-rev-1-start_adj_FINAL_149|Mp_Bioreactor_1_28231_HMP-v1_FINAL_complete|Mp_Bioreactor_1	153031	155967	negative	2937	0	0	0	0	0	0
v1	Mp_Bioreactor_1_28231-rev-1-start_adj_FINAL_150|Mp_Bioreactor_1_28231_HMP-v1_FINAL_complete|Mp_Bioreactor_1	156472	156582	positive	111	0	0	0	0	0	0
v1	Mp_Bioreactor_1_28231-rev-1-start_adj_FINAL_151|Mp_Bioreactor_1_28231_HMP-v1_FINAL_complete|Mp_Bioreactor_1	156572	156757	positive	186	0	0	0	0	0	0
v1	Mp_Bioreactor_1_28231-rev-1-start_adj_FINAL_152|Mp_Bioreactor_1_28231_HMP-v1_FINAL_complete|Mp_Bioreactor_1	157121	157780	positive	660	0	0	0	0	0	0
v1	Mp_Bioreactor_1_28231-rev-1-start_adj_FINAL_153|Mp_Bioreactor_1_28231_HMP-v1_FINAL_complete|Mp_Bioreactor_1	157820	158992	positive	1173	0	0	0	0	0	0
v1	Mp_Bioreactor_1_28231-rev-1-start_adj_FINAL_154|Mp_Bioreactor_1_28231_HMP-v1_FINAL_complete|Mp_Bioreactor_1	159111	159590	positive	480	2	6	4	0	3	6.3
v1	Mp_Bioreactor_1_28231-rev-1-start_adj_FINAL_155|Mp_Bioreactor_1_28231_HMP-v1_FINAL_complete|Mp_Bioreactor_1	159578	160966	positive	1389	0	0	0	0	0	0
v1	Mp_Bioreactor_1_28231-rev-1-start_adj_FINAL_156|Mp_Bioreactor_1_28231_HMP-v1_FINAL_complete|Mp_Bioreactor_1	160963	161586	positive	624	0	0	0	0	0	0
v1	Mp_Bioreactor_1_28231-rev-1-start_adj_FINAL_157|Mp_Bioreactor_1_28231_HMP-v1_FINAL_complete|Mp_Bioreactor_1	162203	162586	positive	384	0	0	0	2	0.5	1.3
v1	Mp_Bioreactor_1_28231-rev-1-start_adj_FINAL_158|Mp_Bioreactor_1_28231_HMP-v1_FINAL_complete|Mp_Bioreactor_1	163215	163583	negative	369	0	0	0	0	0	0
v1	Mp_Bioreactor_1_28231-rev-1-start_adj_FINAL_159|Mp_Bioreactor_1_28231_HMP-v1_FINAL_complete|Mp_Bioreactor_1	163623	164423	negative	801	0	0	0	0	0	0
v1	Mp_Bioreactor_1_28231-rev-1-start_adj_FINAL_160|Mp_Bioreactor_1_28231_HMP-v1_FINAL_complete|Mp_Bioreactor_1	164420	164701	negative	282	0	0	0	0	0	0
v1	Mp_Bioreactor_1_28231-rev-1-start_adj_FINAL_161|Mp_Bioreactor_1_28231_HMP-v1_FINAL_complete|Mp_Bioreactor_1	164960	165289	negative	330	0	0	0	0	0	0
v1	Mp_Bioreactor_1_28231-rev-1-start_adj_FINAL_162|Mp_Bioreactor_1_28231_HMP-v1_FINAL_complete|Mp_Bioreactor_1	165311	165553	negative	243	0	0	0	0	0	0
v1	Mp_Bioreactor_1_28231-rev-1-start_adj_FINAL_163|Mp_Bioreactor_1_28231_HMP-v1_FINAL_complete|Mp_Bioreactor_1	165664	165891	negative	228	0	0	0	0	0	0
v1	Mp_Bioreactor_1_28231-rev-1-start_adj_FINAL_164|Mp_Bioreactor_1_28231_HMP-v1_FINAL_complete|Mp_Bioreactor_1	166458	166649	positive	192	0	0	0	0	0	0
v1	Mp_Bioreactor_1_28231-rev-1-start_adj_FINAL_165|Mp_Bioreactor_1_28231_HMP-v1_FINAL_complete|Mp_Bioreactor_1	166901	167764	positive	864	0	0	0	0	0	0
v1	Mp_Bioreactor_1_28231-rev-1-start_adj_FINAL_166|Mp_Bioreactor_1_28231_HMP-v1_FINAL_complete|Mp_Bioreactor_1	168521	169033	negative	513	0	0	0	0	0	0
v1	Mp_Bioreactor_1_28231-rev-1-start_adj_FINAL_167|Mp_Bioreactor_1_28231_HMP-v1_FINAL_complete|Mp_Bioreactor_1	169026	169808	negative	783	0	0	0	0	0	0
v1	Mp_Bioreactor_1_28231-rev-1-start_adj_FINAL_168|Mp_Bioreactor_1_28231_HMP-v1_FINAL_complete|Mp_Bioreactor_1	170110	171276	positive	1167	0	0	0	0	0	0
v1	Mp_Bioreactor_1_28231-rev-1-start_adj_FINAL_169|Mp_Bioreactor_1_28231_HMP-v1_FINAL_complete|Mp_Bioreactor_1	172623	173783	positive	1161	0	0	0	0	0	0
v1	Mp_Bioreactor_1_28231-rev-1-start_adj_FINAL_170|Mp_Bioreactor_1_28231_HMP-v1_FINAL_complete|Mp_Bioreactor_1	174028	174261	positive	234	0	0	0	2	0.5	2.1
v1	Mp_Bioreactor_1_28231-rev-1-start_adj_FINAL_171|Mp_Bioreactor_1_28231_HMP-v1_FINAL_complete|Mp_Bioreactor_1	174258	174596	positive	339	0	0	0	0	0	0
v1	Mp_Bioreactor_1_28231-rev-1-start_adj_FINAL_172|Mp_Bioreactor_1_28231_HMP-v1_FINAL_complete|Mp_Bioreactor_1	174647	175126	positive	480	0	0	0	0	0	0
v1	Mp_Bioreactor_1_28231-rev-1-start_adj_FINAL_173|Mp_Bioreactor_1_28231_HMP-v1_FINAL_complete|Mp_Bioreactor_1	175942	176370	negative	429	0	0	0	0	0	0
v1	Mp_Bioreactor_1_28231-rev-1-start_adj_FINAL_174|Mp_Bioreactor_1_28231_HMP-v1_FINAL_complete|Mp_Bioreactor_1	176351	176665	negative	315	0	0	0	0	0	0
v1	Mp_Bioreactor_1_28231-rev-1-start_adj_FINAL_175|Mp_Bioreactor_1_28231_HMP-v1_FINAL_complete|Mp_Bioreactor_1	176747	176974	negative	228	0	0	2	0	0.5	2.2
v1	Mp_Bioreactor_1_28231-rev-1-start_adj_FINAL_176|Mp_Bioreactor_1_28231_HMP-v1_FINAL_complete|Mp_Bioreactor_1	177511	178626	negative	1116	0	0	0	0	0	0
v1	Mp_Bioreactor_1_28231-rev-1-start_adj_FINAL_177|Mp_Bioreactor_1_28231_HMP-v1_FINAL_complete|Mp_Bioreactor_1	178830	179609	negative	780	0	2	2	0	1	1.3
v1	Mp_Bioreactor_1_28231-rev-1-start_adj_FINAL_178|Mp_Bioreactor_1_28231_HMP-v1_FINAL_complete|Mp_Bioreactor_1	179918	181300	positive	1383	0	0	0	0	0	0
v1	Mp_Bioreactor_1_28231-rev-1-start_adj_FINAL_179|Mp_Bioreactor_1_28231_HMP-v1_FINAL_complete|Mp_Bioreactor_1	181874	182224	positive	351	0	0	0	0	0	0
v1	Mp_Bioreactor_1_28231-rev-1-start_adj_FINAL_180|Mp_Bioreactor_1_28231_HMP-v1_FINAL_complete|Mp_Bioreactor_1	183090	184520	negative	1431	0	0	0	0	0	0
v1	Mp_Bioreactor_1_28231-rev-1-start_adj_FINAL_181|Mp_Bioreactor_1_28231_HMP-v1_FINAL_complete|Mp_Bioreactor_1	184929	185186	negative	258	0	0	0	0	0	0
v1	Mp_Bioreactor_1_28231-rev-1-start_adj_FINAL_182|Mp_Bioreactor_1_28231_HMP-v1_FINAL_complete|Mp_Bioreactor_1	185331	186086	positive	756	0	0	2	0	0.5	0.7
v1	Mp_Bioreactor_1_28231-rev-1-start_adj_FINAL_183|Mp_Bioreactor_1_28231_HMP-v1_FINAL_complete|Mp_Bioreactor_1	186679	187737	positive	1059	0	0	0	0	0	0
v1	Mp_Bioreactor_1_28231-rev-1-start_adj_FINAL_184|Mp_Bioreactor_1_28231_HMP-v1_FINAL_complete|Mp_Bioreactor_1	188219	189736	negative	1518	0	0	0	0	0	0
v1	Mp_Bioreactor_1_28231-rev-1-start_adj_FINAL_185|Mp_Bioreactor_1_28231_HMP-v1_FINAL_complete|Mp_Bioreactor_1	189726	191054	negative	1329	0	0	0	0	0	0
v1	Mp_Bioreactor_1_28231-rev-1-start_adj_FINAL_186|Mp_Bioreactor_1_28231_HMP-v1_FINAL_complete|Mp_Bioreactor_1	191323	191841	negative	519	0	2	0	0	0.5	1
v2	Mp_Bioreactor_2_41172_139938_37975_33471_FINAL_1|Mp_Bioreactor_2_41172_139938_37975_33471_HMp-v2_final|Mp_Bioreactor_2	811	2136	negative	1326	0	0			0	0
v2	Mp_Bioreactor_2_41172_139938_37975_33471_FINAL_2|Mp_Bioreactor_2_41172_139938_37975_33471_HMp-v2_final|Mp_Bioreactor_2	3694	3843	negative	150	0	0			0	0
v2	Mp_Bioreactor_2_41172_139938_37975_33471_FINAL_3|Mp_Bioreactor_2_41172_139938_37975_33471_HMp-v2_final|Mp_Bioreactor_2	3890	4804	positive	915	2	6			4	4.4
v2	Mp_Bioreactor_2_41172_139938_37975_33471_FINAL_4|Mp_Bioreactor_2_41172_139938_37975_33471_HMp-v2_final|Mp_Bioreactor_2	4805	5749	positive	945	2	4			3	3.2
v2	Mp_Bioreactor_2_41172_139938_37975_33471_FINAL_5|Mp_Bioreactor_2_41172_139938_37975_33471_HMp-v2_final|Mp_Bioreactor_2	6195	6599	positive	405	4	6			5	12.3
v2	Mp_Bioreactor_2_41172_139938_37975_33471_FINAL_6|Mp_Bioreactor_2_41172_139938_37975_33471_HMp-v2_final|Mp_Bioreactor_2	6799	10227	positive	3429	0	0			0	0
v2	Mp_Bioreactor_2_41172_139938_37975_33471_FINAL_7|Mp_Bioreactor_2_41172_139938_37975_33471_HMp-v2_final|Mp_Bioreactor_2	10283	12442	positive	2160	0	0			0	0
v2	Mp_Bioreactor_2_41172_139938_37975_33471_FINAL_8|Mp_Bioreactor_2_41172_139938_37975_33471_HMp-v2_final|Mp_Bioreactor_2	12442	13029	positive	588	1	0			0.5	0.9
v2	Mp_Bioreactor_2_41172_139938_37975_33471_FINAL_9|Mp_Bioreactor_2_41172_139938_37975_33471_HMp-v2_final|Mp_Bioreactor_2	13043	13588	positive	546	1	0			0.5	0.9
v2	Mp_Bioreactor_2_41172_139938_37975_33471_FINAL_10|Mp_Bioreactor_2_41172_139938_37975_33471_HMp-v2_final|Mp_Bioreactor_2	13590	13865	positive	276	1	0			0.5	1.8
v2	Mp_Bioreactor_2_41172_139938_37975_33471_FINAL_11|Mp_Bioreactor_2_41172_139938_37975_33471_HMp-v2_final|Mp_Bioreactor_2	13952	14500	positive	549	1	0			0.5	0.9
v2	Mp_Bioreactor_2_41172_139938_37975_33471_FINAL_12|Mp_Bioreactor_2_41172_139938_37975_33471_HMp-v2_final|Mp_Bioreactor_2	14535	15221	positive	687	0	2			1	1.5
v2	Mp_Bioreactor_2_41172_139938_37975_33471_FINAL_13|Mp_Bioreactor_2_41172_139938_37975_33471_HMp-v2_final|Mp_Bioreactor_2	15218	15613	positive	396	0	2			1	2.5
v2	Mp_Bioreactor_2_41172_139938_37975_33471_FINAL_14|Mp_Bioreactor_2_41172_139938_37975_33471_HMp-v2_final|Mp_Bioreactor_2	15615	15890	positive	276	0	2			1	3.6
v2	Mp_Bioreactor_2_41172_139938_37975_33471_FINAL_15|Mp_Bioreactor_2_41172_139938_37975_33471_HMp-v2_final|Mp_Bioreactor_2	16062	16241	positive	180	0	0			0	0
v2	Mp_Bioreactor_2_41172_139938_37975_33471_FINAL_16|Mp_Bioreactor_2_41172_139938_37975_33471_HMp-v2_final|Mp_Bioreactor_2	16463	17062	negative	600	0	0			0	0
v2	Mp_Bioreactor_2_41172_139938_37975_33471_FINAL_17|Mp_Bioreactor_2_41172_139938_37975_33471_HMp-v2_final|Mp_Bioreactor_2	17016	17492	negative	477	3	4			3.5	7.3
v2	Mp_Bioreactor_2_41172_139938_37975_33471_FINAL_18|Mp_Bioreactor_2_41172_139938_37975_33471_HMp-v2_final|Mp_Bioreactor_2	17579	18091	negative	513	2	6			4	7.8
v2	Mp_Bioreactor_2_41172_139938_37975_33471_FINAL_19|Mp_Bioreactor_2_41172_139938_37975_33471_HMp-v2_final|Mp_Bioreactor_2	18376	18585	positive	210	0	0			0	0
v2	Mp_Bioreactor_2_41172_139938_37975_33471_FINAL_20|Mp_Bioreactor_2_41172_139938_37975_33471_HMp-v2_final|Mp_Bioreactor_2	18766	19233	positive	468	0	0			0	0
v2	Mp_Bioreactor_2_41172_139938_37975_33471_FINAL_21|Mp_Bioreactor_2_41172_139938_37975_33471_HMp-v2_final|Mp_Bioreactor_2	19173	19667	positive	495	0	2			1	2
v2	Mp_Bioreactor_2_41172_139938_37975_33471_FINAL_22|Mp_Bioreactor_2_41172_139938_37975_33471_HMp-v2_final|Mp_Bioreactor_2	19815	21839	positive	2025	0	0			0	0
v2	Mp_Bioreactor_2_41172_139938_37975_33471_FINAL_23|Mp_Bioreactor_2_41172_139938_37975_33471_HMp-v2_final|Mp_Bioreactor_2	21978	23198	positive	1221	0	0			0	0
v2	Mp_Bioreactor_2_41172_139938_37975_33471_FINAL_24|Mp_Bioreactor_2_41172_139938_37975_33471_HMp-v2_final|Mp_Bioreactor_2	24232	24504	positive	273	2	6			4	14.7
v2	Mp_Bioreactor_2_41172_139938_37975_33471_FINAL_25|Mp_Bioreactor_2_41172_139938_37975_33471_HMp-v2_final|Mp_Bioreactor_2	24491	25540	positive	1050	0	0			0	0
v2	Mp_Bioreactor_2_41172_139938_37975_33471_FINAL_26|Mp_Bioreactor_2_41172_139938_37975_33471_HMp-v2_final|Mp_Bioreactor_2	25534	25881	positive	348	7	3			5	14.4
v2	Mp_Bioreactor_2_41172_139938_37975_33471_FINAL_27|Mp_Bioreactor_2_41172_139938_37975_33471_HMp-v2_final|Mp_Bioreactor_2	25893	26354	positive	462	2	2			2	4.3
v2	Mp_Bioreactor_2_41172_139938_37975_33471_FINAL_28|Mp_Bioreactor_2_41172_139938_37975_33471_HMp-v2_final|Mp_Bioreactor_2	26403	30653	negative	4251	0	0			0	0
v2	Mp_Bioreactor_2_41172_139938_37975_33471_FINAL_29|Mp_Bioreactor_2_41172_139938_37975_33471_HMp-v2_final|Mp_Bioreactor_2	30631	31731	negative	1101	0	0			0	0
v2	Mp_Bioreactor_2_41172_139938_37975_33471_FINAL_30|Mp_Bioreactor_2_41172_139938_37975_33471_HMp-v2_final|Mp_Bioreactor_2	31800	32219	negative	420	12	22			17	40.5
v2	Mp_Bioreactor_2_41172_139938_37975_33471_FINAL_31|Mp_Bioreactor_2_41172_139938_37975_33471_HMp-v2_final|Mp_Bioreactor_2	32260	33009	negative	750	3	12			7.5	10
v2	Mp_Bioreactor_2_41172_139938_37975_33471_FINAL_32|Mp_Bioreactor_2_41172_139938_37975_33471_HMp-v2_final|Mp_Bioreactor_2	33111	33320	negative	210	1	0			0.5	2.4
v2	Mp_Bioreactor_2_41172_139938_37975_33471_FINAL_33|Mp_Bioreactor_2_41172_139938_37975_33471_HMp-v2_final|Mp_Bioreactor_2	33662	33901	negative	240	40	48			44	183.3
v2	Mp_Bioreactor_2_41172_139938_37975_33471_FINAL_34|Mp_Bioreactor_2_41172_139938_37975_33471_HMp-v2_final|Mp_Bioreactor_2	33898	34062	negative	165	41	52			46.5	281.8
v2	Mp_Bioreactor_2_41172_139938_37975_33471_FINAL_35|Mp_Bioreactor_2_41172_139938_37975_33471_HMp-v2_final|Mp_Bioreactor_2	34206	34943	positive	738	16	28			22	29.8
v2	Mp_Bioreactor_2_41172_139938_37975_33471_FINAL_36|Mp_Bioreactor_2_41172_139938_37975_33471_HMp-v2_final|Mp_Bioreactor_2	34980	35525	positive	546	7	5			6	11
v2	Mp_Bioreactor_2_41172_139938_37975_33471_FINAL_37|Mp_Bioreactor_2_41172_139938_37975_33471_HMp-v2_final|Mp_Bioreactor_2	35571	38138	negative	2568	0	0			0	0
v2	Mp_Bioreactor_2_41172_139938_37975_33471_FINAL_38|Mp_Bioreactor_2_41172_139938_37975_33471_HMp-v2_final|Mp_Bioreactor_2	38140	38580	negative	441	5	9			7	15.9
v2	Mp_Bioreactor_2_41172_139938_37975_33471_FINAL_39|Mp_Bioreactor_2_41172_139938_37975_33471_HMp-v2_final|Mp_Bioreactor_2	38822	39718	negative	897	9	4			6.5	7.2
v2	Mp_Bioreactor_2_41172_139938_37975_33471_FINAL_40|Mp_Bioreactor_2_41172_139938_37975_33471_HMp-v2_final|Mp_Bioreactor_2	39758	40930	positive	1173	0	0			0	0
v2	Mp_Bioreactor_2_41172_139938_37975_33471_FINAL_41|Mp_Bioreactor_2_41172_139938_37975_33471_HMp-v2_final|Mp_Bioreactor_2	41049	41729	negative	681	34	38			36	52.9
v2	Mp_Bioreactor_2_41172_139938_37975_33471_FINAL_42|Mp_Bioreactor_2_41172_139938_37975_33471_HMp-v2_final|Mp_Bioreactor_2	41702	42088	negative	387	0	0			0	0
v2	Mp_Bioreactor_2_41172_139938_37975_33471_FINAL_43|Mp_Bioreactor_2_41172_139938_37975_33471_HMp-v2_final|Mp_Bioreactor_2	42118	45393	negative	3276	0	0			0	0
v2	Mp_Bioreactor_2_41172_139938_37975_33471_FINAL_44|Mp_Bioreactor_2_41172_139938_37975_33471_HMp-v2_final|Mp_Bioreactor_2	45625	45969	negative	345	0	4			2	5.8
v2	Mp_Bioreactor_2_41172_139938_37975_33471_FINAL_45|Mp_Bioreactor_2_41172_139938_37975_33471_HMp-v2_final|Mp_Bioreactor_2	46344	46796	positive	453	4	8			6	13.2
v2	Mp_Bioreactor_2_41172_139938_37975_33471_FINAL_46|Mp_Bioreactor_2_41172_139938_37975_33471_HMp-v2_final|Mp_Bioreactor_2	46804	47247	positive	444	0	4			2	4.5
v2	Mp_Bioreactor_2_41172_139938_37975_33471_FINAL_47|Mp_Bioreactor_2_41172_139938_37975_33471_HMp-v2_final|Mp_Bioreactor_2	47237	47695	positive	459	0	3			1.5	3.3
v2	Mp_Bioreactor_2_41172_139938_37975_33471_FINAL_48|Mp_Bioreactor_2_41172_139938_37975_33471_HMp-v2_final|Mp_Bioreactor_2	47701	48294	positive	594	0	1			0.5	0.8
v2	Mp_Bioreactor_2_41172_139938_37975_33471_FINAL_49|Mp_Bioreactor_2_41172_139938_37975_33471_HMp-v2_final|Mp_Bioreactor_2	48370	49302	positive	933	12	6			9	9.6
v2	Mp_Bioreactor_2_41172_139938_37975_33471_FINAL_50|Mp_Bioreactor_2_41172_139938_37975_33471_HMp-v2_final|Mp_Bioreactor_2	49319	49615	positive	297	0	0			0	0
v2	Mp_Bioreactor_2_41172_139938_37975_33471_FINAL_51|Mp_Bioreactor_2_41172_139938_37975_33471_HMp-v2_final|Mp_Bioreactor_2	49637	50647	positive	1011	0	0			0	0
v2	Mp_Bioreactor_2_41172_139938_37975_33471_FINAL_52|Mp_Bioreactor_2_41172_139938_37975_33471_HMp-v2_final|Mp_Bioreactor_2	50640	50762	positive	123	0	2			1	8.1
v2	Mp_Bioreactor_2_41172_139938_37975_33471_FINAL_53|Mp_Bioreactor_2_41172_139938_37975_33471_HMp-v2_final|Mp_Bioreactor_2	50893	52182	positive	1290	0	0			0	0
v2	Mp_Bioreactor_2_41172_139938_37975_33471_FINAL_54|Mp_Bioreactor_2_41172_139938_37975_33471_HMp-v2_final|Mp_Bioreactor_2	52305	52514	negative	210	2	2			2	9.5
v2	Mp_Bioreactor_2_41172_139938_37975_33471_FINAL_55|Mp_Bioreactor_2_41172_139938_37975_33471_HMp-v2_final|Mp_Bioreactor_2	52709	52804	negative	96	0	0			0	0
v2	Mp_Bioreactor_2_41172_139938_37975_33471_FINAL_56|Mp_Bioreactor_2_41172_139938_37975_33471_HMp-v2_final|Mp_Bioreactor_2	52801	52962	negative	162	0	0			0	0
v2	Mp_Bioreactor_2_41172_139938_37975_33471_FINAL_57|Mp_Bioreactor_2_41172_139938_37975_33471_HMp-v2_final|Mp_Bioreactor_2	52964	54451	negative	1488	0	0			0	0
v2	Mp_Bioreactor_2_41172_139938_37975_33471_FINAL_58|Mp_Bioreactor_2_41172_139938_37975_33471_HMp-v2_final|Mp_Bioreactor_2	54494	54658	negative	165	15	12			13.5	81.8
v2	Mp_Bioreactor_2_41172_139938_37975_33471_FINAL_59|Mp_Bioreactor_2_41172_139938_37975_33471_HMp-v2_final|Mp_Bioreactor_2	55006	56373	negative	1368	0	0			0	0
v2	Mp_Bioreactor_2_41172_139938_37975_33471_FINAL_60|Mp_Bioreactor_2_41172_139938_37975_33471_HMp-v2_final|Mp_Bioreactor_2	56493	56678	negative	186	4	4			4	21.5
v2	Mp_Bioreactor_2_41172_139938_37975_33471_FINAL_61|Mp_Bioreactor_2_41172_139938_37975_33471_HMp-v2_final|Mp_Bioreactor_2	56755	57168	negative	414	13	16			14.5	35
v2	Mp_Bioreactor_2_41172_139938_37975_33471_FINAL_62|Mp_Bioreactor_2_41172_139938_37975_33471_HMp-v2_final|Mp_Bioreactor_2	57227	57601	negative	375	26	26			26	69.3
v2	Mp_Bioreactor_2_41172_139938_37975_33471_FINAL_63|Mp_Bioreactor_2_41172_139938_37975_33471_HMp-v2_final|Mp_Bioreactor_2	58250	60604	positive	2355	0	0			0	0
v2	Mp_Bioreactor_2_41172_139938_37975_33471_FINAL_64|Mp_Bioreactor_2_41172_139938_37975_33471_HMp-v2_final|Mp_Bioreactor_2	60586	62574	positive	1989	0	0			0	0
v2	Mp_Bioreactor_2_41172_139938_37975_33471_FINAL_65|Mp_Bioreactor_2_41172_139938_37975_33471_HMp-v2_final|Mp_Bioreactor_2	62592	63089	negative	498	88	92			90	180.7
v2	Mp_Bioreactor_2_41172_139938_37975_33471_FINAL_66|Mp_Bioreactor_2_41172_139938_37975_33471_HMp-v2_final|Mp_Bioreactor_2	63274	63909	negative	636	0	1			0.5	0.8
v2	Mp_Bioreactor_2_41172_139938_37975_33471_FINAL_67|Mp_Bioreactor_2_41172_139938_37975_33471_HMp-v2_final|Mp_Bioreactor_2	63909	64505	negative	597	1	0			0.5	0.8
v2	Mp_Bioreactor_2_41172_139938_37975_33471_FINAL_68|Mp_Bioreactor_2_41172_139938_37975_33471_HMp-v2_final|Mp_Bioreactor_2	64487	65332	negative	846	1	0			0.5	0.6
v2	Mp_Bioreactor_2_41172_139938_37975_33471_FINAL_69|Mp_Bioreactor_2_41172_139938_37975_33471_HMp-v2_final|Mp_Bioreactor_2	65359	66324	negative	966	0	1			0.5	0.5
v2	Mp_Bioreactor_2_41172_139938_37975_33471_FINAL_70|Mp_Bioreactor_2_41172_139938_37975_33471_HMp-v2_final|Mp_Bioreactor_2	66325	66900	negative	576	2	2			2	3.5
v2	Mp_Bioreactor_2_41172_139938_37975_33471_FINAL_71|Mp_Bioreactor_2_41172_139938_37975_33471_HMp-v2_final|Mp_Bioreactor_2	66897	67640	negative	744	0	1			0.5	0.7
v2	Mp_Bioreactor_2_41172_139938_37975_33471_FINAL_72|Mp_Bioreactor_2_41172_139938_37975_33471_HMp-v2_final|Mp_Bioreactor_2	67759	68673	negative	915	3	3			3	3.3
v2	Mp_Bioreactor_2_41172_139938_37975_33471_FINAL_73|Mp_Bioreactor_2_41172_139938_37975_33471_HMp-v2_final|Mp_Bioreactor_2	68684	68890	negative	207	2	1			1.5	7.2
v2	Mp_Bioreactor_2_41172_139938_37975_33471_FINAL_74|Mp_Bioreactor_2_41172_139938_37975_33471_HMp-v2_final|Mp_Bioreactor_2	68887	69189	negative	303	17	10			13.5	44.6
v2	Mp_Bioreactor_2_41172_139938_37975_33471_FINAL_75|Mp_Bioreactor_2_41172_139938_37975_33471_HMp-v2_final|Mp_Bioreactor_2	69234	69911	negative	678	6	4			5	7.4
v2	Mp_Bioreactor_2_41172_139938_37975_33471_FINAL_76|Mp_Bioreactor_2_41172_139938_37975_33471_HMp-v2_final|Mp_Bioreactor_2	69956	70900	negative	945	1	10			5.5	5.8
v2	Mp_Bioreactor_2_41172_139938_37975_33471_FINAL_77|Mp_Bioreactor_2_41172_139938_37975_33471_HMp-v2_final|Mp_Bioreactor_2	70994	71500	positive	507	0	2			1	2
v2	Mp_Bioreactor_2_41172_139938_37975_33471_FINAL_78|Mp_Bioreactor_2_41172_139938_37975_33471_HMp-v2_final|Mp_Bioreactor_2	71566	71799	negative	234	9	12			10.5	44.9
v2	Mp_Bioreactor_2_41172_139938_37975_33471_FINAL_79|Mp_Bioreactor_2_41172_139938_37975_33471_HMp-v2_final|Mp_Bioreactor_2	71824	72102	negative	279	6	2			4	14.3
v2	Mp_Bioreactor_2_41172_139938_37975_33471_FINAL_80|Mp_Bioreactor_2_41172_139938_37975_33471_HMp-v2_final|Mp_Bioreactor_2	72065	72331	negative	267	4	6			5	18.7
v2	Mp_Bioreactor_2_41172_139938_37975_33471_FINAL_81|Mp_Bioreactor_2_41172_139938_37975_33471_HMp-v2_final|Mp_Bioreactor_2	72355	72564	negative	210	1	3			2	9.5
v2	Mp_Bioreactor_2_41172_139938_37975_33471_FINAL_82|Mp_Bioreactor_2_41172_139938_37975_33471_HMp-v2_final|Mp_Bioreactor_2	72552	72839	negative	288	0	2			1	3.5
v2	Mp_Bioreactor_2_41172_139938_37975_33471_FINAL_83|Mp_Bioreactor_2_41172_139938_37975_33471_HMp-v2_final|Mp_Bioreactor_2	72846	73118	negative	273	0	2			1	3.7
v2	Mp_Bioreactor_2_41172_139938_37975_33471_FINAL_84|Mp_Bioreactor_2_41172_139938_37975_33471_HMp-v2_final|Mp_Bioreactor_2	73069	73308	negative	240	1	2			1.5	6.3
v2	Mp_Bioreactor_2_41172_139938_37975_33471_FINAL_85|Mp_Bioreactor_2_41172_139938_37975_33471_HMp-v2_final|Mp_Bioreactor_2	73277	73528	negative	252	1	4			2.5	9.9
v2	Mp_Bioreactor_2_41172_139938_37975_33471_FINAL_86|Mp_Bioreactor_2_41172_139938_37975_33471_HMp-v2_final|Mp_Bioreactor_2	73521	77423	negative	3903	0	0			0	0
v2	Mp_Bioreactor_2_41172_139938_37975_33471_FINAL_87|Mp_Bioreactor_2_41172_139938_37975_33471_HMp-v2_final|Mp_Bioreactor_2	77552	78040	negative	489	13	20			16.5	33.7
v2	Mp_Bioreactor_2_41172_139938_37975_33471_FINAL_88|Mp_Bioreactor_2_41172_139938_37975_33471_HMp-v2_final|Mp_Bioreactor_2	78073	78519	negative	447	5	2			3.5	7.8
v2	Mp_Bioreactor_2_41172_139938_37975_33471_FINAL_89|Mp_Bioreactor_2_41172_139938_37975_33471_HMp-v2_final|Mp_Bioreactor_2	78932	79183	positive	252	5	7			6	23.8
v2	Mp_Bioreactor_2_41172_139938_37975_33471_FINAL_90|Mp_Bioreactor_2_41172_139938_37975_33471_HMp-v2_final|Mp_Bioreactor_2	79402	80028	positive	627	69	73			71	113.2
v2	Mp_Bioreactor_2_41172_139938_37975_33471_FINAL_91|Mp_Bioreactor_2_41172_139938_37975_33471_HMp-v2_final|Mp_Bioreactor_2	80042	81943	positive	1902	0	0			0	0
v2	Mp_Bioreactor_2_41172_139938_37975_33471_FINAL_92|Mp_Bioreactor_2_41172_139938_37975_33471_HMp-v2_final|Mp_Bioreactor_2	81964	82578	positive	615	13	9			11	17.9
v2	Mp_Bioreactor_2_41172_139938_37975_33471_FINAL_93|Mp_Bioreactor_2_41172_139938_37975_33471_HMp-v2_final|Mp_Bioreactor_2	82609	84027	positive	1419	0	0			0	0
v2	Mp_Bioreactor_2_41172_139938_37975_33471_FINAL_94|Mp_Bioreactor_2_41172_139938_37975_33471_HMp-v2_final|Mp_Bioreactor_2	84087	84938	positive	852	2	7			4.5	5.3
v2	Mp_Bioreactor_2_41172_139938_37975_33471_FINAL_95|Mp_Bioreactor_2_41172_139938_37975_33471_HMp-v2_final|Mp_Bioreactor_2	84945	86324	positive	1380	0	0			0	0
v2	Mp_Bioreactor_2_41172_139938_37975_33471_FINAL_96|Mp_Bioreactor_2_41172_139938_37975_33471_HMp-v2_final|Mp_Bioreactor_2	86356	88065	negative	1710	0	0			0	0
v2	Mp_Bioreactor_2_41172_139938_37975_33471_FINAL_97|Mp_Bioreactor_2_41172_139938_37975_33471_HMp-v2_final|Mp_Bioreactor_2	88450	89199	negative	750	12	15			13.5	18
v2	Mp_Bioreactor_2_41172_139938_37975_33471_FINAL_98|Mp_Bioreactor_2_41172_139938_37975_33471_HMp-v2_final|Mp_Bioreactor_2	89390	90484	positive	1095	0	0			0	0
v2	Mp_Bioreactor_2_41172_139938_37975_33471_FINAL_99|Mp_Bioreactor_2_41172_139938_37975_33471_HMp-v2_final|Mp_Bioreactor_2	90553	91233	positive	681	0	0			0	0
v2	Mp_Bioreactor_2_41172_139938_37975_33471_FINAL_100|Mp_Bioreactor_2_41172_139938_37975_33471_HMp-v2_final|Mp_Bioreactor_2	91264	93102	positive	1839	0	0			0	0
v2	Mp_Bioreactor_2_41172_139938_37975_33471_FINAL_101|Mp_Bioreactor_2_41172_139938_37975_33471_HMp-v2_final|Mp_Bioreactor_2	93165	94682	positive	1518	0	0			0	0
v2	Mp_Bioreactor_2_41172_139938_37975_33471_FINAL_102|Mp_Bioreactor_2_41172_139938_37975_33471_HMp-v2_final|Mp_Bioreactor_2	94761	95078	positive	318	21	14			17.5	55
v2	Mp_Bioreactor_2_41172_139938_37975_33471_FINAL_103|Mp_Bioreactor_2_41172_139938_37975_33471_HMp-v2_final|Mp_Bioreactor_2	95370	97463	positive	2094	0	0			0	0
v2	Mp_Bioreactor_2_41172_139938_37975_33471_FINAL_104|Mp_Bioreactor_2_41172_139938_37975_33471_HMp-v2_final|Mp_Bioreactor_2	97524	98336	negative	813	0	6			3	3.7
v2	Mp_Bioreactor_2_41172_139938_37975_33471_FINAL_105|Mp_Bioreactor_2_41172_139938_37975_33471_HMp-v2_final|Mp_Bioreactor_2	98399	100138	negative	1740	0	0			0	0
v2	Mp_Bioreactor_2_41172_139938_37975_33471_FINAL_106|Mp_Bioreactor_2_41172_139938_37975_33471_HMp-v2_final|Mp_Bioreactor_2	100612	101196	negative	585	12	10			11	18.8
v2	Mp_Bioreactor_2_41172_139938_37975_33471_FINAL_107|Mp_Bioreactor_2_41172_139938_37975_33471_HMp-v2_final|Mp_Bioreactor_2	101256	101477	negative	222	2	2			2	9
v2	Mp_Bioreactor_2_41172_139938_37975_33471_FINAL_108|Mp_Bioreactor_2_41172_139938_37975_33471_HMp-v2_final|Mp_Bioreactor_2	101526	102332	negative	807	4	0			2	2.5
v2	Mp_Bioreactor_2_41172_139938_37975_33471_FINAL_109|Mp_Bioreactor_2_41172_139938_37975_33471_HMp-v2_final|Mp_Bioreactor_2	102595	102879	negative	285	2	5			3.5	12.3
v2	Mp_Bioreactor_2_41172_139938_37975_33471_FINAL_110|Mp_Bioreactor_2_41172_139938_37975_33471_HMp-v2_final|Mp_Bioreactor_2	102842	103066	negative	225	6	5			5.5	24.4
v2	Mp_Bioreactor_2_41172_139938_37975_33471_FINAL_111|Mp_Bioreactor_2_41172_139938_37975_33471_HMp-v2_final|Mp_Bioreactor_2	103564	103722	positive	159	0	0			0	0
v2	Mp_Bioreactor_2_41172_139938_37975_33471_FINAL_112|Mp_Bioreactor_2_41172_139938_37975_33471_HMp-v2_final|Mp_Bioreactor_2	103754	105769	negative	2016	0	0			0	0
v2	Mp_Bioreactor_2_41172_139938_37975_33471_FINAL_113|Mp_Bioreactor_2_41172_139938_37975_33471_HMp-v2_final|Mp_Bioreactor_2	105766	106275	negative	510	9	6			7.5	14.7
v2	Mp_Bioreactor_2_41172_139938_37975_33471_FINAL_114|Mp_Bioreactor_2_41172_139938_37975_33471_HMp-v2_final|Mp_Bioreactor_2	106242	107156	negative	915	13	13			13	14.2
v2	Mp_Bioreactor_2_41172_139938_37975_33471_FINAL_115|Mp_Bioreactor_2_41172_139938_37975_33471_HMp-v2_final|Mp_Bioreactor_2	107682	107993	negative	312	0	2			1	3.2
v2	Mp_Bioreactor_2_41172_139938_37975_33471_FINAL_116|Mp_Bioreactor_2_41172_139938_37975_33471_HMp-v2_final|Mp_Bioreactor_2	108196	109173	negative	978	6	13			9.5	9.7
v2	Mp_Bioreactor_2_41172_139938_37975_33471_FINAL_117|Mp_Bioreactor_2_41172_139938_37975_33471_HMp-v2_final|Mp_Bioreactor_2	109486	112587	negative	3102	0	0			0	0
v2	Mp_Bioreactor_2_41172_139938_37975_33471_FINAL_118|Mp_Bioreactor_2_41172_139938_37975_33471_HMp-v2_final|Mp_Bioreactor_2	112598	115141	negative	2544	0	0			0	0
v2	Mp_Bioreactor_2_41172_139938_37975_33471_FINAL_119|Mp_Bioreactor_2_41172_139938_37975_33471_HMp-v2_final|Mp_Bioreactor_2	115147	115881	negative	735	14	4			9	12.2
v2	Mp_Bioreactor_2_41172_139938_37975_33471_FINAL_120|Mp_Bioreactor_2_41172_139938_37975_33471_HMp-v2_final|Mp_Bioreactor_2	115920	116402	negative	483	22	16			19	39.3
v2	Mp_Bioreactor_2_41172_139938_37975_33471_FINAL_121|Mp_Bioreactor_2_41172_139938_37975_33471_HMp-v2_final|Mp_Bioreactor_2	116419	119355	negative	2937	0	0			0	0
v2	Mp_Bioreactor_2_41172_139938_37975_33471_FINAL_122|Mp_Bioreactor_2_41172_139938_37975_33471_HMp-v2_final|Mp_Bioreactor_2	119859	119969	positive	111	5	4			4.5	40.5
v2	Mp_Bioreactor_2_41172_139938_37975_33471_FINAL_123|Mp_Bioreactor_2_41172_139938_37975_33471_HMp-v2_final|Mp_Bioreactor_2	119992	120144	positive	153	8	5			6.5	42.5
v2	Mp_Bioreactor_2_41172_139938_37975_33471_FINAL_124|Mp_Bioreactor_2_41172_139938_37975_33471_HMp-v2_final|Mp_Bioreactor_2	120508	121167	positive	660	36	33			34.5	52.3
v2	Mp_Bioreactor_2_41172_139938_37975_33471_FINAL_125|Mp_Bioreactor_2_41172_139938_37975_33471_HMp-v2_final|Mp_Bioreactor_2	121207	122379	positive	1173	0	0			0	0
v2	Mp_Bioreactor_2_41172_139938_37975_33471_FINAL_126|Mp_Bioreactor_2_41172_139938_37975_33471_HMp-v2_final|Mp_Bioreactor_2	122498	122977	positive	480	71	70			70.5	146.9
v2	Mp_Bioreactor_2_41172_139938_37975_33471_FINAL_127|Mp_Bioreactor_2_41172_139938_37975_33471_HMp-v2_final|Mp_Bioreactor_2	122965	124353	positive	1389	0	0			0	0
v2	Mp_Bioreactor_2_41172_139938_37975_33471_FINAL_128|Mp_Bioreactor_2_41172_139938_37975_33471_HMp-v2_final|Mp_Bioreactor_2	124350	124973	positive	624	12	4			8	12.8
v2	Mp_Bioreactor_2_41172_139938_37975_33471_FINAL_129|Mp_Bioreactor_2_41172_139938_37975_33471_HMp-v2_final|Mp_Bioreactor_2	125590	125973	positive	384	61	60			60.5	157.6
v2	Mp_Bioreactor_2_41172_139938_37975_33471_FINAL_130|Mp_Bioreactor_2_41172_139938_37975_33471_HMp-v2_final|Mp_Bioreactor_2	126602	126970	negative	369	6	2			4	10.8
v2	Mp_Bioreactor_2_41172_139938_37975_33471_FINAL_131|Mp_Bioreactor_2_41172_139938_37975_33471_HMp-v2_final|Mp_Bioreactor_2	127010	127810	negative	801	9	20			14.5	18.1
v2	Mp_Bioreactor_2_41172_139938_37975_33471_FINAL_132|Mp_Bioreactor_2_41172_139938_37975_33471_HMp-v2_final|Mp_Bioreactor_2	127807	128088	negative	282	18	18			18	63.8
v2	Mp_Bioreactor_2_41172_139938_37975_33471_FINAL_133|Mp_Bioreactor_2_41172_139938_37975_33471_HMp-v2_final|Mp_Bioreactor_2	128347	128676	negative	330	202	212			207	627.3
v2	Mp_Bioreactor_2_41172_139938_37975_33471_FINAL_134|Mp_Bioreactor_2_41172_139938_37975_33471_HMp-v2_final|Mp_Bioreactor_2	128698	128940	negative	243	0	0			0	0
v2	Mp_Bioreactor_2_41172_139938_37975_33471_FINAL_135|Mp_Bioreactor_2_41172_139938_37975_33471_HMp-v2_final|Mp_Bioreactor_2	129051	129278	negative	228	0	0			0	0
v2	Mp_Bioreactor_2_41172_139938_37975_33471_FINAL_136|Mp_Bioreactor_2_41172_139938_37975_33471_HMp-v2_final|Mp_Bioreactor_2	130288	131151	positive	864	53	57			55	63.7
v2	Mp_Bioreactor_2_41172_139938_37975_33471_FINAL_137|Mp_Bioreactor_2_41172_139938_37975_33471_HMp-v2_final|Mp_Bioreactor_2	131908	132420	negative	513	67	91			79	154
v2	Mp_Bioreactor_2_41172_139938_37975_33471_FINAL_138|Mp_Bioreactor_2_41172_139938_37975_33471_HMp-v2_final|Mp_Bioreactor_2	132413	133195	negative	783	102	116			109	139.2
v2	Mp_Bioreactor_2_41172_139938_37975_33471_FINAL_139|Mp_Bioreactor_2_41172_139938_37975_33471_HMp-v2_final|Mp_Bioreactor_2	133497	134663	positive	1167	0	0			0	0
v2	Mp_Bioreactor_2_41172_139938_37975_33471_FINAL_140|Mp_Bioreactor_2_41172_139938_37975_33471_HMp-v2_final|Mp_Bioreactor_2	136010	137170	positive	1161	0	0			0	0
v2	Mp_Bioreactor_2_41172_139938_37975_33471_FINAL_141|Mp_Bioreactor_2_41172_139938_37975_33471_HMp-v2_final|Mp_Bioreactor_2	137415	137648	positive	234	44	55			49.5	211.5
v2	Mp_Bioreactor_2_41172_139938_37975_33471_FINAL_142|Mp_Bioreactor_2_41172_139938_37975_33471_HMp-v2_final|Mp_Bioreactor_2	137645	137983	positive	339	105	126			115.5	340.7
v2	Mp_Bioreactor_2_41172_139938_37975_33471_FINAL_143|Mp_Bioreactor_2_41172_139938_37975_33471_HMp-v2_final|Mp_Bioreactor_2	138034	138513	positive	480	18	20			19	39.6
v2	Mp_Bioreactor_2_41172_139938_37975_33471_FINAL_144|Mp_Bioreactor_2_41172_139938_37975_33471_HMp-v2_final|Mp_Bioreactor_2	139330	139758	negative	429	5	11			8	18.6
v2	Mp_Bioreactor_2_41172_139938_37975_33471_FINAL_145|Mp_Bioreactor_2_41172_139938_37975_33471_HMp-v2_final|Mp_Bioreactor_2	139739	140053	negative	315	13	20			16.5	52.4
v2	Mp_Bioreactor_2_41172_139938_37975_33471_FINAL_146|Mp_Bioreactor_2_41172_139938_37975_33471_HMp-v2_final|Mp_Bioreactor_2	140135	140362	negative	228	4	3			3.5	15.4
v2	Mp_Bioreactor_2_41172_139938_37975_33471_FINAL_147|Mp_Bioreactor_2_41172_139938_37975_33471_HMp-v2_final|Mp_Bioreactor_2	140899	142014	negative	1116	0	0			0	0
v2	Mp_Bioreactor_2_41172_139938_37975_33471_FINAL_148|Mp_Bioreactor_2_41172_139938_37975_33471_HMp-v2_final|Mp_Bioreactor_2	142218	143015	negative	798	8	20			14	17.5
v2	Mp_Bioreactor_2_41172_139938_37975_33471_FINAL_149|Mp_Bioreactor_2_41172_139938_37975_33471_HMp-v2_final|Mp_Bioreactor_2	143306	144442	positive	1137	0	0			0	0
v2	Mp_Bioreactor_2_41172_139938_37975_33471_FINAL_150|Mp_Bioreactor_2_41172_139938_37975_33471_HMp-v2_final|Mp_Bioreactor_2	144411	144569	positive	159	0	0			0	0
v2	Mp_Bioreactor_2_41172_139938_37975_33471_FINAL_151|Mp_Bioreactor_2_41172_139938_37975_33471_HMp-v2_final|Mp_Bioreactor_2	145263	145613	positive	351	15	15			15	42.7
v2	Mp_Bioreactor_2_41172_139938_37975_33471_FINAL_152|Mp_Bioreactor_2_41172_139938_37975_33471_HMp-v2_final|Mp_Bioreactor_2	146479	148215	negative	1737	0	0			0	0
v2	Mp_Bioreactor_2_41172_139938_37975_33471_FINAL_153|Mp_Bioreactor_2_41172_139938_37975_33471_HMp-v2_final|Mp_Bioreactor_2	148624	148881	negative	258	1	1			1	3.9
v2	Mp_Bioreactor_2_41172_139938_37975_33471_FINAL_154|Mp_Bioreactor_2_41172_139938_37975_33471_HMp-v2_final|Mp_Bioreactor_2	149026	149781	positive	756	7	10			8.5	11.2
v2	Mp_Bioreactor_2_41172_139938_37975_33471_FINAL_155|Mp_Bioreactor_2_41172_139938_37975_33471_HMp-v2_final|Mp_Bioreactor_2	150395	151432	positive	1038	0	0			0	0
v2	Mp_Bioreactor_2_41172_139938_37975_33471_FINAL_156|Mp_Bioreactor_2_41172_139938_37975_33471_HMp-v2_final|Mp_Bioreactor_2	151914	153431	negative	1518	0	0			0	0
v2	Mp_Bioreactor_2_41172_139938_37975_33471_FINAL_157|Mp_Bioreactor_2_41172_139938_37975_33471_HMp-v2_final|Mp_Bioreactor_2	153421	154749	negative	1329	0	0			0	0
v2	Mp_Bioreactor_2_41172_139938_37975_33471_FINAL_158|Mp_Bioreactor_2_41172_139938_37975_33471_HMp-v2_final|Mp_Bioreactor_2	155018	155536	negative	519	2	16			9	17.3
v5	Mp_Bioreactor_1_104068_1|Mp_Bioreactor_1_40_Plasmid-like_HMp-v5_40_4596|Mp_Bioreactor_1	232	1200	negative	969	36	28	60	37	40.25	41.5
v5	Mp_Bioreactor_1_104068_2|Mp_Bioreactor_1_40_Plasmid-like_HMp-v5_40_4596|Mp_Bioreactor_1	1564	2343	negative	780	75	82	81	65	75.75	97.1
v5	Mp_Bioreactor_1_104068_3|Mp_Bioreactor_1_40_Plasmid-like_HMp-v5_40_4596|Mp_Bioreactor_1	2617	6069	positive	3453	0	0	0	0	0	0
v5	Mp_Bioreactor_1_104068_4|Mp_Bioreactor_1_40_Plasmid-like_HMp-v5_40_4596|Mp_Bioreactor_1	6066	8195	positive	2130	0	0	0	0	0	0
v5	Mp_Bioreactor_1_104068_5|Mp_Bioreactor_1_40_Plasmid-like_HMp-v5_40_4596|Mp_Bioreactor_1	8371	11640	negative	3270	0	0	0	0	0	0
v5	Mp_Bioreactor_1_104068_6|Mp_Bioreactor_1_40_Plasmid-like_HMp-v5_40_4596|Mp_Bioreactor_1	11645	11869	negative	225	14	18	17	12	15.25	67.8
v5	Mp_Bioreactor_1_104068_7|Mp_Bioreactor_1_40_Plasmid-like_HMp-v5_40_4596|Mp_Bioreactor_1	11951	13354	negative	1404	0	0	0	0	0	0
v5	Mp_Bioreactor_1_104068_8|Mp_Bioreactor_1_40_Plasmid-like_HMp-v5_40_4596|Mp_Bioreactor_1	13437	15029	negative	1593	0	0	0	0	0	0
v5	Mp_Bioreactor_1_104068_9|Mp_Bioreactor_1_40_Plasmid-like_HMp-v5_40_4596|Mp_Bioreactor_1	15008	16078	negative	1071	0	0	0	0	0	0
v5	Mp_Bioreactor_1_104068_10|Mp_Bioreactor_1_40_Plasmid-like_HMp-v5_40_4596|Mp_Bioreactor_1	16062	16259	negative	198	65	68	94	58	71.25	359.8
v5	Mp_Bioreactor_1_104068_11|Mp_Bioreactor_1_40_Plasmid-like_HMp-v5_40_4596|Mp_Bioreactor_1	16757	20053	negative	3297	0	0	0	0	0	0
v5	Mp_Bioreactor_1_104068_12|Mp_Bioreactor_1_40_Plasmid-like_HMp-v5_40_4596|Mp_Bioreactor_1	20050	23418	negative	3369	0	0	0	0	0	0
v5	Mp_Bioreactor_1_104068_13|Mp_Bioreactor_1_40_Plasmid-like_HMp-v5_40_4596|Mp_Bioreactor_1	24201	24440	positive	240	0	0	0	0	0	0
v5	Mp_Bioreactor_1_104068_14|Mp_Bioreactor_1_40_Plasmid-like_HMp-v5_40_4596|Mp_Bioreactor_1	24473	24871	positive	399	16	22	19	20	19.25	48.2
v5	Mp_Bioreactor_1_104068_15|Mp_Bioreactor_1_40_Plasmid-like_HMp-v5_40_4596|Mp_Bioreactor_1	24925	25302	negative	378	69	43	61	41	53.5	141.5
v5	Mp_Bioreactor_1_104068_16|Mp_Bioreactor_1_40_Plasmid-like_HMp-v5_40_4596|Mp_Bioreactor_1	25538	25759	negative	222	10	16	14	21	15.25	68.7
v5	Mp_Bioreactor_1_104068_17|Mp_Bioreactor_1_40_Plasmid-like_HMp-v5_40_4596|Mp_Bioreactor_1	25911	26114	negative	204	19	13	18	13	15.75	77.2
v5	Mp_Bioreactor_1_104068_18|Mp_Bioreactor_1_40_Plasmid-like_HMp-v5_40_4596|Mp_Bioreactor_1	26181	27149	positive	969	4	13	16	4	9.25	9.5
v5	Mp_Bioreactor_1_104068_19|Mp_Bioreactor_1_40_Plasmid-like_HMp-v5_40_4596|Mp_Bioreactor_1	27150	28253	positive	1104	0	0	0	0	0	0
v5	Mp_Bioreactor_1_104068_20|Mp_Bioreactor_1_40_Plasmid-like_HMp-v5_40_4596|Mp_Bioreactor_1	28506	28799	positive	294	3	0	0	0	0.75	2.6
v5	Mp_Bioreactor_1_104068_21|Mp_Bioreactor_1_40_Plasmid-like_HMp-v5_40_4596|Mp_Bioreactor_1	28760	29242	positive	483	8	0	0	2	2.5	5.2
v5	Mp_Bioreactor_1_104068_22|Mp_Bioreactor_1_40_Plasmid-like_HMp-v5_40_4596|Mp_Bioreactor_1	30234	31712	positive	1479	0	0	0	0	0	0
v5	Mp_Bioreactor_1_104068_23|Mp_Bioreactor_1_40_Plasmid-like_HMp-v5_40_4596|Mp_Bioreactor_1	32308	33513	positive	1206	0	0	0	0	0	0
v5	Mp_Bioreactor_1_104068_24|Mp_Bioreactor_1_40_Plasmid-like_HMp-v5_40_4596|Mp_Bioreactor_1	33577	34317	negative	741	0	0	1	0	0.25	0.3
v5	Mp_Bioreactor_1_104068_25|Mp_Bioreactor_1_40_Plasmid-like_HMp-v5_40_4596|Mp_Bioreactor_1	35241	36941	negative	1701	0	0	0	0	0	0
v5	Mp_Bioreactor_1_104068_26|Mp_Bioreactor_1_40_Plasmid-like_HMp-v5_40_4596|Mp_Bioreactor_1	37183	37569	negative	387	0	0	1	0	0.25	0.6
v5	Mp_Bioreactor_1_104068_27|Mp_Bioreactor_1_40_Plasmid-like_HMp-v5_40_4596|Mp_Bioreactor_1	37954	38409	positive	456	96	70	96	89	87.75	192.4
v5	Mp_Bioreactor_1_104068_28|Mp_Bioreactor_1_40_Plasmid-like_HMp-v5_40_4596|Mp_Bioreactor_1	38914	40041	positive	1128	0	0	0	0	0	0
v5	Mp_Bioreactor_1_104068_29|Mp_Bioreactor_1_40_Plasmid-like_HMp-v5_40_4596|Mp_Bioreactor_1	40328	40729	negative	402	0	2	2	2	1.5	3.7
v5	Mp_Bioreactor_1_104068_30|Mp_Bioreactor_1_40_Plasmid-like_HMp-v5_40_4596|Mp_Bioreactor_1	41127	41351	positive	225	19	3	7	15	11	48.9
v5	Mp_Bioreactor_1_104068_31|Mp_Bioreactor_1_40_Plasmid-like_HMp-v5_40_4596|Mp_Bioreactor_1	41337	41693	negative	357	39	36	22	29	31.5	88.2
v5	Mp_Bioreactor_1_104068_32|Mp_Bioreactor_1_40_Plasmid-like_HMp-v5_40_4596|Mp_Bioreactor_1	42157	44289	positive	2133	0	0	0	0	0	0
v5	Mp_Bioreactor_1_104068_33|Mp_Bioreactor_1_40_Plasmid-like_HMp-v5_40_4596|Mp_Bioreactor_1	44556	44894	negative	339	46	40	23	19	32	94.4
v5	Mp_Bioreactor_1_104068_34|Mp_Bioreactor_1_40_Plasmid-like_HMp-v5_40_4596|Mp_Bioreactor_1	44896	45147	negative	252	44	37	33	35	37.25	147.8
v5	Mp_Bioreactor_1_104068_35|Mp_Bioreactor_1_40_Plasmid-like_HMp-v5_40_4596|Mp_Bioreactor_1	45213	45938	negative	726	14	10	12	16	13	17.9
v5	Mp_Bioreactor_1_104068_36|Mp_Bioreactor_1_40_Plasmid-like_HMp-v5_40_4596|Mp_Bioreactor_1	46235	47212	positive	978	6	2	6	8	5.5	5.6
v5	Mp_Bioreactor_1_104068_37|Mp_Bioreactor_1_40_Plasmid-like_HMp-v5_40_4596|Mp_Bioreactor_1	47220	47843	negative	624	16	14	20	25	18.75	30
v5	Mp_Bioreactor_1_104068_38|Mp_Bioreactor_1_40_Plasmid-like_HMp-v5_40_4596|Mp_Bioreactor_1	47834	49216	negative	1383	0	0	0	0	0	0
v5	Mp_Bioreactor_1_104068_39|Mp_Bioreactor_1_40_Plasmid-like_HMp-v5_40_4596|Mp_Bioreactor_1	49413	49721	positive	309	7	5	8	12	8	25.9
v5	Mp_Bioreactor_1_104068_40|Mp_Bioreactor_1_40_Plasmid-like_HMp-v5_40_4596|Mp_Bioreactor_1	49797	50261	negative	465	16	14	15	1	11.5	24.7
v5	Mp_Bioreactor_1_104068_41|Mp_Bioreactor_1_40_Plasmid-like_HMp-v5_40_4596|Mp_Bioreactor_1	50456	50680	positive	225	16	11	11	7	11.25	50
v5	Mp_Bioreactor_1_104068_42|Mp_Bioreactor_1_40_Plasmid-like_HMp-v5_40_4596|Mp_Bioreactor_1	50670	50948	positive	279	9	17	11	17	13.5	48.4
v5	Mp_Bioreactor_1_104068_43|Mp_Bioreactor_1_40_Plasmid-like_HMp-v5_40_4596|Mp_Bioreactor_1	51342	51848	positive	507	266	181	195	136	194.5	383.6
v5	Mp_Bioreactor_1_104068_44|Mp_Bioreactor_1_40_Plasmid-like_HMp-v5_40_4596|Mp_Bioreactor_1	52646	53395	positive	750	14	2	21	22	14.75	19.7
v5	Mp_Bioreactor_1_104068_45|Mp_Bioreactor_1_40_Plasmid-like_HMp-v5_40_4596|Mp_Bioreactor_1	53520	54227	negative	708	10	12	9	7	9.5	13.4
v5	Mp_Bioreactor_1_104068_46|Mp_Bioreactor_1_40_Plasmid-like_HMp-v5_40_4596|Mp_Bioreactor_1	54748	55392	positive	645	40	42	64	41	46.75	72.5
v5	Mp_Bioreactor_1_104068_47|Mp_Bioreactor_1_40_Plasmid-like_HMp-v5_40_4596|Mp_Bioreactor_1	55551	56438	positive	888	3	0	3	3	2.25	2.5
v5	Mp_Bioreactor_1_104068_48|Mp_Bioreactor_1_40_Plasmid-like_HMp-v5_40_4596|Mp_Bioreactor_1	56739	60680	negative	3942	0	0	0	0	0	0
v5	Mp_Bioreactor_1_104068_49|Mp_Bioreactor_1_40_Plasmid-like_HMp-v5_40_4596|Mp_Bioreactor_1	60914	64105	negative	3192	0	0	0	0	0	0
v5	Mp_Bioreactor_1_104068_50|Mp_Bioreactor_1_40_Plasmid-like_HMp-v5_40_4596|Mp_Bioreactor_1	64284	64646	negative	363	11	10	5	3	7.25	20
v5	Mp_Bioreactor_1_104068_51|Mp_Bioreactor_1_40_Plasmid-like_HMp-v5_40_4596|Mp_Bioreactor_1	64666	67077	negative	2412	0	0	0	0	0	0
v5	Mp_Bioreactor_1_104068_52|Mp_Bioreactor_1_40_Plasmid-like_HMp-v5_40_4596|Mp_Bioreactor_1	67332	67748	positive	417	2	5	4	1	3	7.2
v5	Mp_Bioreactor_1_104068_53|Mp_Bioreactor_1_40_Plasmid-like_HMp-v5_40_4596|Mp_Bioreactor_1	67800	69179	negative	1380	0	0	0	0	0	0
v5	Mp_Bioreactor_1_104068_54|Mp_Bioreactor_1_40_Plasmid-like_HMp-v5_40_4596|Mp_Bioreactor_1	69300	69716	positive	417	12	17	8	10	11.75	28.2
v5	Mp_Bioreactor_1_104068_55|Mp_Bioreactor_1_40_Plasmid-like_HMp-v5_40_4596|Mp_Bioreactor_1	69881	70765	positive	885	58	43	49	44	48.5	54.8
v5	Mp_Bioreactor_1_104068_56|Mp_Bioreactor_1_40_Plasmid-like_HMp-v5_40_4596|Mp_Bioreactor_1	71056	71928	positive	873	166	157	144	135	150.5	172.4
v5	Mp_Bioreactor_1_104068_57|Mp_Bioreactor_1_40_Plasmid-like_HMp-v5_40_4596|Mp_Bioreactor_1	72718	73788	negative	1071	0	0	0	0	0	0
v5	Mp_Bioreactor_1_104068_58|Mp_Bioreactor_1_40_Plasmid-like_HMp-v5_40_4596|Mp_Bioreactor_1	73910	75106	negative	1197	0	0	0	0	0	0
v5	Mp_Bioreactor_1_104068_59|Mp_Bioreactor_1_40_Plasmid-like_HMp-v5_40_4596|Mp_Bioreactor_1	75371	76429	negative	1059	0	0	0	0	0	0
v5	Mp_Bioreactor_1_104068_60|Mp_Bioreactor_1_40_Plasmid-like_HMp-v5_40_4596|Mp_Bioreactor_1	76437	78242	negative	1806	0	0	0	0	0	0
v5	Mp_Bioreactor_1_104068_61|Mp_Bioreactor_1_40_Plasmid-like_HMp-v5_40_4596|Mp_Bioreactor_1	78264	78773	negative	510	343	231	255	225	263.5	516.7
v5	Mp_Bioreactor_1_104068_62|Mp_Bioreactor_1_40_Plasmid-like_HMp-v5_40_4596|Mp_Bioreactor_1	78770	79075	negative	306	430	374	381	386	392.75	1283.5
v5	Mp_Bioreactor_1_104068_63|Mp_Bioreactor_1_40_Plasmid-like_HMp-v5_40_4596|Mp_Bioreactor_1	79490	81268	positive	1779	0	0	0	0	0	0
v5	Mp_Bioreactor_1_104068_64|Mp_Bioreactor_1_40_Plasmid-like_HMp-v5_40_4596|Mp_Bioreactor_1	81637	81795	positive	159	217	232	238	194	220.25	1385.2
v5	Mp_Bioreactor_1_104068_65|Mp_Bioreactor_1_40_Plasmid-like_HMp-v5_40_4596|Mp_Bioreactor_1	81798	82535	negative	738	880	749	753	559	735.25	996.3
v5	Mp_Bioreactor_1_104068_66|Mp_Bioreactor_1_40_Plasmid-like_HMp-v5_40_4596|Mp_Bioreactor_1	82644	83879	negative	1236	0	0	0	0	0	0
v5	Mp_Bioreactor_1_104068_67|Mp_Bioreactor_1_40_Plasmid-like_HMp-v5_40_4596|Mp_Bioreactor_1	84240	85745	positive	1506	0	0	0	0	0	0
v5	Mp_Bioreactor_1_104068_68|Mp_Bioreactor_1_40_Plasmid-like_HMp-v5_40_4596|Mp_Bioreactor_1	85833	86852	positive	1020	0	0	0	0	0	0
v5	Mp_Bioreactor_1_104068_69|Mp_Bioreactor_1_40_Plasmid-like_HMp-v5_40_4596|Mp_Bioreactor_1	87373	88554	negative	1182	0	0	0	0	0	0
v5	Mp_Bioreactor_1_104068_70|Mp_Bioreactor_1_40_Plasmid-like_HMp-v5_40_4596|Mp_Bioreactor_1	88947	89243	positive	297	0	0	0	0	0	0
v5	Mp_Bioreactor_1_104068_71|Mp_Bioreactor_1_40_Plasmid-like_HMp-v5_40_4596|Mp_Bioreactor_1	89290	89589	positive	300	72	65	86	81	76	253.3
v5	Mp_Bioreactor_1_104068_72|Mp_Bioreactor_1_40_Plasmid-like_HMp-v5_40_4596|Mp_Bioreactor_1	89540	90430	positive	891	89	62	80	75	76.5	85.9
v5	Mp_Bioreactor_1_104068_73|Mp_Bioreactor_1_40_Plasmid-like_HMp-v5_40_4596|Mp_Bioreactor_1	90427	90987	positive	561	78	111	87	77	88.25	157.3
v5	Mp_Bioreactor_1_104068_74|Mp_Bioreactor_1_40_Plasmid-like_HMp-v5_40_4596|Mp_Bioreactor_1	91054	91212	negative	159	2247	2271	2428	2086	2258	14201.3
v5	Mp_Bioreactor_1_104068_75|Mp_Bioreactor_1_40_Plasmid-like_HMp-v5_40_4596|Mp_Bioreactor_1	91380	93005	negative	1626	0	0	0	0	0	0
v5	Mp_Bioreactor_1_104068_76|Mp_Bioreactor_1_40_Plasmid-like_HMp-v5_40_4596|Mp_Bioreactor_1	93008	93280	negative	273	1710	1504	1559	1314	1521.75	5574.2
v5	Mp_Bioreactor_1_104068_77|Mp_Bioreactor_1_40_Plasmid-like_HMp-v5_40_4596|Mp_Bioreactor_1	93443	94651	positive	1209	0	0	0	0	0	0
v5	Mp_Bioreactor_1_104068_78|Mp_Bioreactor_1_40_Plasmid-like_HMp-v5_40_4596|Mp_Bioreactor_1	94662	96476	positive	1815	0	0	0	0	0	0
v5	Mp_Bioreactor_1_104068_79|Mp_Bioreactor_1_40_Plasmid-like_HMp-v5_40_4596|Mp_Bioreactor_1	96479	97771	positive	1293	0	0	0	0	0	0
v5	Mp_Bioreactor_1_104068_80|Mp_Bioreactor_1_40_Plasmid-like_HMp-v5_40_4596|Mp_Bioreactor_1	97768	98958	positive	1191	0	0	0	0	0	0
v5	Mp_Bioreactor_1_104068_81|Mp_Bioreactor_1_40_Plasmid-like_HMp-v5_40_4596|Mp_Bioreactor_1	99005	99631	negative	627	195	188	203	231	204.25	325.8
v5	Mp_Bioreactor_1_104068_82|Mp_Bioreactor_1_40_Plasmid-like_HMp-v5_40_4596|Mp_Bioreactor_1	99628	100149	negative	522	613	615	647	663	634.5	1215.5
v5	Mp_Bioreactor_1_104068_83|Mp_Bioreactor_1_40_Plasmid-like_HMp-v5_40_4596|Mp_Bioreactor_1	100908	101783	positive	876	1840	1730	1897	1363	1707.5	1949.2
v5	Mp_Bioreactor_1_104068_84|Mp_Bioreactor_1_40_Plasmid-like_HMp-v5_40_4596|Mp_Bioreactor_1	101817	102626	negative	810	115	132	146	123	129	159.3
v5	Mp_Bioreactor_1_104068_85|Mp_Bioreactor_1_40_Plasmid-like_HMp-v5_40_4596|Mp_Bioreactor_1	102799	103305	positive	507	1522	1464	1415	1161	1390.5	2742.6
v5	Mp_Bioreactor_1_104068_86|Mp_Bioreactor_1_40_Plasmid-like_HMp-v5_40_4596|Mp_Bioreactor_1	103305	104138	positive	834	59	75	91	73	74.5	89.3
v5	Mp_Bioreactor_1_104068_87|Mp_Bioreactor_1_40_Plasmid-like_HMp-v5_40_4596|Mp_Bioreactor_1	104276	104458	negative	183	11	6	2	7	6.5	35.5
v5	Mp_Bioreactor_1_104068_88|Mp_Bioreactor_1_40_Plasmid-like_HMp-v5_40_4596|Mp_Bioreactor_1	104563	104799	negative	237	11	20	31	24	21.5	90.7
v5	Mp_Bioreactor_1_184183_1|Mp_Bioreactor_1_40_Plasmid-like_HMp-v5_40_4596|Mp_Bioreactor_1	2	88	negative	87	0	4	0	0	1	11.5
v5	Mp_Bioreactor_1_184183_2|Mp_Bioreactor_1_40_Plasmid-like_HMp-v5_40_4596|Mp_Bioreactor_1	178	453	positive	276	0	0	0	0	0	0
v5	Mp_Bioreactor_1_184183_3|Mp_Bioreactor_1_40_Plasmid-like_HMp-v5_40_4596|Mp_Bioreactor_1	669	1049	positive	381	16	8	21	11	14	36.7
v5	Mp_Bioreactor_1_184183_4|Mp_Bioreactor_1_40_Plasmid-like_HMp-v5_40_4596|Mp_Bioreactor_1	1785	2072	negative	288	73	69	59	55	64	222.2
v5	Mp_Bioreactor_1_184183_5|Mp_Bioreactor_1_40_Plasmid-like_HMp-v5_40_4596|Mp_Bioreactor_1	2078	2302	negative	225	52	42	60	51	51.25	227.8
v5	Mp_Bioreactor_1_184183_6|Mp_Bioreactor_1_40_Plasmid-like_HMp-v5_40_4596|Mp_Bioreactor_1	2381	3034	negative	654	99	97	112	89	99.25	151.8
v5	Mp_Bioreactor_1_184183_7|Mp_Bioreactor_1_40_Plasmid-like_HMp-v5_40_4596|Mp_Bioreactor_1	3232	3921	positive	690	122	74	99	60	88.75	128.6
v5	Mp_Bioreactor_1_184183_8|Mp_Bioreactor_1_40_Plasmid-like_HMp-v5_40_4596|Mp_Bioreactor_1	4506	4748	positive	243	6	2	2	0	2.5	10.3
v5	Mp_Bioreactor_1_184183_9|Mp_Bioreactor_1_40_Plasmid-like_HMp-v5_40_4596|Mp_Bioreactor_1	4761	4910	positive	150	1	7	0	0	2	13.3
v5	Mp_Bioreactor_1_184183_10|Mp_Bioreactor_1_40_Plasmid-like_HMp-v5_40_4596|Mp_Bioreactor_1	5074	6801	positive	1728	0	0	0	0	0	0
v5	Mp_Bioreactor_1_184183_11|Mp_Bioreactor_1_40_Plasmid-like_HMp-v5_40_4596|Mp_Bioreactor_1	7092	7397	negative	306	45	18	42	23	32	104.6
v5	Mp_Bioreactor_1_184183_12|Mp_Bioreactor_1_40_Plasmid-like_HMp-v5_40_4596|Mp_Bioreactor_1	7394	7585	negative	192	47	17	25	34	30.75	160.2
v5	Mp_Bioreactor_1_184183_13|Mp_Bioreactor_1_40_Plasmid-like_HMp-v5_40_4596|Mp_Bioreactor_1	7697	8050	positive	354	136	140	133	119	132	372.9
v5	Mp_Bioreactor_1_184183_14|Mp_Bioreactor_1_40_Plasmid-like_HMp-v5_40_4596|Mp_Bioreactor_1	8068	8958	positive	891	55	49	69	47	55	61.7
v5	Mp_Bioreactor_1_184183_15|Mp_Bioreactor_1_40_Plasmid-like_HMp-v5_40_4596|Mp_Bioreactor_1	8998	9885	positive	888	23	12	18	13	16.5	18.6
v5	Mp_Bioreactor_1_184183_16|Mp_Bioreactor_1_40_Plasmid-like_HMp-v5_40_4596|Mp_Bioreactor_1	9906	13145	positive	3240	0	0	0	0	0	0
v5	Mp_Bioreactor_1_184183_17|Mp_Bioreactor_1_40_Plasmid-like_HMp-v5_40_4596|Mp_Bioreactor_1	14457	14774	positive	318	1	0	0	3	1	3.1
v5	Mp_Bioreactor_1_184183_18|Mp_Bioreactor_1_40_Plasmid-like_HMp-v5_40_4596|Mp_Bioreactor_1	14844	17129	negative	2286	0	0	0	0	0	0
v5	Mp_Bioreactor_1_184183_19|Mp_Bioreactor_1_40_Plasmid-like_HMp-v5_40_4596|Mp_Bioreactor_1	17420	18460	negative	1041	0	0	0	0	0	0
v5	Mp_Bioreactor_1_184183_20|Mp_Bioreactor_1_40_Plasmid-like_HMp-v5_40_4596|Mp_Bioreactor_1	18959	19390	positive	432	38	53	33	24	37	85.6
v5	Mp_Bioreactor_1_184183_21|Mp_Bioreactor_1_40_Plasmid-like_HMp-v5_40_4596|Mp_Bioreactor_1	19750	20580	positive	831	22	41	29	18	27.5	33.1
v5	Mp_Bioreactor_1_184183_22|Mp_Bioreactor_1_40_Plasmid-like_HMp-v5_40_4596|Mp_Bioreactor_1	20702	20965	positive	264	72	84	97	92	86.25	326.7
v5	Mp_Bioreactor_1_184183_23|Mp_Bioreactor_1_40_Plasmid-like_HMp-v5_40_4596|Mp_Bioreactor_1	20969	21379	positive	411	86	53	104	77	80	194.6
v5	Mp_Bioreactor_1_184183_24|Mp_Bioreactor_1_40_Plasmid-like_HMp-v5_40_4596|Mp_Bioreactor_1	21493	22407	negative	915	21	16	26	13	19	20.8
v5	Mp_Bioreactor_1_184183_25|Mp_Bioreactor_1_40_Plasmid-like_HMp-v5_40_4596|Mp_Bioreactor_1	23075	24220	negative	1146	0	0	0	0	0	0
v5	Mp_Bioreactor_1_184183_26|Mp_Bioreactor_1_40_Plasmid-like_HMp-v5_40_4596|Mp_Bioreactor_1	24736	25350	positive	615	32	43	55	43	43.25	70.3
v5	Mp_Bioreactor_1_184183_27|Mp_Bioreactor_1_40_Plasmid-like_HMp-v5_40_4596|Mp_Bioreactor_1	25385	27193	positive	1809	0	0	0	0	0	0
v5	Mp_Bioreactor_1_184183_28|Mp_Bioreactor_1_40_Plasmid-like_HMp-v5_40_4596|Mp_Bioreactor_1	27261	28259	negative	999	80	66	55	45	61.5	61.6
v5	Mp_Bioreactor_1_184183_29|Mp_Bioreactor_1_40_Plasmid-like_HMp-v5_40_4596|Mp_Bioreactor_1	28621	28836	negative	216	16	3	9	4	8	37
v5	Mp_Bioreactor_1_184183_30|Mp_Bioreactor_1_40_Plasmid-like_HMp-v5_40_4596|Mp_Bioreactor_1	28833	29342	negative	510	61	46	66	70	60.75	119.1
v5	Mp_Bioreactor_1_184183_31|Mp_Bioreactor_1_40_Plasmid-like_HMp-v5_40_4596|Mp_Bioreactor_1	29580	29855	positive	276	0	4	0	0	1	3.6
v5	Mp_Bioreactor_1_184183_32|Mp_Bioreactor_1_40_Plasmid-like_HMp-v5_40_4596|Mp_Bioreactor_1	29869	30945	positive	1077	0	0	0	0	0	0
v5	Mp_Bioreactor_1_184183_33|Mp_Bioreactor_1_40_Plasmid-like_HMp-v5_40_4596|Mp_Bioreactor_1	30973	31683	positive	711	2	2	0	0	1	1.4
v5	Mp_Bioreactor_1_184183_34|Mp_Bioreactor_1_40_Plasmid-like_HMp-v5_40_4596|Mp_Bioreactor_1	32022	33953	positive	1932	0	0	0	0	0	0
v5	Mp_Bioreactor_1_184183_35|Mp_Bioreactor_1_40_Plasmid-like_HMp-v5_40_4596|Mp_Bioreactor_1	33940	36009	positive	2070	0	0	0	0	0	0
v5	Mp_Bioreactor_1_184183_36|Mp_Bioreactor_1_40_Plasmid-like_HMp-v5_40_4596|Mp_Bioreactor_1	36020	38506	positive	2487	0	0	0	0	0	0
v5	Mp_Bioreactor_1_184183_37|Mp_Bioreactor_1_40_Plasmid-like_HMp-v5_40_4596|Mp_Bioreactor_1	39068	39754	positive	687	0	2	6	0	2	2.9
v5	Mp_Bioreactor_1_184183_38|Mp_Bioreactor_1_40_Plasmid-like_HMp-v5_40_4596|Mp_Bioreactor_1	39751	40359	positive	609	6	0	2	2	2.5	4.1
v5	Mp_Bioreactor_1_184183_39|Mp_Bioreactor_1_40_Plasmid-like_HMp-v5_40_4596|Mp_Bioreactor_1	40373	43504	positive	3132	0	0	0	0	0	0
v5	Mp_Bioreactor_1_184183_40|Mp_Bioreactor_1_40_Plasmid-like_HMp-v5_40_4596|Mp_Bioreactor_1	43501	44061	positive	561	0	2	0	2	1	1.8
v5	Mp_Bioreactor_1_184183_41|Mp_Bioreactor_1_40_Plasmid-like_HMp-v5_40_4596|Mp_Bioreactor_1	44180	46318	positive	2139	0	0	0	0	0	0
v5	Mp_Bioreactor_1_184183_42|Mp_Bioreactor_1_40_Plasmid-like_HMp-v5_40_4596|Mp_Bioreactor_1	46315	46902	positive	588	3	4	2	4	3.25	5.5
v5	Mp_Bioreactor_1_184183_43|Mp_Bioreactor_1_40_Plasmid-like_HMp-v5_40_4596|Mp_Bioreactor_1	46990	47490	positive	501	11	7	2	13	8.25	16.5
v5	Mp_Bioreactor_1_184183_44|Mp_Bioreactor_1_40_Plasmid-like_HMp-v5_40_4596|Mp_Bioreactor_1	47492	47764	positive	273	3	5	0	6	3.5	12.8
v5	Mp_Bioreactor_1_184183_45|Mp_Bioreactor_1_40_Plasmid-like_HMp-v5_40_4596|Mp_Bioreactor_1	47985	48269	negative	285	2	5	4	0	2.75	9.6
v5	Mp_Bioreactor_1_184183_46|Mp_Bioreactor_1_40_Plasmid-like_HMp-v5_40_4596|Mp_Bioreactor_1	48288	50162	negative	1875	0	0	0	0	0	0
v5	Mp_Bioreactor_1_184183_47|Mp_Bioreactor_1_40_Plasmid-like_HMp-v5_40_4596|Mp_Bioreactor_1	50173	52218	negative	2046	0	0	0	0	0	0
v5	Mp_Bioreactor_1_184183_48|Mp_Bioreactor_1_40_Plasmid-like_HMp-v5_40_4596|Mp_Bioreactor_1	52472	54634	negative	2163	0	0	0	0	0	0
v5	Mp_Bioreactor_1_184183_49|Mp_Bioreactor_1_40_Plasmid-like_HMp-v5_40_4596|Mp_Bioreactor_1	54609	54875	negative	267	11	12	10	5	9.5	35.6
v5	Mp_Bioreactor_1_184183_50|Mp_Bioreactor_1_40_Plasmid-like_HMp-v5_40_4596|Mp_Bioreactor_1	54856	55521	negative	666	4	10	8	9	7.75	11.6
v5	Mp_Bioreactor_1_184183_51|Mp_Bioreactor_1_40_Plasmid-like_HMp-v5_40_4596|Mp_Bioreactor_1	55666	56139	positive	474	37	28	28	41	33.5	70.7
v5	Mp_Bioreactor_1_184183_52|Mp_Bioreactor_1_40_Plasmid-like_HMp-v5_40_4596|Mp_Bioreactor_1	56785	58518	negative	1734	0	0	0	0	0	0
v5	Mp_Bioreactor_1_184183_53|Mp_Bioreactor_1_40_Plasmid-like_HMp-v5_40_4596|Mp_Bioreactor_1	58745	59593	negative	849	8	0	4	4	4	4.7
v5	Mp_Bioreactor_1_184183_54|Mp_Bioreactor_1_40_Plasmid-like_HMp-v5_40_4596|Mp_Bioreactor_1	59713	60468	positive	756	39	14	18	12	20.75	27.4
v5	Mp_Bioreactor_1_184183_55|Mp_Bioreactor_1_40_Plasmid-like_HMp-v5_40_4596|Mp_Bioreactor_1	60705	61568	positive	864	27	6	24	18	18.75	21.7
v5	Mp_Bioreactor_1_184183_56|Mp_Bioreactor_1_40_Plasmid-like_HMp-v5_40_4596|Mp_Bioreactor_1	61593	62000	positive	408	11	12	10	8	10.25	25.1
v5	Mp_Bioreactor_1_184183_57|Mp_Bioreactor_1_40_Plasmid-like_HMp-v5_40_4596|Mp_Bioreactor_1	62012	62809	negative	798	0	8	6	10	6	7.5
v5	Mp_Bioreactor_1_184183_58|Mp_Bioreactor_1_40_Plasmid-like_HMp-v5_40_4596|Mp_Bioreactor_1	63307	64257	positive	951	4	8	6	1	4.75	5
v5	Mp_Bioreactor_1_184183_59|Mp_Bioreactor_1_40_Plasmid-like_HMp-v5_40_4596|Mp_Bioreactor_1	64361	66196	negative	1836	0	0	0	0	0	0
v5	Mp_Bioreactor_1_184183_60|Mp_Bioreactor_1_40_Plasmid-like_HMp-v5_40_4596|Mp_Bioreactor_1	66165	66899	negative	735	10	13	26	6	13.75	18.7
v5	Mp_Bioreactor_1_184183_61|Mp_Bioreactor_1_40_Plasmid-like_HMp-v5_40_4596|Mp_Bioreactor_1	66901	67341	negative	441	46	67	50	47	52.5	119
v5	Mp_Bioreactor_1_184183_62|Mp_Bioreactor_1_40_Plasmid-like_HMp-v5_40_4596|Mp_Bioreactor_1	67750	67914	positive	165	79	91	116	72	89.5	542.4
v5	Mp_Bioreactor_1_184183_63|Mp_Bioreactor_1_40_Plasmid-like_HMp-v5_40_4596|Mp_Bioreactor_1	67922	68668	negative	747	4	6	12	4	6.5	8.7
v5	Mp_Bioreactor_1_184183_64|Mp_Bioreactor_1_40_Plasmid-like_HMp-v5_40_4596|Mp_Bioreactor_1	68693	68842	negative	150	6	0	0	0	1.5	10
v5	Mp_Bioreactor_1_184183_65|Mp_Bioreactor_1_40_Plasmid-like_HMp-v5_40_4596|Mp_Bioreactor_1	68998	69378	positive	381	3	0	2	0	1.25	3.3
v5	Mp_Bioreactor_1_184183_66|Mp_Bioreactor_1_40_Plasmid-like_HMp-v5_40_4596|Mp_Bioreactor_1	69641	70063	positive	423	118	174	167	173	158	373.5
v5	Mp_Bioreactor_1_184183_67|Mp_Bioreactor_1_40_Plasmid-like_HMp-v5_40_4596|Mp_Bioreactor_1	70089	70838	positive	750	86	100	68	69	80.75	107.7
v5	Mp_Bioreactor_1_184183_68|Mp_Bioreactor_1_40_Plasmid-like_HMp-v5_40_4596|Mp_Bioreactor_1	70840	74103	negative	3264	0	0	0	0	0	0
v5	Mp_Bioreactor_1_184183_69|Mp_Bioreactor_1_40_Plasmid-like_HMp-v5_40_4596|Mp_Bioreactor_1	74322	75497	positive	1176	0	0	0	0	0	0
v5	Mp_Bioreactor_1_184183_70|Mp_Bioreactor_1_40_Plasmid-like_HMp-v5_40_4596|Mp_Bioreactor_1	75773	76732	positive	960	3	6	2	4	3.75	3.9
v5	Mp_Bioreactor_1_89975_1|Mp_Bioreactor_1_40_Plasmid-like_HMp-v5_40_4596|Mp_Bioreactor_1	36	1133	positive	1098	0	0	0	0	0	0
v5	Mp_Bioreactor_1_89975_2|Mp_Bioreactor_1_40_Plasmid-like_HMp-v5_40_4596|Mp_Bioreactor_1	1130	2695	negative	1566	0	0	0	0	0	0
v5	Mp_Bioreactor_1_89975_3|Mp_Bioreactor_1_40_Plasmid-like_HMp-v5_40_4596|Mp_Bioreactor_1	2688	3545	negative	858	45	53	31	36	41.25	48.1
	Mp_Bioreactor_1_104068_trna_1|helene_culture-1_40_Plasmid-like_HMp-v5_40_4596|Mp_Bioreactor_1	87218	87291	positive	74	0	0	0	0	0	0
	Mp_Bioreactor_1_104068_trna_2|helene_culture-1_40_Plasmid-like_HMp-v5_40_4596|Mp_Bioreactor_1	88685	88758	negative	74	0	0	0	0	0	0
	Mp_Bioreactor_1_104068_trna_3|helene_culture-1_40_Plasmid-like_HMp-v5_40_4596|Mp_Bioreactor_1	75221	75293	negative	73	0	0	0	0	0	0

## Sheet: Supplementary Data 3
proteins	subfamily	bin	element type	element	plasmid	Query	pfams	pfam_annotations	in_num	in_total	in_perc	enriched
08E140C01_10kDa_scaffold_3045_5|BJP_08E140C01_10KDA_Methanoperedens_43_67|BJP_08E140C01_10KDA	subfam0066	BJP_08E140C01_10KDA_Methanoperedens_43_67	Mp		FALSE	subfam0066	PF03235.14	DUF262	2	4	0.5	TRUE
08E140C01_10kDa_scaffold_933_25|BJP_08E140C01_10KDA_Methanoperedens_43_67|BJP_08E140C01_10KDA	subfam6760	BJP_08E140C01_10KDA_Methanoperedens_43_67	Mp		FALSE	subfam6760	PF12569.8|PF08631.10	NARP1 SPO22	3	9	0.333333	TRUE
08E140C01_10kDa_scaffold_2379_3|BJP_08E140C01_10KDA_Methanoperedens_43_67|BJP_08E140C01_10KDA	subfam3527	BJP_08E140C01_10KDA_Methanoperedens_43_67	Mp		FALSE	subfam3527	PF13086.6|PF02562.16	AAA_11 PhoH	7	22	0.318182	TRUE
08E140C01_10kDa_scaffold_772_4|BJP_08E140C01_10KDA_Methanoperedens_43_67|BJP_08E140C01_10KDA	subfam1528	BJP_08E140C01_10KDA_Methanoperedens_43_67	Mp		FALSE				4	16	0.25	TRUE
08E140C01_10kDa_scaffold_5093_5|BJP_08E140C01_10KDA_Methanoperedens_43_67|BJP_08E140C01_10KDA	subfam1528	BJP_08E140C01_10KDA_Methanoperedens_43_67	Mp		FALSE				4	16	0.25	TRUE
08E140C01_10kDa_scaffold_735_21|BJP_08E140C01_10KDA_Methanoperedens_43_67|BJP_08E140C01_10KDA	subfam2654	BJP_08E140C01_10KDA_Methanoperedens_43_67	Mp		FALSE	subfam2654	PF06790.11	UPF0259	3	12	0.25	TRUE
08E140C01_10kDa_scaffold_772_34|BJP_08E140C01_10KDA_Methanoperedens_43_67|BJP_08E140C01_10KDA	subfam2820	BJP_08E140C01_10KDA_Methanoperedens_43_67	Mp		FALSE				7	29	0.241379	TRUE
08E140C01_10kDa_scaffold_1201_16|BJP_08E140C01_10KDA_Methanoperedens_43_67|BJP_08E140C01_10KDA	subfam5707	BJP_08E140C01_10KDA_Methanoperedens_43_67	Mp		FALSE	subfam5707	PF01904.18	DUF72	6	31	0.193548	TRUE
08E140C01_10kDa_scaffold_542_3|BJP_08E140C01_10KDA_Methanoperedens_43_67|BJP_08E140C01_10KDA	subfam5002	BJP_08E140C01_10KDA_Methanoperedens_43_67	Mp		FALSE	subfam5002	PF16100.5	RMI2	8	65	0.123077	TRUE
08E140C01_10kDa_scaffold_1762_5|BJP_08E140C01_10KDA_Methanoperedens_43_67|BJP_08E140C01_10KDA	subfam5002	BJP_08E140C01_10KDA_Methanoperedens_43_67	Mp		FALSE	subfam5002	PF16100.5	RMI2	8	65	0.123077	TRUE
08E140C01_10kDa_scaffold_1172_23|BJP_08E140C01_10KDA_Methanoperedens_43_67|BJP_08E140C01_10KDA	subfam7324	BJP_08E140C01_10KDA_Methanoperedens_43_67	Mp		FALSE	subfam7324	PF04002.15	RadC	5	41	0.121951	TRUE
08E140C01_10kDa_scaffold_542_2|BJP_08E140C01_10KDA_Methanoperedens_43_67|BJP_08E140C01_10KDA	subfam6769	BJP_08E140C01_10KDA_Methanoperedens_43_67	Mp		FALSE	subfam6769	PF17244.2	CDC24_OB3	6	58	0.103448	TRUE
08E140C01_10kDa_scaffold_1762_6|BJP_08E140C01_10KDA_Methanoperedens_43_67|BJP_08E140C01_10KDA	subfam6769	BJP_08E140C01_10KDA_Methanoperedens_43_67	Mp		FALSE	subfam6769	PF17244.2	CDC24_OB3	6	58	0.103448	TRUE
08E140C01_10kDa_scaffold_458_3|BJP_08E140C01_10KDA_Methanoperedens_43_67|BJP_08E140C01_10KDA	subfam8113	BJP_08E140C01_10KDA_Methanoperedens_43_67	Mp		FALSE	subfam8113	PF10923.8|PF07652.14|PF13635.6	DUF2791 Flavi_DEAD DUF4143	6	82	0.0731707	TRUE
08E140C01_10kDa_scaffold_458_34|BJP_08E140C01_10KDA_Methanoperedens_43_67|BJP_08E140C01_10KDA	subfam8113	BJP_08E140C01_10KDA_Methanoperedens_43_67	Mp		FALSE	subfam8113	PF10923.8|PF07652.14|PF13635.6	DUF2791 Flavi_DEAD DUF4143	6	82	0.0731707	TRUE
08E140C01_10kDa_scaffold_873_15|BJP_08E140C01_10KDA_Methanoperedens_43_67|BJP_08E140C01_10KDA	subfam8113	BJP_08E140C01_10KDA_Methanoperedens_43_67	Mp		FALSE	subfam8113	PF10923.8|PF07652.14|PF13635.6	DUF2791 Flavi_DEAD DUF4143	6	82	0.0731707	TRUE
08E140C01_10kDa_scaffold_1172_15|BJP_08E140C01_10KDA_Methanoperedens_43_67|BJP_08E140C01_10KDA	subfam8113	BJP_08E140C01_10KDA_Methanoperedens_43_67	Mp		FALSE	subfam8113	PF10923.8|PF07652.14|PF13635.6	DUF2791 Flavi_DEAD DUF4143	6	82	0.0731707	TRUE
08E140C01_10kDa_scaffold_1198_17|BJP_08E140C01_10KDA_Methanoperedens_43_67|BJP_08E140C01_10KDA	subfam8113	BJP_08E140C01_10KDA_Methanoperedens_43_67	Mp		FALSE	subfam8113	PF10923.8|PF07652.14|PF13635.6	DUF2791 Flavi_DEAD DUF4143	6	82	0.0731707	TRUE
08E140C01_10kDa_scaffold_1227_27|BJP_08E140C01_10KDA_Methanoperedens_43_67|BJP_08E140C01_10KDA	subfam8113	BJP_08E140C01_10KDA_Methanoperedens_43_67	Mp		FALSE	subfam8113	PF10923.8|PF07652.14|PF13635.6	DUF2791 Flavi_DEAD DUF4143	6	82	0.0731707	TRUE
08E140C01_10kDa_scaffold_1341_14|BJP_08E140C01_10KDA_Methanoperedens_43_67|BJP_08E140C01_10KDA	subfam8113	BJP_08E140C01_10KDA_Methanoperedens_43_67	Mp		FALSE	subfam8113	PF10923.8|PF07652.14|PF13635.6	DUF2791 Flavi_DEAD DUF4143	6	82	0.0731707	TRUE
08E140C01_10kDa_scaffold_1452_16|BJP_08E140C01_10KDA_Methanoperedens_43_67|BJP_08E140C01_10KDA	subfam8113	BJP_08E140C01_10KDA_Methanoperedens_43_67	Mp		FALSE	subfam8113	PF10923.8|PF07652.14|PF13635.6	DUF2791 Flavi_DEAD DUF4143	6	82	0.0731707	TRUE
08E140C01_10kDa_scaffold_3347_3|BJP_08E140C01_10KDA_Methanoperedens_43_67|BJP_08E140C01_10KDA	subfam8113	BJP_08E140C01_10KDA_Methanoperedens_43_67	Mp		FALSE	subfam8113	PF10923.8|PF07652.14|PF13635.6	DUF2791 Flavi_DEAD DUF4143	6	82	0.0731707	TRUE
08E140C01_10kDa_scaffold_236_16|BJP_08E140C01_10KDA_Methanoperedens_43_67|BJP_08E140C01_10KDA		BJP_08E140C01_10KDA_Methanoperedens_43_67	Mp		FALSE
08E140C01_10kDa_scaffold_236_17|BJP_08E140C01_10KDA_Methanoperedens_43_67|BJP_08E140C01_10KDA		BJP_08E140C01_10KDA_Methanoperedens_43_67	Mp		FALSE
08E140C01_10kDa_scaffold_236_53|BJP_08E140C01_10KDA_Methanoperedens_43_67|BJP_08E140C01_10KDA		BJP_08E140C01_10KDA_Methanoperedens_43_67	Mp		FALSE
08E140C01_10kDa_scaffold_276_33|BJP_08E140C01_10KDA_Methanoperedens_43_67|BJP_08E140C01_10KDA		BJP_08E140C01_10KDA_Methanoperedens_43_67	Mp		FALSE
08E140C01_10kDa_scaffold_366_24|BJP_08E140C01_10KDA_Methanoperedens_43_67|BJP_08E140C01_10KDA		BJP_08E140C01_10KDA_Methanoperedens_43_67	Mp		FALSE
08E140C01_10kDa_scaffold_366_36|BJP_08E140C01_10KDA_Methanoperedens_43_67|BJP_08E140C01_10KDA		BJP_08E140C01_10KDA_Methanoperedens_43_67	Mp		FALSE
08E140C01_10kDa_scaffold_366_47|BJP_08E140C01_10KDA_Methanoperedens_43_67|BJP_08E140C01_10KDA		BJP_08E140C01_10KDA_Methanoperedens_43_67	Mp		FALSE
08E140C01_10kDa_scaffold_458_1|BJP_08E140C01_10KDA_Methanoperedens_43_67|BJP_08E140C01_10KDA		BJP_08E140C01_10KDA_Methanoperedens_43_67	Mp		FALSE
08E140C01_10kDa_scaffold_458_2|BJP_08E140C01_10KDA_Methanoperedens_43_67|BJP_08E140C01_10KDA		BJP_08E140C01_10KDA_Methanoperedens_43_67	Mp		FALSE
08E140C01_10kDa_scaffold_458_9|BJP_08E140C01_10KDA_Methanoperedens_43_67|BJP_08E140C01_10KDA		BJP_08E140C01_10KDA_Methanoperedens_43_67	Mp		FALSE
08E140C01_10kDa_scaffold_489_3|BJP_08E140C01_10KDA_Methanoperedens_43_67|BJP_08E140C01_10KDA		BJP_08E140C01_10KDA_Methanoperedens_43_67	Mp		FALSE
08E140C01_10kDa_scaffold_489_6|BJP_08E140C01_10KDA_Methanoperedens_43_67|BJP_08E140C01_10KDA		BJP_08E140C01_10KDA_Methanoperedens_43_67	Mp		FALSE
08E140C01_10kDa_scaffold_489_8|BJP_08E140C01_10KDA_Methanoperedens_43_67|BJP_08E140C01_10KDA		BJP_08E140C01_10KDA_Methanoperedens_43_67	Mp		FALSE
08E140C01_10kDa_scaffold_489_9|BJP_08E140C01_10KDA_Methanoperedens_43_67|BJP_08E140C01_10KDA		BJP_08E140C01_10KDA_Methanoperedens_43_67	Mp		FALSE
08E140C01_10kDa_scaffold_489_34|BJP_08E140C01_10KDA_Methanoperedens_43_67|BJP_08E140C01_10KDA		BJP_08E140C01_10KDA_Methanoperedens_43_67	Mp		FALSE
08E140C01_10kDa_scaffold_542_10|BJP_08E140C01_10KDA_Methanoperedens_43_67|BJP_08E140C01_10KDA		BJP_08E140C01_10KDA_Methanoperedens_43_67	Mp		FALSE
08E140C01_10kDa_scaffold_542_11|BJP_08E140C01_10KDA_Methanoperedens_43_67|BJP_08E140C01_10KDA		BJP_08E140C01_10KDA_Methanoperedens_43_67	Mp		FALSE
08E140C01_10kDa_scaffold_542_20|BJP_08E140C01_10KDA_Methanoperedens_43_67|BJP_08E140C01_10KDA		BJP_08E140C01_10KDA_Methanoperedens_43_67	Mp		FALSE
08E140C01_10kDa_scaffold_542_39|BJP_08E140C01_10KDA_Methanoperedens_43_67|BJP_08E140C01_10KDA		BJP_08E140C01_10KDA_Methanoperedens_43_67	Mp		FALSE
08E140C01_10kDa_scaffold_572_26|BJP_08E140C01_10KDA_Methanoperedens_43_67|BJP_08E140C01_10KDA		BJP_08E140C01_10KDA_Methanoperedens_43_67	Mp		FALSE
08E140C01_10kDa_scaffold_572_45|BJP_08E140C01_10KDA_Methanoperedens_43_67|BJP_08E140C01_10KDA		BJP_08E140C01_10KDA_Methanoperedens_43_67	Mp		FALSE
08E140C01_10kDa_scaffold_617_2|BJP_08E140C01_10KDA_Methanoperedens_43_67|BJP_08E140C01_10KDA		BJP_08E140C01_10KDA_Methanoperedens_43_67	Mp		FALSE
08E140C01_10kDa_scaffold_617_41|BJP_08E140C01_10KDA_Methanoperedens_43_67|BJP_08E140C01_10KDA		BJP_08E140C01_10KDA_Methanoperedens_43_67	Mp		FALSE
08E140C01_10kDa_scaffold_644_6|BJP_08E140C01_10KDA_Methanoperedens_43_67|BJP_08E140C01_10KDA		BJP_08E140C01_10KDA_Methanoperedens_43_67	Mp		FALSE
08E140C01_10kDa_scaffold_644_19|BJP_08E140C01_10KDA_Methanoperedens_43_67|BJP_08E140C01_10KDA		BJP_08E140C01_10KDA_Methanoperedens_43_67	Mp		FALSE
08E140C01_10kDa_scaffold_644_21|BJP_08E140C01_10KDA_Methanoperedens_43_67|BJP_08E140C01_10KDA		BJP_08E140C01_10KDA_Methanoperedens_43_67	Mp		FALSE
08E140C01_10kDa_scaffold_679_23|BJP_08E140C01_10KDA_Methanoperedens_43_67|BJP_08E140C01_10KDA		BJP_08E140C01_10KDA_Methanoperedens_43_67	Mp		FALSE
08E140C01_10kDa_scaffold_716_1|BJP_08E140C01_10KDA_Methanoperedens_43_67|BJP_08E140C01_10KDA		BJP_08E140C01_10KDA_Methanoperedens_43_67	Mp		FALSE
08E140C01_10kDa_scaffold_716_11|BJP_08E140C01_10KDA_Methanoperedens_43_67|BJP_08E140C01_10KDA		BJP_08E140C01_10KDA_Methanoperedens_43_67	Mp		FALSE
08E140C01_10kDa_scaffold_716_13|BJP_08E140C01_10KDA_Methanoperedens_43_67|BJP_08E140C01_10KDA		BJP_08E140C01_10KDA_Methanoperedens_43_67	Mp		FALSE
08E140C01_10kDa_scaffold_716_18|BJP_08E140C01_10KDA_Methanoperedens_43_67|BJP_08E140C01_10KDA		BJP_08E140C01_10KDA_Methanoperedens_43_67	Mp		FALSE
08E140C01_10kDa_scaffold_716_22|BJP_08E140C01_10KDA_Methanoperedens_43_67|BJP_08E140C01_10KDA		BJP_08E140C01_10KDA_Methanoperedens_43_67	Mp		FALSE
08E140C01_10kDa_scaffold_716_62|BJP_08E140C01_10KDA_Methanoperedens_43_67|BJP_08E140C01_10KDA		BJP_08E140C01_10KDA_Methanoperedens_43_67	Mp		FALSE
08E140C01_10kDa_scaffold_716_63|BJP_08E140C01_10KDA_Methanoperedens_43_67|BJP_08E140C01_10KDA		BJP_08E140C01_10KDA_Methanoperedens_43_67	Mp		FALSE
08E140C01_10kDa_scaffold_735_28|BJP_08E140C01_10KDA_Methanoperedens_43_67|BJP_08E140C01_10KDA		BJP_08E140C01_10KDA_Methanoperedens_43_67	Mp		FALSE
08E140C01_10kDa_scaffold_735_31|BJP_08E140C01_10KDA_Methanoperedens_43_67|BJP_08E140C01_10KDA		BJP_08E140C01_10KDA_Methanoperedens_43_67	Mp		FALSE
08E140C01_10kDa_scaffold_735_34|BJP_08E140C01_10KDA_Methanoperedens_43_67|BJP_08E140C01_10KDA		BJP_08E140C01_10KDA_Methanoperedens_43_67	Mp		FALSE
08E140C01_10kDa_scaffold_735_37|BJP_08E140C01_10KDA_Methanoperedens_43_67|BJP_08E140C01_10KDA		BJP_08E140C01_10KDA_Methanoperedens_43_67	Mp		FALSE
08E140C01_10kDa_scaffold_735_40|BJP_08E140C01_10KDA_Methanoperedens_43_67|BJP_08E140C01_10KDA		BJP_08E140C01_10KDA_Methanoperedens_43_67	Mp		FALSE
08E140C01_10kDa_scaffold_772_1|BJP_08E140C01_10KDA_Methanoperedens_43_67|BJP_08E140C01_10KDA		BJP_08E140C01_10KDA_Methanoperedens_43_67	Mp		FALSE
08E140C01_10kDa_scaffold_772_16|BJP_08E140C01_10KDA_Methanoperedens_43_67|BJP_08E140C01_10KDA		BJP_08E140C01_10KDA_Methanoperedens_43_67	Mp		FALSE
08E140C01_10kDa_scaffold_772_18|BJP_08E140C01_10KDA_Methanoperedens_43_67|BJP_08E140C01_10KDA		BJP_08E140C01_10KDA_Methanoperedens_43_67	Mp		FALSE
08E140C01_10kDa_scaffold_772_19|BJP_08E140C01_10KDA_Methanoperedens_43_67|BJP_08E140C01_10KDA		BJP_08E140C01_10KDA_Methanoperedens_43_67	Mp		FALSE
08E140C01_10kDa_scaffold_772_31|BJP_08E140C01_10KDA_Methanoperedens_43_67|BJP_08E140C01_10KDA		BJP_08E140C01_10KDA_Methanoperedens_43_67	Mp		FALSE
08E140C01_10kDa_scaffold_772_41|BJP_08E140C01_10KDA_Methanoperedens_43_67|BJP_08E140C01_10KDA		BJP_08E140C01_10KDA_Methanoperedens_43_67	Mp		FALSE
08E140C01_10kDa_scaffold_786_19|BJP_08E140C01_10KDA_Methanoperedens_43_67|BJP_08E140C01_10KDA		BJP_08E140C01_10KDA_Methanoperedens_43_67	Mp		FALSE
08E140C01_10kDa_scaffold_873_10|BJP_08E140C01_10KDA_Methanoperedens_43_67|BJP_08E140C01_10KDA		BJP_08E140C01_10KDA_Methanoperedens_43_67	Mp		FALSE
08E140C01_10kDa_scaffold_873_17|BJP_08E140C01_10KDA_Methanoperedens_43_67|BJP_08E140C01_10KDA		BJP_08E140C01_10KDA_Methanoperedens_43_67	Mp		FALSE
08E140C01_10kDa_scaffold_933_27|BJP_08E140C01_10KDA_Methanoperedens_43_67|BJP_08E140C01_10KDA		BJP_08E140C01_10KDA_Methanoperedens_43_67	Mp		FALSE
08E140C01_10kDa_scaffold_933_28|BJP_08E140C01_10KDA_Methanoperedens_43_67|BJP_08E140C01_10KDA		BJP_08E140C01_10KDA_Methanoperedens_43_67	Mp		FALSE
08E140C01_10kDa_scaffold_933_53|BJP_08E140C01_10KDA_Methanoperedens_43_67|BJP_08E140C01_10KDA		BJP_08E140C01_10KDA_Methanoperedens_43_67	Mp		FALSE
08E140C01_10kDa_scaffold_933_67|BJP_08E140C01_10KDA_Methanoperedens_43_67|BJP_08E140C01_10KDA		BJP_08E140C01_10KDA_Methanoperedens_43_67	Mp		FALSE
08E140C01_10kDa_scaffold_933_69|BJP_08E140C01_10KDA_Methanoperedens_43_67|BJP_08E140C01_10KDA		BJP_08E140C01_10KDA_Methanoperedens_43_67	Mp		FALSE
08E140C01_10kDa_scaffold_944_22|BJP_08E140C01_10KDA_Methanoperedens_43_67|BJP_08E140C01_10KDA		BJP_08E140C01_10KDA_Methanoperedens_43_67	Mp		FALSE
08E140C01_10kDa_scaffold_944_23|BJP_08E140C01_10KDA_Methanoperedens_43_67|BJP_08E140C01_10KDA		BJP_08E140C01_10KDA_Methanoperedens_43_67	Mp		FALSE
08E140C01_10kDa_scaffold_994_1|BJP_08E140C01_10KDA_Methanoperedens_43_67|BJP_08E140C01_10KDA		BJP_08E140C01_10KDA_Methanoperedens_43_67	Mp		FALSE
08E140C01_10kDa_scaffold_4122_10|BJP_08E140C01_10KDA_Methanoperedens_43_67|BJP_08E140C01_10KDA		BJP_08E140C01_10KDA_Methanoperedens_43_67	Mp		FALSE
08E140C01_10kDa_scaffold_4122_12|BJP_08E140C01_10KDA_Methanoperedens_43_67|BJP_08E140C01_10KDA		BJP_08E140C01_10KDA_Methanoperedens_43_67	Mp		FALSE
08E140C01_10kDa_scaffold_4165_2|BJP_08E140C01_10KDA_Methanoperedens_43_67|BJP_08E140C01_10KDA		BJP_08E140C01_10KDA_Methanoperedens_43_67	Mp		FALSE
08E140C01_10kDa_scaffold_4174_1|BJP_08E140C01_10KDA_Methanoperedens_43_67|BJP_08E140C01_10KDA		BJP_08E140C01_10KDA_Methanoperedens_43_67	Mp		FALSE
08E140C01_10kDa_scaffold_4174_5|BJP_08E140C01_10KDA_Methanoperedens_43_67|BJP_08E140C01_10KDA		BJP_08E140C01_10KDA_Methanoperedens_43_67	Mp		FALSE
08E140C01_10kDa_scaffold_4174_6|BJP_08E140C01_10KDA_Methanoperedens_43_67|BJP_08E140C01_10KDA		BJP_08E140C01_10KDA_Methanoperedens_43_67	Mp		FALSE
08E140C01_10kDa_scaffold_4174_11|BJP_08E140C01_10KDA_Methanoperedens_43_67|BJP_08E140C01_10KDA		BJP_08E140C01_10KDA_Methanoperedens_43_67	Mp		FALSE
08E140C01_10kDa_scaffold_4288_1|BJP_08E140C01_10KDA_Methanoperedens_43_67|BJP_08E140C01_10KDA		BJP_08E140C01_10KDA_Methanoperedens_43_67	Mp		FALSE
08E140C01_10kDa_scaffold_4288_2|BJP_08E140C01_10KDA_Methanoperedens_43_67|BJP_08E140C01_10KDA		BJP_08E140C01_10KDA_Methanoperedens_43_67	Mp		FALSE
08E140C01_10kDa_scaffold_4288_3|BJP_08E140C01_10KDA_Methanoperedens_43_67|BJP_08E140C01_10KDA		BJP_08E140C01_10KDA_Methanoperedens_43_67	Mp		FALSE
08E140C01_10kDa_scaffold_4857_1|BJP_08E140C01_10KDA_Methanoperedens_43_67|BJP_08E140C01_10KDA		BJP_08E140C01_10KDA_Methanoperedens_43_67	Mp		FALSE
08E140C01_10kDa_scaffold_4857_2|BJP_08E140C01_10KDA_Methanoperedens_43_67|BJP_08E140C01_10KDA		BJP_08E140C01_10KDA_Methanoperedens_43_67	Mp		FALSE
08E140C01_10kDa_scaffold_7540_2|BJP_08E140C01_10KDA_Methanoperedens_43_67|BJP_08E140C01_10KDA		BJP_08E140C01_10KDA_Methanoperedens_43_67	Mp		FALSE
08E140C01_10kDa_scaffold_7540_6|BJP_08E140C01_10KDA_Methanoperedens_43_67|BJP_08E140C01_10KDA		BJP_08E140C01_10KDA_Methanoperedens_43_67	Mp		FALSE
08E140C01_10kDa_scaffold_6048_6|BJP_08E140C01_10KDA_Methanoperedens_43_67|BJP_08E140C01_10KDA		BJP_08E140C01_10KDA_Methanoperedens_43_67	Mp		FALSE
08E140C01_10kDa_scaffold_6065_1|BJP_08E140C01_10KDA_Methanoperedens_43_67|BJP_08E140C01_10KDA		BJP_08E140C01_10KDA_Methanoperedens_43_67	Mp		FALSE
08E140C01_10kDa_scaffold_6207_5|BJP_08E140C01_10KDA_Methanoperedens_43_67|BJP_08E140C01_10KDA		BJP_08E140C01_10KDA_Methanoperedens_43_67	Mp		FALSE
08E140C01_10kDa_scaffold_6839_3|BJP_08E140C01_10KDA_Methanoperedens_43_67|BJP_08E140C01_10KDA		BJP_08E140C01_10KDA_Methanoperedens_43_67	Mp		FALSE
08E140C01_10kDa_scaffold_6839_13|BJP_08E140C01_10KDA_Methanoperedens_43_67|BJP_08E140C01_10KDA		BJP_08E140C01_10KDA_Methanoperedens_43_67	Mp		FALSE
08E140C01_10kDa_scaffold_6839_16|BJP_08E140C01_10KDA_Methanoperedens_43_67|BJP_08E140C01_10KDA		BJP_08E140C01_10KDA_Methanoperedens_43_67	Mp		FALSE
08E140C01_10kDa_scaffold_14828_1|BJP_08E140C01_10KDA_Methanoperedens_43_67|BJP_08E140C01_10KDA		BJP_08E140C01_10KDA_Methanoperedens_43_67	Mp		FALSE
08E140C01_10kDa_scaffold_14981_3|BJP_08E140C01_10KDA_Methanoperedens_43_67|BJP_08E140C01_10KDA		BJP_08E140C01_10KDA_Methanoperedens_43_67	Mp		FALSE
08E140C01_10kDa_scaffold_1038_14|BJP_08E140C01_10KDA_Methanoperedens_43_67|BJP_08E140C01_10KDA		BJP_08E140C01_10KDA_Methanoperedens_43_67	Mp		FALSE
08E140C01_10kDa_scaffold_1050_26|BJP_08E140C01_10KDA_Methanoperedens_43_67|BJP_08E140C01_10KDA		BJP_08E140C01_10KDA_Methanoperedens_43_67	Mp		FALSE
08E140C01_10kDa_scaffold_1050_27|BJP_08E140C01_10KDA_Methanoperedens_43_67|BJP_08E140C01_10KDA		BJP_08E140C01_10KDA_Methanoperedens_43_67	Mp		FALSE
08E140C01_10kDa_scaffold_1050_30|BJP_08E140C01_10KDA_Methanoperedens_43_67|BJP_08E140C01_10KDA		BJP_08E140C01_10KDA_Methanoperedens_43_67	Mp		FALSE
08E140C01_10kDa_scaffold_1050_31|BJP_08E140C01_10KDA_Methanoperedens_43_67|BJP_08E140C01_10KDA		BJP_08E140C01_10KDA_Methanoperedens_43_67	Mp		FALSE
08E140C01_10kDa_scaffold_1050_32|BJP_08E140C01_10KDA_Methanoperedens_43_67|BJP_08E140C01_10KDA		BJP_08E140C01_10KDA_Methanoperedens_43_67	Mp		FALSE
08E140C01_10kDa_scaffold_1050_34|BJP_08E140C01_10KDA_Methanoperedens_43_67|BJP_08E140C01_10KDA		BJP_08E140C01_10KDA_Methanoperedens_43_67	Mp		FALSE
08E140C01_10kDa_scaffold_1050_36|BJP_08E140C01_10KDA_Methanoperedens_43_67|BJP_08E140C01_10KDA		BJP_08E140C01_10KDA_Methanoperedens_43_67	Mp		FALSE
08E140C01_10kDa_scaffold_1092_2|BJP_08E140C01_10KDA_Methanoperedens_43_67|BJP_08E140C01_10KDA		BJP_08E140C01_10KDA_Methanoperedens_43_67	Mp		FALSE
08E140C01_10kDa_scaffold_1092_3|BJP_08E140C01_10KDA_Methanoperedens_43_67|BJP_08E140C01_10KDA		BJP_08E140C01_10KDA_Methanoperedens_43_67	Mp		FALSE
08E140C01_10kDa_scaffold_1092_4|BJP_08E140C01_10KDA_Methanoperedens_43_67|BJP_08E140C01_10KDA		BJP_08E140C01_10KDA_Methanoperedens_43_67	Mp		FALSE
08E140C01_10kDa_scaffold_1092_37|BJP_08E140C01_10KDA_Methanoperedens_43_67|BJP_08E140C01_10KDA		BJP_08E140C01_10KDA_Methanoperedens_43_67	Mp		FALSE
08E140C01_10kDa_scaffold_1108_5|BJP_08E140C01_10KDA_Methanoperedens_43_67|BJP_08E140C01_10KDA		BJP_08E140C01_10KDA_Methanoperedens_43_67	Mp		FALSE
08E140C01_10kDa_scaffold_1134_2|BJP_08E140C01_10KDA_Methanoperedens_43_67|BJP_08E140C01_10KDA		BJP_08E140C01_10KDA_Methanoperedens_43_67	Mp		FALSE
08E140C01_10kDa_scaffold_1134_14|BJP_08E140C01_10KDA_Methanoperedens_43_67|BJP_08E140C01_10KDA		BJP_08E140C01_10KDA_Methanoperedens_43_67	Mp		FALSE
08E140C01_10kDa_scaffold_1134_16|BJP_08E140C01_10KDA_Methanoperedens_43_67|BJP_08E140C01_10KDA		BJP_08E140C01_10KDA_Methanoperedens_43_67	Mp		FALSE
08E140C01_10kDa_scaffold_1172_1|BJP_08E140C01_10KDA_Methanoperedens_43_67|BJP_08E140C01_10KDA		BJP_08E140C01_10KDA_Methanoperedens_43_67	Mp		FALSE
08E140C01_10kDa_scaffold_1172_5|BJP_08E140C01_10KDA_Methanoperedens_43_67|BJP_08E140C01_10KDA		BJP_08E140C01_10KDA_Methanoperedens_43_67	Mp		FALSE
08E140C01_10kDa_scaffold_1172_25|BJP_08E140C01_10KDA_Methanoperedens_43_67|BJP_08E140C01_10KDA		BJP_08E140C01_10KDA_Methanoperedens_43_67	Mp		FALSE
08E140C01_10kDa_scaffold_1198_10|BJP_08E140C01_10KDA_Methanoperedens_43_67|BJP_08E140C01_10KDA		BJP_08E140C01_10KDA_Methanoperedens_43_67	Mp		FALSE
08E140C01_10kDa_scaffold_1198_19|BJP_08E140C01_10KDA_Methanoperedens_43_67|BJP_08E140C01_10KDA		BJP_08E140C01_10KDA_Methanoperedens_43_67	Mp		FALSE
08E140C01_10kDa_scaffold_1198_22|BJP_08E140C01_10KDA_Methanoperedens_43_67|BJP_08E140C01_10KDA		BJP_08E140C01_10KDA_Methanoperedens_43_67	Mp		FALSE
08E140C01_10kDa_scaffold_1198_31|BJP_08E140C01_10KDA_Methanoperedens_43_67|BJP_08E140C01_10KDA		BJP_08E140C01_10KDA_Methanoperedens_43_67	Mp		FALSE
08E140C01_10kDa_scaffold_1198_39|BJP_08E140C01_10KDA_Methanoperedens_43_67|BJP_08E140C01_10KDA		BJP_08E140C01_10KDA_Methanoperedens_43_67	Mp		FALSE
08E140C01_10kDa_scaffold_1198_40|BJP_08E140C01_10KDA_Methanoperedens_43_67|BJP_08E140C01_10KDA		BJP_08E140C01_10KDA_Methanoperedens_43_67	Mp		FALSE
08E140C01_10kDa_scaffold_1198_41|BJP_08E140C01_10KDA_Methanoperedens_43_67|BJP_08E140C01_10KDA		BJP_08E140C01_10KDA_Methanoperedens_43_67	Mp		FALSE
08E140C01_10kDa_scaffold_1222_9|BJP_08E140C01_10KDA_Methanoperedens_43_67|BJP_08E140C01_10KDA		BJP_08E140C01_10KDA_Methanoperedens_43_67	Mp		FALSE
08E140C01_10kDa_scaffold_1227_9|BJP_08E140C01_10KDA_Methanoperedens_43_67|BJP_08E140C01_10KDA		BJP_08E140C01_10KDA_Methanoperedens_43_67	Mp		FALSE
08E140C01_10kDa_scaffold_1227_17|BJP_08E140C01_10KDA_Methanoperedens_43_67|BJP_08E140C01_10KDA		BJP_08E140C01_10KDA_Methanoperedens_43_67	Mp		FALSE
08E140C01_10kDa_scaffold_1248_1|BJP_08E140C01_10KDA_Methanoperedens_43_67|BJP_08E140C01_10KDA		BJP_08E140C01_10KDA_Methanoperedens_43_67	Mp		FALSE
08E140C01_10kDa_scaffold_1280_1|BJP_08E140C01_10KDA_Methanoperedens_43_67|BJP_08E140C01_10KDA		BJP_08E140C01_10KDA_Methanoperedens_43_67	Mp		FALSE
08E140C01_10kDa_scaffold_1280_2|BJP_08E140C01_10KDA_Methanoperedens_43_67|BJP_08E140C01_10KDA		BJP_08E140C01_10KDA_Methanoperedens_43_67	Mp		FALSE
08E140C01_10kDa_scaffold_1280_16|BJP_08E140C01_10KDA_Methanoperedens_43_67|BJP_08E140C01_10KDA		BJP_08E140C01_10KDA_Methanoperedens_43_67	Mp		FALSE
08E140C01_10kDa_scaffold_1280_36|BJP_08E140C01_10KDA_Methanoperedens_43_67|BJP_08E140C01_10KDA		BJP_08E140C01_10KDA_Methanoperedens_43_67	Mp		FALSE
08E140C01_10kDa_scaffold_1341_10|BJP_08E140C01_10KDA_Methanoperedens_43_67|BJP_08E140C01_10KDA		BJP_08E140C01_10KDA_Methanoperedens_43_67	Mp		FALSE
08E140C01_10kDa_scaffold_1341_11|BJP_08E140C01_10KDA_Methanoperedens_43_67|BJP_08E140C01_10KDA		BJP_08E140C01_10KDA_Methanoperedens_43_67	Mp		FALSE
08E140C01_10kDa_scaffold_1341_12|BJP_08E140C01_10KDA_Methanoperedens_43_67|BJP_08E140C01_10KDA		BJP_08E140C01_10KDA_Methanoperedens_43_67	Mp		FALSE
08E140C01_10kDa_scaffold_1341_15|BJP_08E140C01_10KDA_Methanoperedens_43_67|BJP_08E140C01_10KDA		BJP_08E140C01_10KDA_Methanoperedens_43_67	Mp		FALSE
08E140C01_10kDa_scaffold_1341_20|BJP_08E140C01_10KDA_Methanoperedens_43_67|BJP_08E140C01_10KDA		BJP_08E140C01_10KDA_Methanoperedens_43_67	Mp		FALSE
08E140C01_10kDa_scaffold_1341_21|BJP_08E140C01_10KDA_Methanoperedens_43_67|BJP_08E140C01_10KDA		BJP_08E140C01_10KDA_Methanoperedens_43_67	Mp		FALSE
08E140C01_10kDa_scaffold_1341_22|BJP_08E140C01_10KDA_Methanoperedens_43_67|BJP_08E140C01_10KDA		BJP_08E140C01_10KDA_Methanoperedens_43_67	Mp		FALSE
08E140C01_10kDa_scaffold_1359_1|BJP_08E140C01_10KDA_Methanoperedens_43_67|BJP_08E140C01_10KDA		BJP_08E140C01_10KDA_Methanoperedens_43_67	Mp		FALSE
08E140C01_10kDa_scaffold_1359_2|BJP_08E140C01_10KDA_Methanoperedens_43_67|BJP_08E140C01_10KDA		BJP_08E140C01_10KDA_Methanoperedens_43_67	Mp		FALSE
08E140C01_10kDa_scaffold_1359_4|BJP_08E140C01_10KDA_Methanoperedens_43_67|BJP_08E140C01_10KDA		BJP_08E140C01_10KDA_Methanoperedens_43_67	Mp		FALSE
08E140C01_10kDa_scaffold_1452_17|BJP_08E140C01_10KDA_Methanoperedens_43_67|BJP_08E140C01_10KDA		BJP_08E140C01_10KDA_Methanoperedens_43_67	Mp		FALSE
08E140C01_10kDa_scaffold_1569_1|BJP_08E140C01_10KDA_Methanoperedens_43_67|BJP_08E140C01_10KDA		BJP_08E140C01_10KDA_Methanoperedens_43_67	Mp		FALSE
08E140C01_10kDa_scaffold_1575_10|BJP_08E140C01_10KDA_Methanoperedens_43_67|BJP_08E140C01_10KDA		BJP_08E140C01_10KDA_Methanoperedens_43_67	Mp		FALSE
08E140C01_10kDa_scaffold_1575_11|BJP_08E140C01_10KDA_Methanoperedens_43_67|BJP_08E140C01_10KDA		BJP_08E140C01_10KDA_Methanoperedens_43_67	Mp		FALSE
08E140C01_10kDa_scaffold_1640_1|BJP_08E140C01_10KDA_Methanoperedens_43_67|BJP_08E140C01_10KDA		BJP_08E140C01_10KDA_Methanoperedens_43_67	Mp		FALSE
08E140C01_10kDa_scaffold_1640_18|BJP_08E140C01_10KDA_Methanoperedens_43_67|BJP_08E140C01_10KDA		BJP_08E140C01_10KDA_Methanoperedens_43_67	Mp		FALSE
08E140C01_10kDa_scaffold_1640_19|BJP_08E140C01_10KDA_Methanoperedens_43_67|BJP_08E140C01_10KDA		BJP_08E140C01_10KDA_Methanoperedens_43_67	Mp		FALSE
08E140C01_10kDa_scaffold_1642_2|BJP_08E140C01_10KDA_Methanoperedens_43_67|BJP_08E140C01_10KDA		BJP_08E140C01_10KDA_Methanoperedens_43_67	Mp		FALSE
08E140C01_10kDa_scaffold_1642_9|BJP_08E140C01_10KDA_Methanoperedens_43_67|BJP_08E140C01_10KDA		BJP_08E140C01_10KDA_Methanoperedens_43_67	Mp		FALSE
08E140C01_10kDa_scaffold_1642_24|BJP_08E140C01_10KDA_Methanoperedens_43_67|BJP_08E140C01_10KDA		BJP_08E140C01_10KDA_Methanoperedens_43_67	Mp		FALSE
08E140C01_10kDa_scaffold_1642_35|BJP_08E140C01_10KDA_Methanoperedens_43_67|BJP_08E140C01_10KDA		BJP_08E140C01_10KDA_Methanoperedens_43_67	Mp		FALSE
08E140C01_10kDa_scaffold_1721_4|BJP_08E140C01_10KDA_Methanoperedens_43_67|BJP_08E140C01_10KDA		BJP_08E140C01_10KDA_Methanoperedens_43_67	Mp		FALSE
08E140C01_10kDa_scaffold_1721_5|BJP_08E140C01_10KDA_Methanoperedens_43_67|BJP_08E140C01_10KDA		BJP_08E140C01_10KDA_Methanoperedens_43_67	Mp		FALSE
08E140C01_10kDa_scaffold_1721_15|BJP_08E140C01_10KDA_Methanoperedens_43_67|BJP_08E140C01_10KDA		BJP_08E140C01_10KDA_Methanoperedens_43_67	Mp		FALSE
08E140C01_10kDa_scaffold_1725_3|BJP_08E140C01_10KDA_Methanoperedens_43_67|BJP_08E140C01_10KDA		BJP_08E140C01_10KDA_Methanoperedens_43_67	Mp		FALSE
08E140C01_10kDa_scaffold_1762_12|BJP_08E140C01_10KDA_Methanoperedens_43_67|BJP_08E140C01_10KDA		BJP_08E140C01_10KDA_Methanoperedens_43_67	Mp		FALSE
08E140C01_10kDa_scaffold_1767_17|BJP_08E140C01_10KDA_Methanoperedens_43_67|BJP_08E140C01_10KDA		BJP_08E140C01_10KDA_Methanoperedens_43_67	Mp		FALSE
08E140C01_10kDa_scaffold_1795_1|BJP_08E140C01_10KDA_Methanoperedens_43_67|BJP_08E140C01_10KDA		BJP_08E140C01_10KDA_Methanoperedens_43_67	Mp		FALSE
08E140C01_10kDa_scaffold_1795_2|BJP_08E140C01_10KDA_Methanoperedens_43_67|BJP_08E140C01_10KDA		BJP_08E140C01_10KDA_Methanoperedens_43_67	Mp		FALSE
08E140C01_10kDa_scaffold_1795_11|BJP_08E140C01_10KDA_Methanoperedens_43_67|BJP_08E140C01_10KDA		BJP_08E140C01_10KDA_Methanoperedens_43_67	Mp		FALSE
08E140C01_10kDa_scaffold_1795_17|BJP_08E140C01_10KDA_Methanoperedens_43_67|BJP_08E140C01_10KDA		BJP_08E140C01_10KDA_Methanoperedens_43_67	Mp		FALSE
08E140C01_10kDa_scaffold_1795_23|BJP_08E140C01_10KDA_Methanoperedens_43_67|BJP_08E140C01_10KDA		BJP_08E140C01_10KDA_Methanoperedens_43_67	Mp		FALSE
08E140C01_10kDa_scaffold_1795_28|BJP_08E140C01_10KDA_Methanoperedens_43_67|BJP_08E140C01_10KDA		BJP_08E140C01_10KDA_Methanoperedens_43_67	Mp		FALSE
08E140C01_10kDa_scaffold_1795_31|BJP_08E140C01_10KDA_Methanoperedens_43_67|BJP_08E140C01_10KDA		BJP_08E140C01_10KDA_Methanoperedens_43_67	Mp		FALSE
08E140C01_10kDa_scaffold_1850_3|BJP_08E140C01_10KDA_Methanoperedens_43_67|BJP_08E140C01_10KDA		BJP_08E140C01_10KDA_Methanoperedens_43_67	Mp		FALSE
08E140C01_10kDa_scaffold_1850_4|BJP_08E140C01_10KDA_Methanoperedens_43_67|BJP_08E140C01_10KDA		BJP_08E140C01_10KDA_Methanoperedens_43_67	Mp		FALSE
08E140C01_10kDa_scaffold_1854_1|BJP_08E140C01_10KDA_Methanoperedens_43_67|BJP_08E140C01_10KDA		BJP_08E140C01_10KDA_Methanoperedens_43_67	Mp		FALSE
08E140C01_10kDa_scaffold_1981_8|BJP_08E140C01_10KDA_Methanoperedens_43_67|BJP_08E140C01_10KDA		BJP_08E140C01_10KDA_Methanoperedens_43_67	Mp		FALSE
08E140C01_10kDa_scaffold_1981_9|BJP_08E140C01_10KDA_Methanoperedens_43_67|BJP_08E140C01_10KDA		BJP_08E140C01_10KDA_Methanoperedens_43_67	Mp		FALSE
08E140C01_10kDa_scaffold_1981_10|BJP_08E140C01_10KDA_Methanoperedens_43_67|BJP_08E140C01_10KDA		BJP_08E140C01_10KDA_Methanoperedens_43_67	Mp		FALSE
08E140C01_10kDa_scaffold_1981_23|BJP_08E140C01_10KDA_Methanoperedens_43_67|BJP_08E140C01_10KDA		BJP_08E140C01_10KDA_Methanoperedens_43_67	Mp		FALSE
08E140C01_10kDa_scaffold_1995_16|BJP_08E140C01_10KDA_Methanoperedens_43_67|BJP_08E140C01_10KDA		BJP_08E140C01_10KDA_Methanoperedens_43_67	Mp		FALSE
08E140C01_10kDa_scaffold_9070_1|BJP_08E140C01_10KDA_Methanoperedens_43_67|BJP_08E140C01_10KDA		BJP_08E140C01_10KDA_Methanoperedens_43_67	Mp		FALSE
08E140C01_10kDa_scaffold_9127_4|BJP_08E140C01_10KDA_Methanoperedens_43_67|BJP_08E140C01_10KDA		BJP_08E140C01_10KDA_Methanoperedens_43_67	Mp		FALSE
08E140C01_10kDa_scaffold_9127_5|BJP_08E140C01_10KDA_Methanoperedens_43_67|BJP_08E140C01_10KDA		BJP_08E140C01_10KDA_Methanoperedens_43_67	Mp		FALSE
08E140C01_10kDa_scaffold_9127_7|BJP_08E140C01_10KDA_Methanoperedens_43_67|BJP_08E140C01_10KDA		BJP_08E140C01_10KDA_Methanoperedens_43_67	Mp		FALSE
08E140C01_10kDa_scaffold_9425_7|BJP_08E140C01_10KDA_Methanoperedens_43_67|BJP_08E140C01_10KDA		BJP_08E140C01_10KDA_Methanoperedens_43_67	Mp		FALSE
08E140C01_10kDa_scaffold_18481_1|BJP_08E140C01_10KDA_Methanoperedens_43_67|BJP_08E140C01_10KDA		BJP_08E140C01_10KDA_Methanoperedens_43_67	Mp		FALSE
08E140C01_10kDa_scaffold_13300_2|BJP_08E140C01_10KDA_Methanoperedens_43_67|BJP_08E140C01_10KDA		BJP_08E140C01_10KDA_Methanoperedens_43_67	Mp		FALSE
08E140C01_10kDa_scaffold_5093_10|BJP_08E140C01_10KDA_Methanoperedens_43_67|BJP_08E140C01_10KDA		BJP_08E140C01_10KDA_Methanoperedens_43_67	Mp		FALSE
08E140C01_10kDa_scaffold_5093_14|BJP_08E140C01_10KDA_Methanoperedens_43_67|BJP_08E140C01_10KDA		BJP_08E140C01_10KDA_Methanoperedens_43_67	Mp		FALSE
08E140C01_10kDa_scaffold_5093_15|BJP_08E140C01_10KDA_Methanoperedens_43_67|BJP_08E140C01_10KDA		BJP_08E140C01_10KDA_Methanoperedens_43_67	Mp		FALSE
08E140C01_10kDa_scaffold_5093_16|BJP_08E140C01_10KDA_Methanoperedens_43_67|BJP_08E140C01_10KDA		BJP_08E140C01_10KDA_Methanoperedens_43_67	Mp		FALSE
08E140C01_10kDa_scaffold_5115_5|BJP_08E140C01_10KDA_Methanoperedens_43_67|BJP_08E140C01_10KDA		BJP_08E140C01_10KDA_Methanoperedens_43_67	Mp		FALSE
08E140C01_10kDa_scaffold_5115_8|BJP_08E140C01_10KDA_Methanoperedens_43_67|BJP_08E140C01_10KDA		BJP_08E140C01_10KDA_Methanoperedens_43_67	Mp		FALSE
08E140C01_10kDa_scaffold_5115_9|BJP_08E140C01_10KDA_Methanoperedens_43_67|BJP_08E140C01_10KDA		BJP_08E140C01_10KDA_Methanoperedens_43_67	Mp		FALSE
08E140C01_10kDa_scaffold_5290_1|BJP_08E140C01_10KDA_Methanoperedens_43_67|BJP_08E140C01_10KDA		BJP_08E140C01_10KDA_Methanoperedens_43_67	Mp		FALSE
08E140C01_10kDa_scaffold_5891_1|BJP_08E140C01_10KDA_Methanoperedens_43_67|BJP_08E140C01_10KDA		BJP_08E140C01_10KDA_Methanoperedens_43_67	Mp		FALSE
08E140C01_10kDa_scaffold_5891_5|BJP_08E140C01_10KDA_Methanoperedens_43_67|BJP_08E140C01_10KDA		BJP_08E140C01_10KDA_Methanoperedens_43_67	Mp		FALSE
08E140C01_10kDa_scaffold_5891_10|BJP_08E140C01_10KDA_Methanoperedens_43_67|BJP_08E140C01_10KDA		BJP_08E140C01_10KDA_Methanoperedens_43_67	Mp		FALSE
08E140C01_10kDa_scaffold_8338_5|BJP_08E140C01_10KDA_Methanoperedens_43_67|BJP_08E140C01_10KDA		BJP_08E140C01_10KDA_Methanoperedens_43_67	Mp		FALSE
08E140C01_10kDa_scaffold_8858_2|BJP_08E140C01_10KDA_Methanoperedens_43_67|BJP_08E140C01_10KDA		BJP_08E140C01_10KDA_Methanoperedens_43_67	Mp		FALSE
08E140C01_10kDa_scaffold_19033_5|BJP_08E140C01_10KDA_Methanoperedens_43_67|BJP_08E140C01_10KDA		BJP_08E140C01_10KDA_Methanoperedens_43_67	Mp		FALSE
08E140C01_10kDa_scaffold_3265_1|BJP_08E140C01_10KDA_Methanoperedens_43_67|BJP_08E140C01_10KDA		BJP_08E140C01_10KDA_Methanoperedens_43_67	Mp		FALSE
08E140C01_10kDa_scaffold_3265_5|BJP_08E140C01_10KDA_Methanoperedens_43_67|BJP_08E140C01_10KDA		BJP_08E140C01_10KDA_Methanoperedens_43_67	Mp		FALSE
08E140C01_10kDa_scaffold_3265_15|BJP_08E140C01_10KDA_Methanoperedens_43_67|BJP_08E140C01_10KDA		BJP_08E140C01_10KDA_Methanoperedens_43_67	Mp		FALSE
08E140C01_10kDa_scaffold_3312_16|BJP_08E140C01_10KDA_Methanoperedens_43_67|BJP_08E140C01_10KDA		BJP_08E140C01_10KDA_Methanoperedens_43_67	Mp		FALSE
08E140C01_10kDa_scaffold_3347_14|BJP_08E140C01_10KDA_Methanoperedens_43_67|BJP_08E140C01_10KDA		BJP_08E140C01_10KDA_Methanoperedens_43_67	Mp		FALSE
08E140C01_10kDa_scaffold_3347_15|BJP_08E140C01_10KDA_Methanoperedens_43_67|BJP_08E140C01_10KDA		BJP_08E140C01_10KDA_Methanoperedens_43_67	Mp		FALSE
08E140C01_10kDa_scaffold_3347_16|BJP_08E140C01_10KDA_Methanoperedens_43_67|BJP_08E140C01_10KDA		BJP_08E140C01_10KDA_Methanoperedens_43_67	Mp		FALSE
08E140C01_10kDa_scaffold_3347_17|BJP_08E140C01_10KDA_Methanoperedens_43_67|BJP_08E140C01_10KDA		BJP_08E140C01_10KDA_Methanoperedens_43_67	Mp		FALSE
08E140C01_10kDa_scaffold_3347_22|BJP_08E140C01_10KDA_Methanoperedens_43_67|BJP_08E140C01_10KDA		BJP_08E140C01_10KDA_Methanoperedens_43_67	Mp		FALSE
08E140C01_10kDa_scaffold_3480_8|BJP_08E140C01_10KDA_Methanoperedens_43_67|BJP_08E140C01_10KDA		BJP_08E140C01_10KDA_Methanoperedens_43_67	Mp		FALSE
08E140C01_10kDa_scaffold_3811_1|BJP_08E140C01_10KDA_Methanoperedens_43_67|BJP_08E140C01_10KDA		BJP_08E140C01_10KDA_Methanoperedens_43_67	Mp		FALSE
08E140C01_10kDa_scaffold_3811_6|BJP_08E140C01_10KDA_Methanoperedens_43_67|BJP_08E140C01_10KDA		BJP_08E140C01_10KDA_Methanoperedens_43_67	Mp		FALSE
08E140C01_10kDa_scaffold_24345_1|BJP_08E140C01_10KDA_Methanoperedens_43_67|BJP_08E140C01_10KDA		BJP_08E140C01_10KDA_Methanoperedens_43_67	Mp		FALSE
08E140C01_10kDa_scaffold_24345_3|BJP_08E140C01_10KDA_Methanoperedens_43_67|BJP_08E140C01_10KDA		BJP_08E140C01_10KDA_Methanoperedens_43_67	Mp		FALSE
08E140C01_10kDa_scaffold_23871_2|BJP_08E140C01_10KDA_Methanoperedens_43_67|BJP_08E140C01_10KDA		BJP_08E140C01_10KDA_Methanoperedens_43_67	Mp		FALSE
08E140C01_10kDa_scaffold_2043_22|BJP_08E140C01_10KDA_Methanoperedens_43_67|BJP_08E140C01_10KDA		BJP_08E140C01_10KDA_Methanoperedens_43_67	Mp		FALSE
08E140C01_10kDa_scaffold_2043_23|BJP_08E140C01_10KDA_Methanoperedens_43_67|BJP_08E140C01_10KDA		BJP_08E140C01_10KDA_Methanoperedens_43_67	Mp		FALSE
08E140C01_10kDa_scaffold_2289_1|BJP_08E140C01_10KDA_Methanoperedens_43_67|BJP_08E140C01_10KDA		BJP_08E140C01_10KDA_Methanoperedens_43_67	Mp		FALSE
08E140C01_10kDa_scaffold_2289_13|BJP_08E140C01_10KDA_Methanoperedens_43_67|BJP_08E140C01_10KDA		BJP_08E140C01_10KDA_Methanoperedens_43_67	Mp		FALSE
08E140C01_10kDa_scaffold_2308_14|BJP_08E140C01_10KDA_Methanoperedens_43_67|BJP_08E140C01_10KDA		BJP_08E140C01_10KDA_Methanoperedens_43_67	Mp		FALSE
08E140C01_10kDa_scaffold_2435_6|BJP_08E140C01_10KDA_Methanoperedens_43_67|BJP_08E140C01_10KDA		BJP_08E140C01_10KDA_Methanoperedens_43_67	Mp		FALSE
08E140C01_10kDa_scaffold_2435_9|BJP_08E140C01_10KDA_Methanoperedens_43_67|BJP_08E140C01_10KDA		BJP_08E140C01_10KDA_Methanoperedens_43_67	Mp		FALSE
08E140C01_10kDa_scaffold_2667_8|BJP_08E140C01_10KDA_Methanoperedens_43_67|BJP_08E140C01_10KDA		BJP_08E140C01_10KDA_Methanoperedens_43_67	Mp		FALSE
08E140C01_10kDa_scaffold_2667_10|BJP_08E140C01_10KDA_Methanoperedens_43_67|BJP_08E140C01_10KDA		BJP_08E140C01_10KDA_Methanoperedens_43_67	Mp		FALSE
08E140C01_10kDa_scaffold_2725_7|BJP_08E140C01_10KDA_Methanoperedens_43_67|BJP_08E140C01_10KDA		BJP_08E140C01_10KDA_Methanoperedens_43_67	Mp		FALSE
08E140C01_10kDa_scaffold_2725_8|BJP_08E140C01_10KDA_Methanoperedens_43_67|BJP_08E140C01_10KDA		BJP_08E140C01_10KDA_Methanoperedens_43_67	Mp		FALSE
08E140C01_10kDa_scaffold_2793_4|BJP_08E140C01_10KDA_Methanoperedens_43_67|BJP_08E140C01_10KDA		BJP_08E140C01_10KDA_Methanoperedens_43_67	Mp		FALSE
08E140C01_10kDa_scaffold_2793_13|BJP_08E140C01_10KDA_Methanoperedens_43_67|BJP_08E140C01_10KDA		BJP_08E140C01_10KDA_Methanoperedens_43_67	Mp		FALSE
08E140C01_10kDa_scaffold_2818_1|BJP_08E140C01_10KDA_Methanoperedens_43_67|BJP_08E140C01_10KDA		BJP_08E140C01_10KDA_Methanoperedens_43_67	Mp		FALSE
08E140C01_10kDa_scaffold_2836_2|BJP_08E140C01_10KDA_Methanoperedens_43_67|BJP_08E140C01_10KDA		BJP_08E140C01_10KDA_Methanoperedens_43_67	Mp		FALSE
08E140C01_10kDa_scaffold_2836_3|BJP_08E140C01_10KDA_Methanoperedens_43_67|BJP_08E140C01_10KDA		BJP_08E140C01_10KDA_Methanoperedens_43_67	Mp		FALSE
08E140C01_10kDa_scaffold_2836_4|BJP_08E140C01_10KDA_Methanoperedens_43_67|BJP_08E140C01_10KDA		BJP_08E140C01_10KDA_Methanoperedens_43_67	Mp		FALSE
08E140C01_10kDa_scaffold_2836_12|BJP_08E140C01_10KDA_Methanoperedens_43_67|BJP_08E140C01_10KDA		BJP_08E140C01_10KDA_Methanoperedens_43_67	Mp		FALSE
08E140C01_10kDa_scaffold_2836_17|BJP_08E140C01_10KDA_Methanoperedens_43_67|BJP_08E140C01_10KDA		BJP_08E140C01_10KDA_Methanoperedens_43_67	Mp		FALSE
08E140C01_10kDa_scaffold_2841_2|BJP_08E140C01_10KDA_Methanoperedens_43_67|BJP_08E140C01_10KDA		BJP_08E140C01_10KDA_Methanoperedens_43_67	Mp		FALSE
08E140C01_10kDa_scaffold_2879_1|BJP_08E140C01_10KDA_Methanoperedens_43_67|BJP_08E140C01_10KDA		BJP_08E140C01_10KDA_Methanoperedens_43_67	Mp		FALSE
08E140C01_10kDa_scaffold_2969_4|BJP_08E140C01_10KDA_Methanoperedens_43_67|BJP_08E140C01_10KDA		BJP_08E140C01_10KDA_Methanoperedens_43_67	Mp		FALSE
08E140C01_10kDa_scaffold_12724_4|BJP_08E140C01_10KDA_Methanoperedens_43_67|BJP_08E140C01_10KDA		BJP_08E140C01_10KDA_Methanoperedens_43_67	Mp		FALSE
08E140C01_10kDa_scaffold_12817_1|BJP_08E140C01_10KDA_Methanoperedens_43_67|BJP_08E140C01_10KDA		BJP_08E140C01_10KDA_Methanoperedens_43_67	Mp		FALSE
08E140C01_10kDa_scaffold_12817_3|BJP_08E140C01_10KDA_Methanoperedens_43_67|BJP_08E140C01_10KDA		BJP_08E140C01_10KDA_Methanoperedens_43_67	Mp		FALSE
08E140C01_10kDa_scaffold_10172_2|BJP_08E140C01_10KDA_Methanoperedens_43_67|BJP_08E140C01_10KDA		BJP_08E140C01_10KDA_Methanoperedens_43_67	Mp		FALSE
08E140C01_10kDa_scaffold_10866_6|BJP_08E140C01_10KDA_Methanoperedens_43_67|BJP_08E140C01_10KDA		BJP_08E140C01_10KDA_Methanoperedens_43_67	Mp		FALSE
08E140C01_10kDa_scaffold_10866_7|BJP_08E140C01_10KDA_Methanoperedens_43_67|BJP_08E140C01_10KDA		BJP_08E140C01_10KDA_Methanoperedens_43_67	Mp		FALSE
08E140C01_10kDa_scaffold_236_1|BJP_08E140C01_10KDA_Methanoperedens_43_67|BJP_08E140C01_10KDA	subfam5925	BJP_08E140C01_10KDA_Methanoperedens_43_67	Mp		FALSE	subfam5925	PF01916.17	DS
08E140C01_10kDa_scaffold_236_2|BJP_08E140C01_10KDA_Methanoperedens_43_67|BJP_08E140C01_10KDA	subfam3804	BJP_08E140C01_10KDA_Methanoperedens_43_67	Mp		FALSE	subfam3804	PF01292.20	Ni_hydr_CYTB
08E140C01_10kDa_scaffold_236_3|BJP_08E140C01_10KDA_Methanoperedens_43_67|BJP_08E140C01_10KDA	subfam2894	BJP_08E140C01_10KDA_Methanoperedens_43_67	Mp		FALSE	subfam2894	PF14537.6|PF03264.14|PF02335.15	Cytochrom_c3_2 Cytochrom_NNT Cytochrom_C552
08E140C01_10kDa_scaffold_236_4|BJP_08E140C01_10KDA_Methanoperedens_43_67|BJP_08E140C01_10KDA	subfam0096	BJP_08E140C01_10KDA_Methanoperedens_43_67	Mp		FALSE	subfam0096	PF03232.13	COQ7
08E140C01_10kDa_scaffold_236_5|BJP_08E140C01_10KDA_Methanoperedens_43_67|BJP_08E140C01_10KDA	subfam4493	BJP_08E140C01_10KDA_Methanoperedens_43_67	Mp		FALSE	subfam4493	PF06695.11	Sm_multidrug_ex
08E140C01_10kDa_scaffold_236_6|BJP_08E140C01_10KDA_Methanoperedens_43_67|BJP_08E140C01_10KDA	subfam4874	BJP_08E140C01_10KDA_Methanoperedens_43_67	Mp		FALSE	subfam4874	PF09807.9	ELP6
08E140C01_10kDa_scaffold_236_7|BJP_08E140C01_10KDA_Methanoperedens_43_67|BJP_08E140C01_10KDA	subfam6157	BJP_08E140C01_10KDA_Methanoperedens_43_67	Mp		FALSE	subfam6157	PF06745.13	ATPase
08E140C01_10kDa_scaffold_236_8|BJP_08E140C01_10KDA_Methanoperedens_43_67|BJP_08E140C01_10KDA	subfam4912	BJP_08E140C01_10KDA_Methanoperedens_43_67	Mp		FALSE	subfam4912	PF01494.19	FAD_binding_3
08E140C01_10kDa_scaffold_236_9|BJP_08E140C01_10KDA_Methanoperedens_43_67|BJP_08E140C01_10KDA	subfam2145	BJP_08E140C01_10KDA_Methanoperedens_43_67	Mp		FALSE	subfam2145	PF09999.9	DUF2240
08E140C01_10kDa_scaffold_236_10|BJP_08E140C01_10KDA_Methanoperedens_43_67|BJP_08E140C01_10KDA	subfam0099	BJP_08E140C01_10KDA_Methanoperedens_43_67	Mp		FALSE	subfam0099	PF13656.6	RNA_pol_L_2
08E140C01_10kDa_scaffold_236_11|BJP_08E140C01_10KDA_Methanoperedens_43_67|BJP_08E140C01_10KDA	subfam5362	BJP_08E140C01_10KDA_Methanoperedens_43_67	Mp		FALSE	subfam5362	PF14382.6|PF10447.9|PF02150.16	ECR1_N EXOSC1 RNA_POL_M_15KD
08E140C01_10kDa_scaffold_236_12|BJP_08E140C01_10KDA_Methanoperedens_43_67|BJP_08E140C01_10KDA	subfam2093	BJP_08E140C01_10KDA_Methanoperedens_43_67	Mp		FALSE	subfam2093	PF05958.11	tRNA_U5-meth_tr
08E140C01_10kDa_scaffold_236_13|BJP_08E140C01_10KDA_Methanoperedens_43_67|BJP_08E140C01_10KDA	subfam6841	BJP_08E140C01_10KDA_Methanoperedens_43_67	Mp		FALSE	subfam6841	PF03492.15	Methyltransf_7
08E140C01_10kDa_scaffold_236_14|BJP_08E140C01_10KDA_Methanoperedens_43_67|BJP_08E140C01_10KDA	subfam3447	BJP_08E140C01_10KDA_Methanoperedens_43_67	Mp		FALSE	subfam3447	PF16777.5	RHH_7
08E140C01_10kDa_scaffold_236_15|BJP_08E140C01_10KDA_Methanoperedens_43_67|BJP_08E140C01_10KDA	subfam4384	BJP_08E140C01_10KDA_Methanoperedens_43_67	Mp		FALSE	subfam4384	PF01850.21	PIN
08E140C01_10kDa_scaffold_236_18|BJP_08E140C01_10KDA_Methanoperedens_43_67|BJP_08E140C01_10KDA	subfam2877	BJP_08E140C01_10KDA_Methanoperedens_43_67	Mp		FALSE	subfam2877	PF01139.17	RtcB
08E140C01_10kDa_scaffold_236_19|BJP_08E140C01_10KDA_Methanoperedens_43_67|BJP_08E140C01_10KDA	subfam0067	BJP_08E140C01_10KDA_Methanoperedens_43_67	Mp		FALSE	subfam0067	PF01951.16	Archease
08E140C01_10kDa_scaffold_236_20|BJP_08E140C01_10KDA_Methanoperedens_43_67|BJP_08E140C01_10KDA	subfam2527	BJP_08E140C01_10KDA_Methanoperedens_43_67	Mp		FALSE	subfam2527	PF01090.19	Ribosomal_S19e
08E140C01_10kDa_scaffold_236_21|BJP_08E140C01_10KDA_Methanoperedens_43_67|BJP_08E140C01_10KDA	subfam5862	BJP_08E140C01_10KDA_Methanoperedens_43_67	Mp		FALSE	subfam5862	PF11809.8|PF13746.6|PF04422.13	DUF3330 Fer4_18 FrhB_FdhB_N
08E140C01_10kDa_scaffold_236_22|BJP_08E140C01_10KDA_Methanoperedens_43_67|BJP_08E140C01_10KDA	subfam2450	BJP_08E140C01_10KDA_Methanoperedens_43_67	Mp		FALSE	subfam2450	PF00416.22	Ribosomal_S13
08E140C01_10kDa_scaffold_236_23|BJP_08E140C01_10KDA_Methanoperedens_43_67|BJP_08E140C01_10KDA	subfam3946	BJP_08E140C01_10KDA_Methanoperedens_43_67	Mp		FALSE	subfam3946	PF01479.25	S4
08E140C01_10kDa_scaffold_236_24|BJP_08E140C01_10KDA_Methanoperedens_43_67|BJP_08E140C01_10KDA	subfam0795	BJP_08E140C01_10KDA_Methanoperedens_43_67	Mp		FALSE	subfam0795	PF00411.19	Ribosomal_S11
08E140C01_10kDa_scaffold_236_25|BJP_08E140C01_10KDA_Methanoperedens_43_67|BJP_08E140C01_10KDA	subfam8015	BJP_08E140C01_10KDA_Methanoperedens_43_67	Mp		FALSE	subfam8015	PF01000.26|PF13746.6	RNA_pol_A_bac Fer4_18
08E140C01_10kDa_scaffold_236_26|BJP_08E140C01_10KDA_Methanoperedens_43_67|BJP_08E140C01_10KDA	subfam0192	BJP_08E140C01_10KDA_Methanoperedens_43_67	Mp		FALSE	subfam0192	PF13447.6|PF03264.14	Multi-haem_cyto Cytochrom_NNT
08E140C01_10kDa_scaffold_236_27|BJP_08E140C01_10KDA_Methanoperedens_43_67|BJP_08E140C01_10KDA	subfam6044	BJP_08E140C01_10KDA_Methanoperedens_43_67	Mp		FALSE
08E140C01_10kDa_scaffold_236_28|BJP_08E140C01_10KDA_Methanoperedens_43_67|BJP_08E140C01_10KDA	subfam3011	BJP_08E140C01_10KDA_Methanoperedens_43_67	Mp		FALSE	subfam3011	PF04675.14|PF16542.5|PF04679.15	DNA_ligase_A_N PNKP_ligase DNA_ligase_A_C
08E140C01_10kDa_scaffold_236_29|BJP_08E140C01_10KDA_Methanoperedens_43_67|BJP_08E140C01_10KDA	subfam3934	BJP_08E140C01_10KDA_Methanoperedens_43_67	Mp		FALSE	subfam3934	PF05158.12	RNA_pol_Rpc34
08E140C01_10kDa_scaffold_236_30|BJP_08E140C01_10KDA_Methanoperedens_43_67|BJP_08E140C01_10KDA	subfam5313	BJP_08E140C01_10KDA_Methanoperedens_43_67	Mp		FALSE	subfam5313	PF01423.22	LSM
08E140C01_10kDa_scaffold_236_31|BJP_08E140C01_10KDA_Methanoperedens_43_67|BJP_08E140C01_10KDA	subfam0523	BJP_08E140C01_10KDA_Methanoperedens_43_67	Mp		FALSE	subfam0523	PF02441.19	Flavoprotein
08E140C01_10kDa_scaffold_236_32|BJP_08E140C01_10KDA_Methanoperedens_43_67|BJP_08E140C01_10KDA	subfam1898	BJP_08E140C01_10KDA_Methanoperedens_43_67	Mp		FALSE	subfam1898	PF07812.12	TfuA
08E140C01_10kDa_scaffold_236_33|BJP_08E140C01_10KDA_Methanoperedens_43_67|BJP_08E140C01_10KDA	subfam1905	BJP_08E140C01_10KDA_Methanoperedens_43_67	Mp		FALSE	subfam1905	PF02624.16	YcaO
08E140C01_10kDa_scaffold_236_34|BJP_08E140C01_10KDA_Methanoperedens_43_67|BJP_08E140C01_10KDA	subfam2758	BJP_08E140C01_10KDA_Methanoperedens_43_67	Mp		FALSE	subfam2758	PF01493.19	GXGXG
08E140C01_10kDa_scaffold_236_35|BJP_08E140C01_10KDA_Methanoperedens_43_67|BJP_08E140C01_10KDA	subfam3917	BJP_08E140C01_10KDA_Methanoperedens_43_67	Mp		FALSE	subfam3917	PF15731.5|PF00478.25	MqsA_antitoxin IMPDH
08E140C01_10kDa_scaffold_236_36|BJP_08E140C01_10KDA_Methanoperedens_43_67|BJP_08E140C01_10KDA	subfam3552	BJP_08E140C01_10KDA_Methanoperedens_43_67	Mp		FALSE	subfam3552	PF00682.19	HMGL-like
08E140C01_10kDa_scaffold_236_37|BJP_08E140C01_10KDA_Methanoperedens_43_67|BJP_08E140C01_10KDA	subfam5299	BJP_08E140C01_10KDA_Methanoperedens_43_67	Mp		FALSE	subfam5299	PF02719.15	Polysacc_synt_2
08E140C01_10kDa_scaffold_236_38|BJP_08E140C01_10KDA_Methanoperedens_43_67|BJP_08E140C01_10KDA	subfam2922	BJP_08E140C01_10KDA_Methanoperedens_43_67	Mp		FALSE	subfam2922	PF14938.6|PF10300.9	SNAP DUF3808
08E140C01_10kDa_scaffold_236_39|BJP_08E140C01_10KDA_Methanoperedens_43_67|BJP_08E140C01_10KDA	subfam6185	BJP_08E140C01_10KDA_Methanoperedens_43_67	Mp		FALSE	subfam6185	PF09807.9	ELP6
08E140C01_10kDa_scaffold_236_40|BJP_08E140C01_10KDA_Methanoperedens_43_67|BJP_08E140C01_10KDA	subfam2119	BJP_08E140C01_10KDA_Methanoperedens_43_67	Mp		FALSE
08E140C01_10kDa_scaffold_236_41|BJP_08E140C01_10KDA_Methanoperedens_43_67|BJP_08E140C01_10KDA	subfam7957	BJP_08E140C01_10KDA_Methanoperedens_43_67	Mp		FALSE	subfam7957	PF00162.19	PGK
08E140C01_10kDa_scaffold_236_42|BJP_08E140C01_10KDA_Methanoperedens_43_67|BJP_08E140C01_10KDA	subfam5818	BJP_08E140C01_10KDA_Methanoperedens_43_67	Mp		FALSE	subfam5818	PF02126.18	PTE
08E140C01_10kDa_scaffold_236_43|BJP_08E140C01_10KDA_Methanoperedens_43_67|BJP_08E140C01_10KDA	subfam6569	BJP_08E140C01_10KDA_Methanoperedens_43_67	Mp		FALSE	subfam6569	PF00352.21|PF00352.21	TBP TBP
08E140C01_10kDa_scaffold_236_44|BJP_08E140C01_10KDA_Methanoperedens_43_67|BJP_08E140C01_10KDA	subfam6467	BJP_08E140C01_10KDA_Methanoperedens_43_67	Mp		FALSE	subfam6467	PF00827.17	Ribosomal_L15e
08E140C01_10kDa_scaffold_236_45|BJP_08E140C01_10KDA_Methanoperedens_43_67|BJP_08E140C01_10KDA	subfam4798	BJP_08E140C01_10KDA_Methanoperedens_43_67	Mp		FALSE	subfam4798	PF01877.17	RNA_binding
08E140C01_10kDa_scaffold_236_46|BJP_08E140C01_10KDA_Methanoperedens_43_67|BJP_08E140C01_10KDA	subfam5378	BJP_08E140C01_10KDA_Methanoperedens_43_67	Mp		FALSE	subfam5378	PF00118.24	Cpn60_TCP1
08E140C01_10kDa_scaffold_236_47|BJP_08E140C01_10KDA_Methanoperedens_43_67|BJP_08E140C01_10KDA	subfam2508	BJP_08E140C01_10KDA_Methanoperedens_43_67	Mp		FALSE	subfam2508	PF06197.13	DUF998
08E140C01_10kDa_scaffold_236_48|BJP_08E140C01_10KDA_Methanoperedens_43_67|BJP_08E140C01_10KDA	subfam0725	BJP_08E140C01_10KDA_Methanoperedens_43_67	Mp		FALSE	subfam0725	PF18766.1|PF06862.12	SWI2_SNF2 UTP25
08E140C01_10kDa_scaffold_236_49|BJP_08E140C01_10KDA_Methanoperedens_43_67|BJP_08E140C01_10KDA	subfam7137	BJP_08E140C01_10KDA_Methanoperedens_43_67	Mp		FALSE	subfam7137	PF01555.18	N6_N4_Mtase
08E140C01_10kDa_scaffold_236_50|BJP_08E140C01_10KDA_Methanoperedens_43_67|BJP_08E140C01_10KDA	subfam7706	BJP_08E140C01_10KDA_Methanoperedens_43_67	Mp		FALSE	subfam7706	PF01871.17	AMMECR1
08E140C01_10kDa_scaffold_236_51|BJP_08E140C01_10KDA_Methanoperedens_43_67|BJP_08E140C01_10KDA	subfam6124	BJP_08E140C01_10KDA_Methanoperedens_43_67	Mp		FALSE	subfam6124	PF09884.9	DUF2111
08E140C01_10kDa_scaffold_236_52|BJP_08E140C01_10KDA_Methanoperedens_43_67|BJP_08E140C01_10KDA	subfam1178	BJP_08E140C01_10KDA_Methanoperedens_43_67	Mp		FALSE	subfam1178	PF06180.11	CbiK
08E140C01_10kDa_scaffold_276_1|BJP_08E140C01_10KDA_Methanoperedens_43_67|BJP_08E140C01_10KDA	subfam0941	BJP_08E140C01_10KDA_Methanoperedens_43_67	Mp		FALSE	subfam0941	PF01894.17	UPF0047
08E140C01_10kDa_scaffold_276_2|BJP_08E140C01_10KDA_Methanoperedens_43_67|BJP_08E140C01_10KDA	subfam6343	BJP_08E140C01_10KDA_Methanoperedens_43_67	Mp		FALSE	subfam6343	PF01941.19	AdoMet_Synthase
08E140C01_10kDa_scaffold_276_3|BJP_08E140C01_10KDA_Methanoperedens_43_67|BJP_08E140C01_10KDA	subfam6648	BJP_08E140C01_10KDA_Methanoperedens_43_67	Mp		FALSE	subfam6648	PF04055.21|PF08608.12	Radical_SAM Wyosine_form
08E140C01_10kDa_scaffold_276_4|BJP_08E140C01_10KDA_Methanoperedens_43_67|BJP_08E140C01_10KDA	subfam6719	BJP_08E140C01_10KDA_Methanoperedens_43_67	Mp		FALSE	subfam6719	PF02616.14	SMC_ScpA
08E140C01_10kDa_scaffold_276_5|BJP_08E140C01_10KDA_Methanoperedens_43_67|BJP_08E140C01_10KDA	subfam5703	BJP_08E140C01_10KDA_Methanoperedens_43_67	Mp		FALSE	subfam5703	PF04079.16	SMC_ScpB
08E140C01_10kDa_scaffold_276_6|BJP_08E140C01_10KDA_Methanoperedens_43_67|BJP_08E140C01_10KDA	subfam1812	BJP_08E140C01_10KDA_Methanoperedens_43_67	Mp		FALSE	subfam1812	PF12897.7	Aminotran_MocR
08E140C01_10kDa_scaffold_276_7|BJP_08E140C01_10KDA_Methanoperedens_43_67|BJP_08E140C01_10KDA	subfam0232	BJP_08E140C01_10KDA_Methanoperedens_43_67	Mp		FALSE
08E140C01_10kDa_scaffold_276_8|BJP_08E140C01_10KDA_Methanoperedens_43_67|BJP_08E140C01_10KDA	subfam4282	BJP_08E140C01_10KDA_Methanoperedens_43_67	Mp		FALSE	subfam4282	PF01174.19	SNO
08E140C01_10kDa_scaffold_276_9|BJP_08E140C01_10KDA_Methanoperedens_43_67|BJP_08E140C01_10KDA	subfam4393	BJP_08E140C01_10KDA_Methanoperedens_43_67	Mp		FALSE	subfam4393	PF10108.9	DNA_pol_B_exo2
08E140C01_10kDa_scaffold_276_10|BJP_08E140C01_10KDA_Methanoperedens_43_67|BJP_08E140C01_10KDA	subfam7999	BJP_08E140C01_10KDA_Methanoperedens_43_67	Mp		FALSE	subfam7999	PF04042.16|PF12850.7	DNA_pol_E_B Metallophos_2
08E140C01_10kDa_scaffold_276_11|BJP_08E140C01_10KDA_Methanoperedens_43_67|BJP_08E140C01_10KDA	subfam1038	BJP_08E140C01_10KDA_Methanoperedens_43_67	Mp		FALSE	subfam1038	PF00717.23	Peptidase_S24
08E140C01_10kDa_scaffold_276_12|BJP_08E140C01_10KDA_Methanoperedens_43_67|BJP_08E140C01_10KDA	subfam0250	BJP_08E140C01_10KDA_Methanoperedens_43_67	Mp		FALSE
08E140C01_10kDa_scaffold_276_13|BJP_08E140C01_10KDA_Methanoperedens_43_67|BJP_08E140C01_10KDA	subfam5245	BJP_08E140C01_10KDA_Methanoperedens_43_67	Mp		FALSE	subfam5245	PF03685.13	UPF0147
08E140C01_10kDa_scaffold_276_14|BJP_08E140C01_10KDA_Methanoperedens_43_67|BJP_08E140C01_10KDA	subfam3042	BJP_08E140C01_10KDA_Methanoperedens_43_67	Mp		FALSE	subfam3042	PF06677.12	Auto_anti-p27
08E140C01_10kDa_scaffold_276_15|BJP_08E140C01_10KDA_Methanoperedens_43_67|BJP_08E140C01_10KDA	subfam2871	BJP_08E140C01_10KDA_Methanoperedens_43_67	Mp		FALSE
08E140C01_10kDa_scaffold_276_16|BJP_08E140C01_10KDA_Methanoperedens_43_67|BJP_08E140C01_10KDA	subfam0090	BJP_08E140C01_10KDA_Methanoperedens_43_67	Mp		FALSE
08E140C01_10kDa_scaffold_276_17|BJP_08E140C01_10KDA_Methanoperedens_43_67|BJP_08E140C01_10KDA	subfam5689	BJP_08E140C01_10KDA_Methanoperedens_43_67	Mp		FALSE
08E140C01_10kDa_scaffold_276_18|BJP_08E140C01_10KDA_Methanoperedens_43_67|BJP_08E140C01_10KDA	subfam5273	BJP_08E140C01_10KDA_Methanoperedens_43_67	Mp		FALSE	subfam5273	PF01207.17	Dus
08E140C01_10kDa_scaffold_276_19|BJP_08E140C01_10KDA_Methanoperedens_43_67|BJP_08E140C01_10KDA	subfam6668	BJP_08E140C01_10KDA_Methanoperedens_43_67	Mp		FALSE	subfam6668	PF15919.5	HicB_lk_antitox
08E140C01_10kDa_scaffold_276_20|BJP_08E140C01_10KDA_Methanoperedens_43_67|BJP_08E140C01_10KDA	subfam1046	BJP_08E140C01_10KDA_Methanoperedens_43_67	Mp		FALSE	subfam1046	PF00507.19	Oxidored_q4
08E140C01_10kDa_scaffold_276_21|BJP_08E140C01_10KDA_Methanoperedens_43_67|BJP_08E140C01_10KDA	subfam0095	BJP_08E140C01_10KDA_Methanoperedens_43_67	Mp		FALSE	subfam0095	PF01058.22	Oxidored_q6
08E140C01_10kDa_scaffold_276_22|BJP_08E140C01_10KDA_Methanoperedens_43_67|BJP_08E140C01_10KDA	subfam7024	BJP_08E140C01_10KDA_Methanoperedens_43_67	Mp		FALSE	subfam7024	PF00329.19	Complex1_30kDa
08E140C01_10kDa_scaffold_276_23|BJP_08E140C01_10KDA_Methanoperedens_43_67|BJP_08E140C01_10KDA	subfam1903	BJP_08E140C01_10KDA_Methanoperedens_43_67	Mp		FALSE	subfam1903	PF00346.19	Complex1_49kDa
08E140C01_10kDa_scaffold_276_24|BJP_08E140C01_10KDA_Methanoperedens_43_67|BJP_08E140C01_10KDA	subfam5733	BJP_08E140C01_10KDA_Methanoperedens_43_67	Mp		FALSE	subfam5733	PF00146.21	NADHdh
08E140C01_10kDa_scaffold_276_25|BJP_08E140C01_10KDA_Methanoperedens_43_67|BJP_08E140C01_10KDA	subfam6105	BJP_08E140C01_10KDA_Methanoperedens_43_67	Mp		FALSE	subfam6105	PF12800.7|PF17179.4	Fer4_4 Fer4_22
08E140C01_10kDa_scaffold_276_26|BJP_08E140C01_10KDA_Methanoperedens_43_67|BJP_08E140C01_10KDA	subfam6141	BJP_08E140C01_10KDA_Methanoperedens_43_67	Mp		FALSE	subfam6141	PF00499.20	Oxidored_q3
08E140C01_10kDa_scaffold_276_27|BJP_08E140C01_10KDA_Methanoperedens_43_67|BJP_08E140C01_10KDA	subfam5315	BJP_08E140C01_10KDA_Methanoperedens_43_67	Mp		FALSE	subfam5315	PF00499.20	Oxidored_q3
08E140C01_10kDa_scaffold_276_28|BJP_08E140C01_10KDA_Methanoperedens_43_67|BJP_08E140C01_10KDA	subfam7884	BJP_08E140C01_10KDA_Methanoperedens_43_67	Mp		FALSE	subfam7884	PF00420.24	Oxidored_q2
08E140C01_10kDa_scaffold_276_29|BJP_08E140C01_10KDA_Methanoperedens_43_67|BJP_08E140C01_10KDA	subfam2247	BJP_08E140C01_10KDA_Methanoperedens_43_67	Mp		FALSE	subfam2247	PF00361.20	Proton_antipo_M
08E140C01_10kDa_scaffold_276_30|BJP_08E140C01_10KDA_Methanoperedens_43_67|BJP_08E140C01_10KDA	subfam2247	BJP_08E140C01_10KDA_Methanoperedens_43_67	Mp		FALSE	subfam2247	PF00361.20	Proton_antipo_M
08E140C01_10kDa_scaffold_276_31|BJP_08E140C01_10KDA_Methanoperedens_43_67|BJP_08E140C01_10KDA	subfam2247	BJP_08E140C01_10KDA_Methanoperedens_43_67	Mp		FALSE	subfam2247	PF00361.20	Proton_antipo_M
08E140C01_10kDa_scaffold_276_32|BJP_08E140C01_10KDA_Methanoperedens_43_67|BJP_08E140C01_10KDA	subfam4240	BJP_08E140C01_10KDA_Methanoperedens_43_67	Mp		FALSE	subfam4240	PF10621.9	FpoO
08E140C01_10kDa_scaffold_276_34|BJP_08E140C01_10KDA_Methanoperedens_43_67|BJP_08E140C01_10KDA	subfam1072	BJP_08E140C01_10KDA_Methanoperedens_43_67	Mp		FALSE	subfam1072	PF11313.8	DUF3116
08E140C01_10kDa_scaffold_276_35|BJP_08E140C01_10KDA_Methanoperedens_43_67|BJP_08E140C01_10KDA	subfam1655	BJP_08E140C01_10KDA_Methanoperedens_43_67	Mp		FALSE
08E140C01_10kDa_scaffold_276_36|BJP_08E140C01_10KDA_Methanoperedens_43_67|BJP_08E140C01_10KDA	subfam6720	BJP_08E140C01_10KDA_Methanoperedens_43_67	Mp		FALSE
08E140C01_10kDa_scaffold_276_37|BJP_08E140C01_10KDA_Methanoperedens_43_67|BJP_08E140C01_10KDA	subfam5513	BJP_08E140C01_10KDA_Methanoperedens_43_67	Mp		FALSE	subfam5513	PF00005.27|PF06068.13	ABC_tran TIP49
08E140C01_10kDa_scaffold_276_38|BJP_08E140C01_10KDA_Methanoperedens_43_67|BJP_08E140C01_10KDA	subfam5738	BJP_08E140C01_10KDA_Methanoperedens_43_67	Mp		FALSE	subfam5738	PF10633.9|PF05753.14|PF05753.14	NPCBM_assoc TRAP_beta TRAP_beta
08E140C01_10kDa_scaffold_276_39|BJP_08E140C01_10KDA_Methanoperedens_43_67|BJP_08E140C01_10KDA	subfam2704	BJP_08E140C01_10KDA_Methanoperedens_43_67	Mp		FALSE
08E140C01_10kDa_scaffold_276_40|BJP_08E140C01_10KDA_Methanoperedens_43_67|BJP_08E140C01_10KDA	subfam6776	BJP_08E140C01_10KDA_Methanoperedens_43_67	Mp		FALSE	subfam6776	PF03100.15	CcmE
08E140C01_10kDa_scaffold_276_41|BJP_08E140C01_10KDA_Methanoperedens_43_67|BJP_08E140C01_10KDA	subfam4063	BJP_08E140C01_10KDA_Methanoperedens_43_67	Mp		FALSE	subfam4063	PF01925.19	TauE
08E140C01_10kDa_scaffold_276_42|BJP_08E140C01_10KDA_Methanoperedens_43_67|BJP_08E140C01_10KDA	subfam8000	BJP_08E140C01_10KDA_Methanoperedens_43_67	Mp		FALSE	subfam8000	PF12641.7	Flavodoxin_3
08E140C01_10kDa_scaffold_276_43|BJP_08E140C01_10KDA_Methanoperedens_43_67|BJP_08E140C01_10KDA	subfam1653	BJP_08E140C01_10KDA_Methanoperedens_43_67	Mp		FALSE	subfam1653	PF03486.14	HI0933_like
08E140C01_10kDa_scaffold_276_44|BJP_08E140C01_10KDA_Methanoperedens_43_67|BJP_08E140C01_10KDA	subfam1447	BJP_08E140C01_10KDA_Methanoperedens_43_67	Mp		FALSE	subfam1447	PF12774.7|PF01202.22|PF10236.9|PF17862.1	AAA_6 SKI DAP3 AAA_lid_3
08E140C01_10kDa_scaffold_276_45|BJP_08E140C01_10KDA_Methanoperedens_43_67|BJP_08E140C01_10KDA	subfam0202	BJP_08E140C01_10KDA_Methanoperedens_43_67	Mp		FALSE	subfam0202	PF02958.20|PF14531.6	EcKinase Kinase-like
08E140C01_10kDa_scaffold_276_46|BJP_08E140C01_10KDA_Methanoperedens_43_67|BJP_08E140C01_10KDA	subfam4611	BJP_08E140C01_10KDA_Methanoperedens_43_67	Mp		FALSE	subfam4611	PF04312.13	DUF460
08E140C01_10kDa_scaffold_276_47|BJP_08E140C01_10KDA_Methanoperedens_43_67|BJP_08E140C01_10KDA	subfam6080	BJP_08E140C01_10KDA_Methanoperedens_43_67	Mp		FALSE	subfam6080	PF01981.16	PTH2
08E140C01_10kDa_scaffold_276_48|BJP_08E140C01_10KDA_Methanoperedens_43_67|BJP_08E140C01_10KDA	subfam7411	BJP_08E140C01_10KDA_Methanoperedens_43_67	Mp		FALSE
08E140C01_10kDa_scaffold_276_49|BJP_08E140C01_10KDA_Methanoperedens_43_67|BJP_08E140C01_10KDA	subfam1087	BJP_08E140C01_10KDA_Methanoperedens_43_67	Mp		FALSE	subfam1087	PF02596.15	DUF169
08E140C01_10kDa_scaffold_276_50|BJP_08E140C01_10KDA_Methanoperedens_43_67|BJP_08E140C01_10KDA	subfam7130	BJP_08E140C01_10KDA_Methanoperedens_43_67	Mp		FALSE	subfam7130	PF08679.11	DsrD
08E140C01_10kDa_scaffold_276_51|BJP_08E140C01_10KDA_Methanoperedens_43_67|BJP_08E140C01_10KDA	subfam4048	BJP_08E140C01_10KDA_Methanoperedens_43_67	Mp		FALSE
08E140C01_10kDa_scaffold_276_52|BJP_08E140C01_10KDA_Methanoperedens_43_67|BJP_08E140C01_10KDA	subfam7538	BJP_08E140C01_10KDA_Methanoperedens_43_67	Mp		FALSE	subfam7538	PF13534.6|PF02754.16|PF02754.16	Fer4_17 CCG CCG
08E140C01_10kDa_scaffold_276_53|BJP_08E140C01_10KDA_Methanoperedens_43_67|BJP_08E140C01_10KDA	subfam4220	BJP_08E140C01_10KDA_Methanoperedens_43_67	Mp		FALSE	subfam4220	PF12800.7|PF17179.4	Fer4_4 Fer4_22
08E140C01_10kDa_scaffold_276_54|BJP_08E140C01_10KDA_Methanoperedens_43_67|BJP_08E140C01_10KDA	subfam2227	BJP_08E140C01_10KDA_Methanoperedens_43_67	Mp		FALSE	subfam2227	PF02754.16|PF02754.16	CCG CCG
08E140C01_10kDa_scaffold_276_55|BJP_08E140C01_10KDA_Methanoperedens_43_67|BJP_08E140C01_10KDA	subfam7809	BJP_08E140C01_10KDA_Methanoperedens_43_67	Mp		FALSE	subfam7809	PF13738.6|PF17179.4|PF07992.14|PF01134.22|PF17179.4|PF12837.7	Pyr_redox_3 Fer4_22 Pyr_redox_2 GIDA Fer4_22 Fer4_6
08E140C01_10kDa_scaffold_276_56|BJP_08E140C01_10KDA_Methanoperedens_43_67|BJP_08E140C01_10KDA	subfam3466	BJP_08E140C01_10KDA_Methanoperedens_43_67	Mp		FALSE	subfam3466	PF02662.16	FlpD
08E140C01_10kDa_scaffold_276_57|BJP_08E140C01_10KDA_Methanoperedens_43_67|BJP_08E140C01_10KDA	subfam0429	BJP_08E140C01_10KDA_Methanoperedens_43_67	Mp		FALSE	subfam0429	PF13738.6|PF00037.27|PF00037.27|PF13434.6|PF01134.22|PF05187.13	Pyr_redox_3 Fer4 Fer4 K_oxygenase GIDA ETF_QO
08E140C01_10kDa_scaffold_276_58|BJP_08E140C01_10KDA_Methanoperedens_43_67|BJP_08E140C01_10KDA	subfam3466	BJP_08E140C01_10KDA_Methanoperedens_43_67	Mp		FALSE	subfam3466	PF02662.16	FlpD
08E140C01_10kDa_scaffold_276_59|BJP_08E140C01_10KDA_Methanoperedens_43_67|BJP_08E140C01_10KDA	subfam2390	BJP_08E140C01_10KDA_Methanoperedens_43_67	Mp		FALSE	subfam2390	PF04422.13|PF04432.13	FrhB_FdhB_N FrhB_FdhB_C
08E140C01_10kDa_scaffold_276_60|BJP_08E140C01_10KDA_Methanoperedens_43_67|BJP_08E140C01_10KDA	subfam3795	BJP_08E140C01_10KDA_Methanoperedens_43_67	Mp		FALSE
08E140C01_10kDa_scaffold_276_61|BJP_08E140C01_10KDA_Methanoperedens_43_67|BJP_08E140C01_10KDA	subfam6174	BJP_08E140C01_10KDA_Methanoperedens_43_67	Mp		FALSE	subfam6174	PF04879.16|PF00384.22	Molybdop_Fe4S4 Molybdopterin
08E140C01_10kDa_scaffold_366_1|BJP_08E140C01_10KDA_Methanoperedens_43_67|BJP_08E140C01_10KDA	subfam0363	BJP_08E140C01_10KDA_Methanoperedens_43_67	Mp		FALSE	subfam0363	PF13310.6	Virulence_RhuM
08E140C01_10kDa_scaffold_366_2|BJP_08E140C01_10KDA_Methanoperedens_43_67|BJP_08E140C01_10KDA	subfam2064	BJP_08E140C01_10KDA_Methanoperedens_43_67	Mp		FALSE	subfam2064	PF02897.15|PF06433.11|PF14583.6|PF00930.21	Peptidase_S9_N Me-amine-dh_H Pectate_lyase22 DPPIV_N
08E140C01_10kDa_scaffold_366_3|BJP_08E140C01_10KDA_Methanoperedens_43_67|BJP_08E140C01_10KDA	subfam2380	BJP_08E140C01_10KDA_Methanoperedens_43_67	Mp		FALSE	subfam2380	PF17030.5|PF10996.8|PF07521.12	Beta_lactamase3 Beta-Casp RMMBL
08E140C01_10kDa_scaffold_366_4|BJP_08E140C01_10KDA_Methanoperedens_43_67|BJP_08E140C01_10KDA	subfam7176	BJP_08E140C01_10KDA_Methanoperedens_43_67	Mp		FALSE	subfam7176	PF02630.14|PF01323.20	SCO1-SenC DSBA
08E140C01_10kDa_scaffold_366_5|BJP_08E140C01_10KDA_Methanoperedens_43_67|BJP_08E140C01_10KDA	subfam1685	BJP_08E140C01_10KDA_Methanoperedens_43_67	Mp		FALSE	subfam1685	PF12849.7	PBP_like_2
08E140C01_10kDa_scaffold_366_6|BJP_08E140C01_10KDA_Methanoperedens_43_67|BJP_08E140C01_10KDA	subfam2799	BJP_08E140C01_10KDA_Methanoperedens_43_67	Mp		FALSE	subfam2799	PF00528.22	BPD_transp_1
08E140C01_10kDa_scaffold_366_7|BJP_08E140C01_10KDA_Methanoperedens_43_67|BJP_08E140C01_10KDA	subfam2799	BJP_08E140C01_10KDA_Methanoperedens_43_67	Mp		FALSE	subfam2799	PF00528.22	BPD_transp_1
08E140C01_10kDa_scaffold_366_8|BJP_08E140C01_10KDA_Methanoperedens_43_67|BJP_08E140C01_10KDA	subfam5513	BJP_08E140C01_10KDA_Methanoperedens_43_67	Mp		FALSE	subfam5513	PF00005.27|PF06068.13	ABC_tran TIP49
08E140C01_10kDa_scaffold_366_9|BJP_08E140C01_10KDA_Methanoperedens_43_67|BJP_08E140C01_10KDA	subfam7973	BJP_08E140C01_10KDA_Methanoperedens_43_67	Mp		FALSE	subfam7973	PF01895.19	PhoU
08E140C01_10kDa_scaffold_366_10|BJP_08E140C01_10KDA_Methanoperedens_43_67|BJP_08E140C01_10KDA	subfam6758	BJP_08E140C01_10KDA_Methanoperedens_43_67	Mp		FALSE	subfam6758	PF00654.20|PF00571.28|PF00571.28	Voltage_CLC CBS CBS
08E140C01_10kDa_scaffold_366_11|BJP_08E140C01_10KDA_Methanoperedens_43_67|BJP_08E140C01_10KDA	subfam5288	BJP_08E140C01_10KDA_Methanoperedens_43_67	Mp		FALSE
08E140C01_10kDa_scaffold_366_12|BJP_08E140C01_10KDA_Methanoperedens_43_67|BJP_08E140C01_10KDA	subfam0969	BJP_08E140C01_10KDA_Methanoperedens_43_67	Mp		FALSE	subfam0969	PF12760.7	Zn_Tnp_IS1595
08E140C01_10kDa_scaffold_366_13|BJP_08E140C01_10KDA_Methanoperedens_43_67|BJP_08E140C01_10KDA	subfam7211	BJP_08E140C01_10KDA_Methanoperedens_43_67	Mp		FALSE	subfam7211	PF05158.12	RNA_pol_Rpc34
08E140C01_10kDa_scaffold_366_14|BJP_08E140C01_10KDA_Methanoperedens_43_67|BJP_08E140C01_10KDA	subfam6105	BJP_08E140C01_10KDA_Methanoperedens_43_67	Mp		FALSE	subfam6105	PF12800.7|PF17179.4	Fer4_4 Fer4_22
08E140C01_10kDa_scaffold_366_15|BJP_08E140C01_10KDA_Methanoperedens_43_67|BJP_08E140C01_10KDA	subfam3250	BJP_08E140C01_10KDA_Methanoperedens_43_67	Mp		FALSE	subfam3250	PF00091.25	Tubulin
08E140C01_10kDa_scaffold_366_16|BJP_08E140C01_10KDA_Methanoperedens_43_67|BJP_08E140C01_10KDA	subfam4496	BJP_08E140C01_10KDA_Methanoperedens_43_67	Mp		FALSE	subfam4496	PF05753.14	TRAP_beta
08E140C01_10kDa_scaffold_366_17|BJP_08E140C01_10KDA_Methanoperedens_43_67|BJP_08E140C01_10KDA	subfam1660	BJP_08E140C01_10KDA_Methanoperedens_43_67	Mp		FALSE	subfam1660	PF02749.16|PF01729.19	QRPTase_N QRPTase_C
08E140C01_10kDa_scaffold_366_18|BJP_08E140C01_10KDA_Methanoperedens_43_67|BJP_08E140C01_10KDA	subfam0148	BJP_08E140C01_10KDA_Methanoperedens_43_67	Mp		FALSE	subfam0148	PF03447.16|PF01958.18	NAD_binding_3 DUF108
08E140C01_10kDa_scaffold_366_19|BJP_08E140C01_10KDA_Methanoperedens_43_67|BJP_08E140C01_10KDA	subfam3228	BJP_08E140C01_10KDA_Methanoperedens_43_67	Mp		FALSE	subfam3228	PF00902.18	TatC
08E140C01_10kDa_scaffold_366_20|BJP_08E140C01_10KDA_Methanoperedens_43_67|BJP_08E140C01_10KDA	subfam0951	BJP_08E140C01_10KDA_Methanoperedens_43_67	Mp		FALSE	subfam0951	PF02163.22	Peptidase_M50
08E140C01_10kDa_scaffold_366_21|BJP_08E140C01_10KDA_Methanoperedens_43_67|BJP_08E140C01_10KDA	subfam3357	BJP_08E140C01_10KDA_Methanoperedens_43_67	Mp		FALSE	subfam3357	PF03091.15	CutA1
08E140C01_10kDa_scaffold_366_22|BJP_08E140C01_10KDA_Methanoperedens_43_67|BJP_08E140C01_10KDA	subfam6157	BJP_08E140C01_10KDA_Methanoperedens_43_67	Mp		FALSE	subfam6157	PF06745.13	ATPase
08E140C01_10kDa_scaffold_366_23|BJP_08E140C01_10KDA_Methanoperedens_43_67|BJP_08E140C01_10KDA	subfam0039	BJP_08E140C01_10KDA_Methanoperedens_43_67	Mp		FALSE	subfam0039	PF00121.18	TIM
08E140C01_10kDa_scaffold_366_25|BJP_08E140C01_10KDA_Methanoperedens_43_67|BJP_08E140C01_10KDA	subfam5604	BJP_08E140C01_10KDA_Methanoperedens_43_67	Mp		FALSE	subfam5604	PF01191.19	RNA_pol_Rpb5_C
08E140C01_10kDa_scaffold_366_26|BJP_08E140C01_10KDA_Methanoperedens_43_67|BJP_08E140C01_10KDA	subfam3578	BJP_08E140C01_10KDA_Methanoperedens_43_67	Mp		FALSE	subfam3578	PF04567.17|PF00562.28|PF04560.20	RNA_pol_Rpb2_5 RNA_pol_Rpb2_6 RNA_pol_Rpb2_7
08E140C01_10kDa_scaffold_366_27|BJP_08E140C01_10KDA_Methanoperedens_43_67|BJP_08E140C01_10KDA	subfam3578	BJP_08E140C01_10KDA_Methanoperedens_43_67	Mp		FALSE	subfam3578	PF04567.17|PF00562.28|PF04560.20	RNA_pol_Rpb2_5 RNA_pol_Rpb2_6 RNA_pol_Rpb2_7
08E140C01_10kDa_scaffold_366_28|BJP_08E140C01_10KDA_Methanoperedens_43_67|BJP_08E140C01_10KDA	subfam3734	BJP_08E140C01_10KDA_Methanoperedens_43_67	Mp		FALSE	subfam3734	PF04997.12|PF00623.20|PF04983.18|PF05000.17|PF04998.17	RNA_pol_Rpb1_1 RNA_pol_Rpb1_2 RNA_pol_Rpb1_3 RNA_pol_Rpb1_4 RNA_pol_Rpb1_5
08E140C01_10kDa_scaffold_366_29|BJP_08E140C01_10KDA_Methanoperedens_43_67|BJP_08E140C01_10KDA	subfam7066	BJP_08E140C01_10KDA_Methanoperedens_43_67	Mp		FALSE	subfam7066	PF04998.17	RNA_pol_Rpb1_5
08E140C01_10kDa_scaffold_366_30|BJP_08E140C01_10KDA_Methanoperedens_43_67|BJP_08E140C01_10KDA	subfam2906	BJP_08E140C01_10KDA_Methanoperedens_43_67	Mp		FALSE	subfam2906	PF01248.26	Ribosomal_L7Ae
08E140C01_10kDa_scaffold_366_31|BJP_08E140C01_10KDA_Methanoperedens_43_67|BJP_08E140C01_10KDA	subfam0728	BJP_08E140C01_10KDA_Methanoperedens_43_67	Mp		FALSE	subfam0728	PF13184.6	KH_5
08E140C01_10kDa_scaffold_366_32|BJP_08E140C01_10KDA_Methanoperedens_43_67|BJP_08E140C01_10KDA	subfam0056	BJP_08E140C01_10KDA_Methanoperedens_43_67	Mp		FALSE	subfam0056	PF00164.25	Ribosom_S12_S23
08E140C01_10kDa_scaffold_366_33|BJP_08E140C01_10KDA_Methanoperedens_43_67|BJP_08E140C01_10KDA	subfam0796	BJP_08E140C01_10KDA_Methanoperedens_43_67	Mp		FALSE	subfam0796	PF00177.21	Ribosomal_S7
08E140C01_10kDa_scaffold_366_34|BJP_08E140C01_10KDA_Methanoperedens_43_67|BJP_08E140C01_10KDA	subfam2219	BJP_08E140C01_10KDA_Methanoperedens_43_67	Mp		FALSE
08E140C01_10kDa_scaffold_366_35|BJP_08E140C01_10KDA_Methanoperedens_43_67|BJP_08E140C01_10KDA	subfam0421	BJP_08E140C01_10KDA_Methanoperedens_43_67	Mp		FALSE
08E140C01_10kDa_scaffold_366_37|BJP_08E140C01_10KDA_Methanoperedens_43_67|BJP_08E140C01_10KDA	subfam0058	BJP_08E140C01_10KDA_Methanoperedens_43_67	Mp		FALSE	subfam0058	PF00009.27|PF16658.5|PF03764.18|PF00679.24	GTP_EFTU RF3_C EFG_IV EFG_C
08E140C01_10kDa_scaffold_366_38|BJP_08E140C01_10KDA_Methanoperedens_43_67|BJP_08E140C01_10KDA	subfam0771	BJP_08E140C01_10KDA_Methanoperedens_43_67	Mp		FALSE	subfam0771	PF02263.19|PF00350.23|PF05783.11|PF14578.6	GBP Dynamin_N DLIC GTP_EFTU_D4
08E140C01_10kDa_scaffold_366_39|BJP_08E140C01_10KDA_Methanoperedens_43_67|BJP_08E140C01_10KDA	subfam6098	BJP_08E140C01_10KDA_Methanoperedens_43_67	Mp		FALSE	subfam6098	PF00338.22	Ribosomal_S10
08E140C01_10kDa_scaffold_366_40|BJP_08E140C01_10KDA_Methanoperedens_43_67|BJP_08E140C01_10KDA	subfam1654	BJP_08E140C01_10KDA_Methanoperedens_43_67	Mp		FALSE	subfam1654	PF00708.18|PF07503.12|PF07503.12|PF01300.18|PF17788.1	Acylphosphatase zf-HYPF zf-HYPF Sua5_yciO_yrdC HypF_C
08E140C01_10kDa_scaffold_366_41|BJP_08E140C01_10KDA_Methanoperedens_43_67|BJP_08E140C01_10KDA	subfam6045	BJP_08E140C01_10KDA_Methanoperedens_43_67	Mp		FALSE	subfam6045	PF13197.6	DUF4013
08E140C01_10kDa_scaffold_366_42|BJP_08E140C01_10KDA_Methanoperedens_43_67|BJP_08E140C01_10KDA	subfam2320	BJP_08E140C01_10KDA_Methanoperedens_43_67	Mp		FALSE	subfam2320	PF00586.24	AIRS
08E140C01_10kDa_scaffold_366_43|BJP_08E140C01_10KDA_Methanoperedens_43_67|BJP_08E140C01_10KDA	subfam6635	BJP_08E140C01_10KDA_Methanoperedens_43_67	Mp		FALSE	subfam6635	PF05049.13|PF05049.13	IIGP IIGP
08E140C01_10kDa_scaffold_366_44|BJP_08E140C01_10KDA_Methanoperedens_43_67|BJP_08E140C01_10KDA	subfam2840	BJP_08E140C01_10KDA_Methanoperedens_43_67	Mp		FALSE	subfam2840	PF13246.6|PF05116.13|PF08282.12|PF00689.21	Cation_ATPase S6PP Hydrolase_3 Cation_ATPase_C
08E140C01_10kDa_scaffold_366_45|BJP_08E140C01_10KDA_Methanoperedens_43_67|BJP_08E140C01_10KDA	subfam4009	BJP_08E140C01_10KDA_Methanoperedens_43_67	Mp		FALSE	subfam4009	PF12483.8	GIDE
08E140C01_10kDa_scaffold_366_46|BJP_08E140C01_10KDA_Methanoperedens_43_67|BJP_08E140C01_10KDA	subfam1030	BJP_08E140C01_10KDA_Methanoperedens_43_67	Mp		FALSE	subfam1030	PF04011.12	LemA
08E140C01_10kDa_scaffold_366_48|BJP_08E140C01_10KDA_Methanoperedens_43_67|BJP_08E140C01_10KDA	subfam5276	BJP_08E140C01_10KDA_Methanoperedens_43_67	Mp		FALSE	subfam5276	PF18423.1|PF17806.1	zf_CopZ SO_alpha_A3
08E140C01_10kDa_scaffold_366_49|BJP_08E140C01_10KDA_Methanoperedens_43_67|BJP_08E140C01_10KDA	subfam1845	BJP_08E140C01_10KDA_Methanoperedens_43_67	Mp		FALSE	subfam1845	PF11304.8	DUF3106
08E140C01_10kDa_scaffold_366_50|BJP_08E140C01_10KDA_Methanoperedens_43_67|BJP_08E140C01_10KDA	subfam7727	BJP_08E140C01_10KDA_Methanoperedens_43_67	Mp		FALSE	subfam7727	PF01925.19	TauE
08E140C01_10kDa_scaffold_366_51|BJP_08E140C01_10KDA_Methanoperedens_43_67|BJP_08E140C01_10KDA	subfam2860	BJP_08E140C01_10KDA_Methanoperedens_43_67	Mp		FALSE	subfam2860	PF02525.17	Flavodoxin_2
08E140C01_10kDa_scaffold_366_52|BJP_08E140C01_10KDA_Methanoperedens_43_67|BJP_08E140C01_10KDA	subfam1856	BJP_08E140C01_10KDA_Methanoperedens_43_67	Mp		FALSE	subfam1856	PF02002.17	TFIIE_alpha
08E140C01_10kDa_scaffold_366_53|BJP_08E140C01_10KDA_Methanoperedens_43_67|BJP_08E140C01_10KDA	subfam6632	BJP_08E140C01_10KDA_Methanoperedens_43_67	Mp		FALSE	subfam6632	PF09824.9	ArsR
08E140C01_10kDa_scaffold_366_54|BJP_08E140C01_10KDA_Methanoperedens_43_67|BJP_08E140C01_10KDA	subfam5163	BJP_08E140C01_10KDA_Methanoperedens_43_67	Mp		FALSE
08E140C01_10kDa_scaffold_366_55|BJP_08E140C01_10KDA_Methanoperedens_43_67|BJP_08E140C01_10KDA	subfam2429	BJP_08E140C01_10KDA_Methanoperedens_43_67	Mp		FALSE	subfam2429	PF07747.11	MTH865
08E140C01_10kDa_scaffold_366_56|BJP_08E140C01_10KDA_Methanoperedens_43_67|BJP_08E140C01_10KDA	subfam0459	BJP_08E140C01_10KDA_Methanoperedens_43_67	Mp		FALSE	subfam0459	PF04636.13	PA26
08E140C01_10kDa_scaffold_366_57|BJP_08E140C01_10KDA_Methanoperedens_43_67|BJP_08E140C01_10KDA	subfam2860	BJP_08E140C01_10KDA_Methanoperedens_43_67	Mp		FALSE	subfam2860	PF02525.17	Flavodoxin_2
08E140C01_10kDa_scaffold_458_4|BJP_08E140C01_10KDA_Methanoperedens_43_67|BJP_08E140C01_10KDA	subfam4711	BJP_08E140C01_10KDA_Methanoperedens_43_67	Mp		FALSE	subfam4711	PF00117.28	GATase
08E140C01_10kDa_scaffold_458_5|BJP_08E140C01_10KDA_Methanoperedens_43_67|BJP_08E140C01_10KDA	subfam6766	BJP_08E140C01_10KDA_Methanoperedens_43_67	Mp		FALSE	subfam6766	PF00909.21	Ammonium_transp
08E140C01_10kDa_scaffold_458_6|BJP_08E140C01_10KDA_Methanoperedens_43_67|BJP_08E140C01_10KDA	subfam7304	BJP_08E140C01_10KDA_Methanoperedens_43_67	Mp		FALSE	subfam7304	PF11582.8	DUF3240
08E140C01_10kDa_scaffold_458_7|BJP_08E140C01_10KDA_Methanoperedens_43_67|BJP_08E140C01_10KDA	subfam2875	BJP_08E140C01_10KDA_Methanoperedens_43_67	Mp		FALSE	subfam2875	PF02812.18|PF00208.21	ELFV_dehydrog_N ELFV_dehydrog
08E140C01_10kDa_scaffold_458_8|BJP_08E140C01_10KDA_Methanoperedens_43_67|BJP_08E140C01_10KDA	subfam1926	BJP_08E140C01_10KDA_Methanoperedens_43_67	Mp		FALSE	subfam1926	PF10100.9	Staph_opine_DH
08E140C01_10kDa_scaffold_458_10|BJP_08E140C01_10KDA_Methanoperedens_43_67|BJP_08E140C01_10KDA	subfam6001	BJP_08E140C01_10KDA_Methanoperedens_43_67	Mp		FALSE	subfam6001	PF00352.21	TBP
08E140C01_10kDa_scaffold_458_11|BJP_08E140C01_10KDA_Methanoperedens_43_67|BJP_08E140C01_10KDA	subfam3059	BJP_08E140C01_10KDA_Methanoperedens_43_67	Mp		FALSE
08E140C01_10kDa_scaffold_458_12|BJP_08E140C01_10KDA_Methanoperedens_43_67|BJP_08E140C01_10KDA	subfam5787	BJP_08E140C01_10KDA_Methanoperedens_43_67	Mp		FALSE
08E140C01_10kDa_scaffold_458_13|BJP_08E140C01_10KDA_Methanoperedens_43_67|BJP_08E140C01_10KDA	subfam1815	BJP_08E140C01_10KDA_Methanoperedens_43_67	Mp		FALSE	subfam1815	PF09872.9	DUF2099
08E140C01_10kDa_scaffold_458_14|BJP_08E140C01_10KDA_Methanoperedens_43_67|BJP_08E140C01_10KDA	subfam5854	BJP_08E140C01_10KDA_Methanoperedens_43_67	Mp		FALSE	subfam5854	PF02697.14	VAPB_antitox
08E140C01_10kDa_scaffold_458_15|BJP_08E140C01_10KDA_Methanoperedens_43_67|BJP_08E140C01_10KDA	subfam7671	BJP_08E140C01_10KDA_Methanoperedens_43_67	Mp		FALSE	subfam7671	PF01619.18	Pro_dh
08E140C01_10kDa_scaffold_458_16|BJP_08E140C01_10KDA_Methanoperedens_43_67|BJP_08E140C01_10KDA	subfam1051	BJP_08E140C01_10KDA_Methanoperedens_43_67	Mp		FALSE	subfam1051	PF15937.5	PrlF_antitoxin
08E140C01_10kDa_scaffold_458_17|BJP_08E140C01_10KDA_Methanoperedens_43_67|BJP_08E140C01_10KDA	subfam5251	BJP_08E140C01_10KDA_Methanoperedens_43_67	Mp		FALSE	subfam5251	PF01850.21	PIN
08E140C01_10kDa_scaffold_458_18|BJP_08E140C01_10KDA_Methanoperedens_43_67|BJP_08E140C01_10KDA	subfam7245	BJP_08E140C01_10KDA_Methanoperedens_43_67	Mp		FALSE	subfam7245	PF02683.15	DsbD
08E140C01_10kDa_scaffold_458_19|BJP_08E140C01_10KDA_Methanoperedens_43_67|BJP_08E140C01_10KDA	subfam2414	BJP_08E140C01_10KDA_Methanoperedens_43_67	Mp		FALSE	subfam2414	PF01578.20|PF16327.5	Cytochrom_C_asm CcmF_C
08E140C01_10kDa_scaffold_458_20|BJP_08E140C01_10KDA_Methanoperedens_43_67|BJP_08E140C01_10KDA	subfam6806	BJP_08E140C01_10KDA_Methanoperedens_43_67	Mp		FALSE	subfam6806	PF13462.6|PF05176.14	Thioredoxin_4 ATP-synt_10
08E140C01_10kDa_scaffold_458_21|BJP_08E140C01_10KDA_Methanoperedens_43_67|BJP_08E140C01_10KDA	subfam1362	BJP_08E140C01_10KDA_Methanoperedens_43_67	Mp		FALSE	subfam1362	PF12801.7|PF13746.6	Fer4_5 Fer4_18
08E140C01_10kDa_scaffold_458_22|BJP_08E140C01_10KDA_Methanoperedens_43_67|BJP_08E140C01_10KDA	subfam7245	BJP_08E140C01_10KDA_Methanoperedens_43_67	Mp		FALSE	subfam7245	PF02683.15	DsbD
08E140C01_10kDa_scaffold_458_23|BJP_08E140C01_10KDA_Methanoperedens_43_67|BJP_08E140C01_10KDA	subfam7139	BJP_08E140C01_10KDA_Methanoperedens_43_67	Mp		FALSE	subfam7139	PF13798.6	PCYCGC
08E140C01_10kDa_scaffold_458_24|BJP_08E140C01_10KDA_Methanoperedens_43_67|BJP_08E140C01_10KDA	subfam7881	BJP_08E140C01_10KDA_Methanoperedens_43_67	Mp		FALSE	subfam7881	PF02630.14|PF13462.6	SCO1-SenC Thioredoxin_4
08E140C01_10kDa_scaffold_458_25|BJP_08E140C01_10KDA_Methanoperedens_43_67|BJP_08E140C01_10KDA	subfam1463	BJP_08E140C01_10KDA_Methanoperedens_43_67	Mp		FALSE	subfam1463	PF02969.17	TAF
08E140C01_10kDa_scaffold_458_26|BJP_08E140C01_10KDA_Methanoperedens_43_67|BJP_08E140C01_10KDA	subfam0347	BJP_08E140C01_10KDA_Methanoperedens_43_67	Mp		FALSE	subfam0347	PF00491.21	Arginase
08E140C01_10kDa_scaffold_458_27|BJP_08E140C01_10KDA_Methanoperedens_43_67|BJP_08E140C01_10KDA	subfam7945	BJP_08E140C01_10KDA_Methanoperedens_43_67	Mp		FALSE	subfam7945	PF08207.12|PF01287.20	EFP_N eIF-5a
08E140C01_10kDa_scaffold_458_28|BJP_08E140C01_10KDA_Methanoperedens_43_67|BJP_08E140C01_10KDA	subfam3992	BJP_08E140C01_10KDA_Methanoperedens_43_67	Mp		FALSE	subfam3992	PF00478.25	IMPDH
08E140C01_10kDa_scaffold_458_29|BJP_08E140C01_10KDA_Methanoperedens_43_67|BJP_08E140C01_10KDA	subfam8046	BJP_08E140C01_10KDA_Methanoperedens_43_67	Mp		FALSE	subfam8046	PF01944.17	SpoIIM
08E140C01_10kDa_scaffold_458_30|BJP_08E140C01_10KDA_Methanoperedens_43_67|BJP_08E140C01_10KDA	subfam5252	BJP_08E140C01_10KDA_Methanoperedens_43_67	Mp		FALSE	subfam5252	PF01889.17	DUF63
08E140C01_10kDa_scaffold_458_31|BJP_08E140C01_10KDA_Methanoperedens_43_67|BJP_08E140C01_10KDA	subfam1986	BJP_08E140C01_10KDA_Methanoperedens_43_67	Mp		FALSE	subfam1986	PF13685.6	Fe-ADH_2
08E140C01_10kDa_scaffold_458_32|BJP_08E140C01_10KDA_Methanoperedens_43_67|BJP_08E140C01_10KDA	subfam0267	BJP_08E140C01_10KDA_Methanoperedens_43_67	Mp		FALSE	subfam0267	PF03684.13	UPF0179
08E140C01_10kDa_scaffold_458_33|BJP_08E140C01_10KDA_Methanoperedens_43_67|BJP_08E140C01_10KDA	subfam3950	BJP_08E140C01_10KDA_Methanoperedens_43_67	Mp		FALSE	subfam3950	PF00815.20	Histidinol_dh
08E140C01_10kDa_scaffold_458_35|BJP_08E140C01_10KDA_Methanoperedens_43_67|BJP_08E140C01_10KDA	subfam3448	BJP_08E140C01_10KDA_Methanoperedens_43_67	Mp		FALSE	subfam3448	PF03833.13	PolC_DP2
08E140C01_10kDa_scaffold_489_1|BJP_08E140C01_10KDA_Methanoperedens_43_67|BJP_08E140C01_10KDA	subfam5570	BJP_08E140C01_10KDA_Methanoperedens_43_67	Mp		FALSE
08E140C01_10kDa_scaffold_489_2|BJP_08E140C01_10KDA_Methanoperedens_43_67|BJP_08E140C01_10KDA	subfam5790	BJP_08E140C01_10KDA_Methanoperedens_43_67	Mp		FALSE	subfam5790	PF01035.20	DNA_binding_1
08E140C01_10kDa_scaffold_489_4|BJP_08E140C01_10KDA_Methanoperedens_43_67|BJP_08E140C01_10KDA	subfam6230	BJP_08E140C01_10KDA_Methanoperedens_43_67	Mp		FALSE	subfam6230	PF14076.6	DUF4258
08E140C01_10kDa_scaffold_489_5|BJP_08E140C01_10KDA_Methanoperedens_43_67|BJP_08E140C01_10KDA	subfam8043	BJP_08E140C01_10KDA_Methanoperedens_43_67	Mp		FALSE	subfam8043	PF14122.6	YokU
08E140C01_10kDa_scaffold_489_7|BJP_08E140C01_10KDA_Methanoperedens_43_67|BJP_08E140C01_10KDA	subfam3788	BJP_08E140C01_10KDA_Methanoperedens_43_67	Mp		FALSE	subfam3788	PF15919.5	HicB_lk_antitox
08E140C01_10kDa_scaffold_489_10|BJP_08E140C01_10KDA_Methanoperedens_43_67|BJP_08E140C01_10KDA	subfam5669	BJP_08E140C01_10KDA_Methanoperedens_43_67	Mp		FALSE	subfam5669	PF00437.20	T2SSE
08E140C01_10kDa_scaffold_489_11|BJP_08E140C01_10KDA_Methanoperedens_43_67|BJP_08E140C01_10KDA	subfam2106	BJP_08E140C01_10KDA_Methanoperedens_43_67	Mp		FALSE	subfam2106	PF00482.23|PF00482.23	T2SSF T2SSF
08E140C01_10kDa_scaffold_489_12|BJP_08E140C01_10KDA_Methanoperedens_43_67|BJP_08E140C01_10KDA	subfam4732	BJP_08E140C01_10KDA_Methanoperedens_43_67	Mp		FALSE
08E140C01_10kDa_scaffold_489_13|BJP_08E140C01_10KDA_Methanoperedens_43_67|BJP_08E140C01_10KDA	subfam6145	BJP_08E140C01_10KDA_Methanoperedens_43_67	Mp		FALSE	subfam6145	PF08617.10	CGI-121
08E140C01_10kDa_scaffold_489_14|BJP_08E140C01_10KDA_Methanoperedens_43_67|BJP_08E140C01_10KDA	subfam4808	BJP_08E140C01_10KDA_Methanoperedens_43_67	Mp		FALSE	subfam4808	PF06695.11	Sm_multidrug_ex
08E140C01_10kDa_scaffold_489_15|BJP_08E140C01_10KDA_Methanoperedens_43_67|BJP_08E140C01_10KDA	subfam8192	BJP_08E140C01_10KDA_Methanoperedens_43_67	Mp		FALSE	subfam8192	PF13177.6|PF16193.5|PF08542.11	DNA_pol3_delta2 AAA_assoc_2 Rep_fac_C
08E140C01_10kDa_scaffold_489_16|BJP_08E140C01_10KDA_Methanoperedens_43_67|BJP_08E140C01_10KDA	subfam4785	BJP_08E140C01_10KDA_Methanoperedens_43_67	Mp		FALSE	subfam4785	PF06609.13	TRI12
08E140C01_10kDa_scaffold_489_17|BJP_08E140C01_10KDA_Methanoperedens_43_67|BJP_08E140C01_10KDA	subfam8001	BJP_08E140C01_10KDA_Methanoperedens_43_67	Mp		FALSE	subfam8001	PF01889.17	DUF63
08E140C01_10kDa_scaffold_489_18|BJP_08E140C01_10KDA_Methanoperedens_43_67|BJP_08E140C01_10KDA	subfam1554	BJP_08E140C01_10KDA_Methanoperedens_43_67	Mp		FALSE	subfam1554	PF00218.21	IGPS
08E140C01_10kDa_scaffold_489_19|BJP_08E140C01_10KDA_Methanoperedens_43_67|BJP_08E140C01_10KDA	subfam4809	BJP_08E140C01_10KDA_Methanoperedens_43_67	Mp		FALSE	subfam4809	PF00291.25	PALP
08E140C01_10kDa_scaffold_489_20|BJP_08E140C01_10KDA_Methanoperedens_43_67|BJP_08E140C01_10KDA	subfam7333	BJP_08E140C01_10KDA_Methanoperedens_43_67	Mp		FALSE	subfam7333	PF00290.20	Trp_syntA
08E140C01_10kDa_scaffold_489_21|BJP_08E140C01_10KDA_Methanoperedens_43_67|BJP_08E140C01_10KDA	subfam4723	BJP_08E140C01_10KDA_Methanoperedens_43_67	Mp		FALSE	subfam4723	PF17903.1	KH_8
08E140C01_10kDa_scaffold_489_22|BJP_08E140C01_10KDA_Methanoperedens_43_67|BJP_08E140C01_10KDA	subfam5900	BJP_08E140C01_10KDA_Methanoperedens_43_67	Mp		FALSE
08E140C01_10kDa_scaffold_489_23|BJP_08E140C01_10KDA_Methanoperedens_43_67|BJP_08E140C01_10KDA	subfam4407	BJP_08E140C01_10KDA_Methanoperedens_43_67	Mp		FALSE	subfam4407	PF01176.19	eIF-1a
08E140C01_10kDa_scaffold_489_24|BJP_08E140C01_10KDA_Methanoperedens_43_67|BJP_08E140C01_10KDA	subfam3388	BJP_08E140C01_10KDA_Methanoperedens_43_67	Mp		FALSE	subfam3388	PF06176.11	WaaY
08E140C01_10kDa_scaffold_489_25|BJP_08E140C01_10KDA_Methanoperedens_43_67|BJP_08E140C01_10KDA	subfam3388	BJP_08E140C01_10KDA_Methanoperedens_43_67	Mp		FALSE	subfam3388	PF06176.11	WaaY
08E140C01_10kDa_scaffold_489_26|BJP_08E140C01_10KDA_Methanoperedens_43_67|BJP_08E140C01_10KDA	subfam1916	BJP_08E140C01_10KDA_Methanoperedens_43_67	Mp		FALSE	subfam1916	PF03453.17|PF00994.24|PF03454.15	MoeA_N MoCF_biosynth MoeA_C
08E140C01_10kDa_scaffold_489_27|BJP_08E140C01_10KDA_Methanoperedens_43_67|BJP_08E140C01_10KDA	subfam2435	BJP_08E140C01_10KDA_Methanoperedens_43_67	Mp		FALSE	subfam2435	PF03911.16	Sec61_beta
08E140C01_10kDa_scaffold_489_28|BJP_08E140C01_10KDA_Methanoperedens_43_67|BJP_08E140C01_10KDA	subfam4777	BJP_08E140C01_10KDA_Methanoperedens_43_67	Mp		FALSE
08E140C01_10kDa_scaffold_489_29|BJP_08E140C01_10KDA_Methanoperedens_43_67|BJP_08E140C01_10KDA	subfam0050	BJP_08E140C01_10KDA_Methanoperedens_43_67	Mp		FALSE	subfam0050	PF00142.18	Fer4_NifH
08E140C01_10kDa_scaffold_489_30|BJP_08E140C01_10KDA_Methanoperedens_43_67|BJP_08E140C01_10KDA	subfam1911	BJP_08E140C01_10KDA_Methanoperedens_43_67	Mp		FALSE	subfam1911	PF07755.11|PF07685.14	DUF1611 GATase_3
08E140C01_10kDa_scaffold_489_31|BJP_08E140C01_10KDA_Methanoperedens_43_67|BJP_08E140C01_10KDA	subfam3471	BJP_08E140C01_10KDA_Methanoperedens_43_67	Mp		FALSE	subfam3471	PF02416.16	TatA_B_E
08E140C01_10kDa_scaffold_489_32|BJP_08E140C01_10KDA_Methanoperedens_43_67|BJP_08E140C01_10KDA	subfam4021	BJP_08E140C01_10KDA_Methanoperedens_43_67	Mp		FALSE	subfam4021	PF02416.16	TatA_B_E
08E140C01_10kDa_scaffold_489_33|BJP_08E140C01_10KDA_Methanoperedens_43_67|BJP_08E140C01_10KDA	subfam0479	BJP_08E140C01_10KDA_Methanoperedens_43_67	Mp		FALSE
08E140C01_10kDa_scaffold_542_1|BJP_08E140C01_10KDA_Methanoperedens_43_67|BJP_08E140C01_10KDA	subfam0799	BJP_08E140C01_10KDA_Methanoperedens_43_67	Mp		FALSE	subfam0799	PF00009.27|PF11987.8|PF14578.6	GTP_EFTU IF-2 GTP_EFTU_D4
08E140C01_10kDa_scaffold_542_4|BJP_08E140C01_10KDA_Methanoperedens_43_67|BJP_08E140C01_10KDA	subfam0670	BJP_08E140C01_10KDA_Methanoperedens_43_67	Mp		FALSE
08E140C01_10kDa_scaffold_542_5|BJP_08E140C01_10KDA_Methanoperedens_43_67|BJP_08E140C01_10KDA	subfam5935	BJP_08E140C01_10KDA_Methanoperedens_43_67	Mp		FALSE	subfam5935	PF00672.25|PF00015.21	HAMP MCPsignal
08E140C01_10kDa_scaffold_542_6|BJP_08E140C01_10KDA_Methanoperedens_43_67|BJP_08E140C01_10KDA	subfam3570	BJP_08E140C01_10KDA_Methanoperedens_43_67	Mp		FALSE
08E140C01_10kDa_scaffold_542_7|BJP_08E140C01_10KDA_Methanoperedens_43_67|BJP_08E140C01_10KDA	subfam7604	BJP_08E140C01_10KDA_Methanoperedens_43_67	Mp		FALSE	subfam7604	PF13353.6	Fer4_12
08E140C01_10kDa_scaffold_542_8|BJP_08E140C01_10KDA_Methanoperedens_43_67|BJP_08E140C01_10KDA	subfam5739	BJP_08E140C01_10KDA_Methanoperedens_43_67	Mp		FALSE	subfam5739	PF08298.11|PF01580.18|PF01121.20	AAA_PrkA FtsK_SpoIIIE CoaE
08E140C01_10kDa_scaffold_542_9|BJP_08E140C01_10KDA_Methanoperedens_43_67|BJP_08E140C01_10KDA	subfam2860	BJP_08E140C01_10KDA_Methanoperedens_43_67	Mp		FALSE	subfam2860	PF02525.17	Flavodoxin_2
08E140C01_10kDa_scaffold_542_12|BJP_08E140C01_10KDA_Methanoperedens_43_67|BJP_08E140C01_10KDA	subfam6759	BJP_08E140C01_10KDA_Methanoperedens_43_67	Mp		FALSE	subfam6759	PF05239.16	PRC
08E140C01_10kDa_scaffold_542_13|BJP_08E140C01_10KDA_Methanoperedens_43_67|BJP_08E140C01_10KDA	subfam3765	BJP_08E140C01_10KDA_Methanoperedens_43_67	Mp		FALSE	subfam3765	PF04414.12	tRNA_deacylase
08E140C01_10kDa_scaffold_542_14|BJP_08E140C01_10KDA_Methanoperedens_43_67|BJP_08E140C01_10KDA	subfam3250	BJP_08E140C01_10KDA_Methanoperedens_43_67	Mp		FALSE	subfam3250	PF00091.25	Tubulin
08E140C01_10kDa_scaffold_542_15|BJP_08E140C01_10KDA_Methanoperedens_43_67|BJP_08E140C01_10KDA	subfam3284	BJP_08E140C01_10KDA_Methanoperedens_43_67	Mp		FALSE	subfam3284	PF04055.21	Radical_SAM
08E140C01_10kDa_scaffold_542_16|BJP_08E140C01_10KDA_Methanoperedens_43_67|BJP_08E140C01_10KDA	subfam1930	BJP_08E140C01_10KDA_Methanoperedens_43_67	Mp		FALSE	subfam1930	PF16339.5	DUF4969
08E140C01_10kDa_scaffold_542_17|BJP_08E140C01_10KDA_Methanoperedens_43_67|BJP_08E140C01_10KDA	subfam6068	BJP_08E140C01_10KDA_Methanoperedens_43_67	Mp		FALSE	subfam6068	PF14257.6	DUF4349
08E140C01_10kDa_scaffold_542_18|BJP_08E140C01_10KDA_Methanoperedens_43_67|BJP_08E140C01_10KDA	subfam5040	BJP_08E140C01_10KDA_Methanoperedens_43_67	Mp		FALSE
08E140C01_10kDa_scaffold_542_19|BJP_08E140C01_10KDA_Methanoperedens_43_67|BJP_08E140C01_10KDA	subfam2947	BJP_08E140C01_10KDA_Methanoperedens_43_67	Mp		FALSE	subfam2947	PF01713.21	Smr
08E140C01_10kDa_scaffold_542_21|BJP_08E140C01_10KDA_Methanoperedens_43_67|BJP_08E140C01_10KDA	subfam0618	BJP_08E140C01_10KDA_Methanoperedens_43_67	Mp		FALSE	subfam0618	PF01899.16	MNHE
08E140C01_10kDa_scaffold_542_22|BJP_08E140C01_10KDA_Methanoperedens_43_67|BJP_08E140C01_10KDA	subfam0594	BJP_08E140C01_10KDA_Methanoperedens_43_67	Mp		FALSE	subfam0594	PF04066.13	MrpF_PhaF
08E140C01_10kDa_scaffold_542_23|BJP_08E140C01_10KDA_Methanoperedens_43_67|BJP_08E140C01_10KDA	subfam7810	BJP_08E140C01_10KDA_Methanoperedens_43_67	Mp		FALSE	subfam7810	PF03334.14	PhaG_MnhG_YufB
08E140C01_10kDa_scaffold_542_24|BJP_08E140C01_10KDA_Methanoperedens_43_67|BJP_08E140C01_10KDA	subfam2253	BJP_08E140C01_10KDA_Methanoperedens_43_67	Mp		FALSE	subfam2253	PF13244.6	DUF4040
08E140C01_10kDa_scaffold_542_25|BJP_08E140C01_10KDA_Methanoperedens_43_67|BJP_08E140C01_10KDA	subfam4195	BJP_08E140C01_10KDA_Methanoperedens_43_67	Mp		FALSE
08E140C01_10kDa_scaffold_542_26|BJP_08E140C01_10KDA_Methanoperedens_43_67|BJP_08E140C01_10KDA	subfam2789	BJP_08E140C01_10KDA_Methanoperedens_43_67	Mp		FALSE	subfam2789	PF04039.13	MnhB
08E140C01_10kDa_scaffold_542_27|BJP_08E140C01_10KDA_Methanoperedens_43_67|BJP_08E140C01_10KDA	subfam0057	BJP_08E140C01_10KDA_Methanoperedens_43_67	Mp		FALSE	subfam0057	PF00420.24	Oxidored_q2
08E140C01_10kDa_scaffold_542_28|BJP_08E140C01_10KDA_Methanoperedens_43_67|BJP_08E140C01_10KDA	subfam2247	BJP_08E140C01_10KDA_Methanoperedens_43_67	Mp		FALSE	subfam2247	PF00361.20	Proton_antipo_M
08E140C01_10kDa_scaffold_542_29|BJP_08E140C01_10KDA_Methanoperedens_43_67|BJP_08E140C01_10KDA	subfam2247	BJP_08E140C01_10KDA_Methanoperedens_43_67	Mp		FALSE	subfam2247	PF00361.20	Proton_antipo_M
08E140C01_10kDa_scaffold_542_30|BJP_08E140C01_10KDA_Methanoperedens_43_67|BJP_08E140C01_10KDA	subfam2530	BJP_08E140C01_10KDA_Methanoperedens_43_67	Mp		FALSE
08E140C01_10kDa_scaffold_542_31|BJP_08E140C01_10KDA_Methanoperedens_43_67|BJP_08E140C01_10KDA	subfam2247	BJP_08E140C01_10KDA_Methanoperedens_43_67	Mp		FALSE	subfam2247	PF00361.20	Proton_antipo_M
08E140C01_10kDa_scaffold_542_32|BJP_08E140C01_10KDA_Methanoperedens_43_67|BJP_08E140C01_10KDA	subfam6881	BJP_08E140C01_10KDA_Methanoperedens_43_67	Mp		FALSE	subfam6881	PF12800.7|PF17179.4	Fer4_4 Fer4_22
08E140C01_10kDa_scaffold_542_33|BJP_08E140C01_10KDA_Methanoperedens_43_67|BJP_08E140C01_10KDA	subfam2227	BJP_08E140C01_10KDA_Methanoperedens_43_67	Mp		FALSE	subfam2227	PF02754.16|PF02754.16	CCG CCG
08E140C01_10kDa_scaffold_542_34|BJP_08E140C01_10KDA_Methanoperedens_43_67|BJP_08E140C01_10KDA	subfam8213	BJP_08E140C01_10KDA_Methanoperedens_43_67	Mp		FALSE	subfam8213	PF01207.17	Dus
08E140C01_10kDa_scaffold_542_35|BJP_08E140C01_10KDA_Methanoperedens_43_67|BJP_08E140C01_10KDA	subfam7318	BJP_08E140C01_10KDA_Methanoperedens_43_67	Mp		FALSE	subfam7318	PF02730.15|PF01314.18	AFOR_N AFOR_C
08E140C01_10kDa_scaffold_542_36|BJP_08E140C01_10KDA_Methanoperedens_43_67|BJP_08E140C01_10KDA	subfam0419	BJP_08E140C01_10KDA_Methanoperedens_43_67	Mp		FALSE	subfam0419	PF08780.11	NTase_sub_bind
08E140C01_10kDa_scaffold_542_37|BJP_08E140C01_10KDA_Methanoperedens_43_67|BJP_08E140C01_10KDA	subfam0591	BJP_08E140C01_10KDA_Methanoperedens_43_67	Mp		FALSE	subfam0591	PF18765.1	Polbeta
08E140C01_10kDa_scaffold_542_38|BJP_08E140C01_10KDA_Methanoperedens_43_67|BJP_08E140C01_10KDA	subfam2406	BJP_08E140C01_10KDA_Methanoperedens_43_67	Mp		FALSE	subfam2406	PF09202.11|PF01409.20	Rio2_N tRNA-synt_2d
08E140C01_10kDa_scaffold_544_1|BJP_08E140C01_10KDA_Methanoperedens_43_67|BJP_08E140C01_10KDA	subfam2894	BJP_08E140C01_10KDA_Methanoperedens_43_67	Mp		FALSE	subfam2894	PF14537.6|PF03264.14|PF02335.15	Cytochrom_c3_2 Cytochrom_NNT Cytochrom_C552
08E140C01_10kDa_scaffold_544_2|BJP_08E140C01_10KDA_Methanoperedens_43_67|BJP_08E140C01_10KDA	subfam7616	BJP_08E140C01_10KDA_Methanoperedens_43_67	Mp		FALSE	subfam7616	PF03063.20	Prismane
08E140C01_10kDa_scaffold_544_3|BJP_08E140C01_10KDA_Methanoperedens_43_67|BJP_08E140C01_10KDA	subfam7773	BJP_08E140C01_10KDA_Methanoperedens_43_67	Mp		FALSE	subfam7773	PF05158.12|PF17805.1	RNA_pol_Rpc34 AsnC_trans_reg2
08E140C01_10kDa_scaffold_544_4|BJP_08E140C01_10KDA_Methanoperedens_43_67|BJP_08E140C01_10KDA	subfam0116	BJP_08E140C01_10KDA_Methanoperedens_43_67	Mp		FALSE	subfam0116	PF12797.7|PF17179.4	Fer4_2 Fer4_22
08E140C01_10kDa_scaffold_544_5|BJP_08E140C01_10KDA_Methanoperedens_43_67|BJP_08E140C01_10KDA	subfam5782	BJP_08E140C01_10KDA_Methanoperedens_43_67	Mp		FALSE	subfam5782	PF00687.21	Ribosomal_L1
08E140C01_10kDa_scaffold_544_6|BJP_08E140C01_10KDA_Methanoperedens_43_67|BJP_08E140C01_10KDA	subfam3209	BJP_08E140C01_10KDA_Methanoperedens_43_67	Mp		FALSE	subfam3209	PF00466.20|PF17777.1	Ribosomal_L10 RL10P_insert
08E140C01_10kDa_scaffold_544_7|BJP_08E140C01_10KDA_Methanoperedens_43_67|BJP_08E140C01_10KDA	subfam1346	BJP_08E140C01_10KDA_Methanoperedens_43_67	Mp		FALSE	subfam1346	PF00428.19	Ribosomal_60s
08E140C01_10kDa_scaffold_544_8|BJP_08E140C01_10KDA_Methanoperedens_43_67|BJP_08E140C01_10KDA	subfam6312	BJP_08E140C01_10KDA_Methanoperedens_43_67	Mp		FALSE	subfam6312	PF01478.18|PF06847.11	Peptidase_A24 Arc_PepC_II
08E140C01_10kDa_scaffold_544_9|BJP_08E140C01_10KDA_Methanoperedens_43_67|BJP_08E140C01_10KDA	subfam1941	BJP_08E140C01_10KDA_Methanoperedens_43_67	Mp		FALSE	subfam1941	PF13710.6	ACT_5
08E140C01_10kDa_scaffold_544_10|BJP_08E140C01_10KDA_Methanoperedens_43_67|BJP_08E140C01_10KDA	subfam2984	BJP_08E140C01_10KDA_Methanoperedens_43_67	Mp		FALSE	subfam2984	PF04519.13	Bactofilin
08E140C01_10kDa_scaffold_544_11|BJP_08E140C01_10KDA_Methanoperedens_43_67|BJP_08E140C01_10KDA	subfam0330	BJP_08E140C01_10KDA_Methanoperedens_43_67	Mp		FALSE	subfam0330	PF10133.9	CooT
08E140C01_10kDa_scaffold_544_12|BJP_08E140C01_10KDA_Methanoperedens_43_67|BJP_08E140C01_10KDA	subfam2710	BJP_08E140C01_10KDA_Methanoperedens_43_67	Mp		FALSE	subfam2710	PF02423.15|PF02800.20	OCD_Mu_crystall Gp_dh_C
08E140C01_10kDa_scaffold_544_13|BJP_08E140C01_10KDA_Methanoperedens_43_67|BJP_08E140C01_10KDA	subfam2193	BJP_08E140C01_10KDA_Methanoperedens_43_67	Mp		FALSE	subfam2193	PF07202.13|PF02239.16|PF07995.11|PF15492.6	Tcp10_C Cytochrom_D1 GSDH Nbas_N
08E140C01_10kDa_scaffold_544_14|BJP_08E140C01_10KDA_Methanoperedens_43_67|BJP_08E140C01_10KDA	subfam4464	BJP_08E140C01_10KDA_Methanoperedens_43_67	Mp		FALSE	subfam4464	PF01544.18	CorA
08E140C01_10kDa_scaffold_544_15|BJP_08E140C01_10KDA_Methanoperedens_43_67|BJP_08E140C01_10KDA	subfam0093	BJP_08E140C01_10KDA_Methanoperedens_43_67	Mp		FALSE	subfam0093	PF00206.20	Lyase_1
08E140C01_10kDa_scaffold_544_16|BJP_08E140C01_10KDA_Methanoperedens_43_67|BJP_08E140C01_10KDA	subfam7561	BJP_08E140C01_10KDA_Methanoperedens_43_67	Mp		FALSE
08E140C01_10kDa_scaffold_544_17|BJP_08E140C01_10KDA_Methanoperedens_43_67|BJP_08E140C01_10KDA	subfam7465	BJP_08E140C01_10KDA_Methanoperedens_43_67	Mp		FALSE	subfam7465	PF02666.15	PS_Dcarbxylase
08E140C01_10kDa_scaffold_544_18|BJP_08E140C01_10KDA_Methanoperedens_43_67|BJP_08E140C01_10KDA	subfam6504	BJP_08E140C01_10KDA_Methanoperedens_43_67	Mp		FALSE	subfam6504	PF01066.21	CDP-OH_P_transf
08E140C01_10kDa_scaffold_544_19|BJP_08E140C01_10KDA_Methanoperedens_43_67|BJP_08E140C01_10KDA	subfam0746	BJP_08E140C01_10KDA_Methanoperedens_43_67	Mp		FALSE	subfam0746	PF04038.12	DHNA
08E140C01_10kDa_scaffold_544_20|BJP_08E140C01_10KDA_Methanoperedens_43_67|BJP_08E140C01_10KDA	subfam7780	BJP_08E140C01_10KDA_Methanoperedens_43_67	Mp		FALSE
08E140C01_10kDa_scaffold_544_21|BJP_08E140C01_10KDA_Methanoperedens_43_67|BJP_08E140C01_10KDA	subfam7257	BJP_08E140C01_10KDA_Methanoperedens_43_67	Mp		FALSE	subfam7257	PF01850.21	PIN
08E140C01_10kDa_scaffold_544_22|BJP_08E140C01_10KDA_Methanoperedens_43_67|BJP_08E140C01_10KDA	subfam0532	BJP_08E140C01_10KDA_Methanoperedens_43_67	Mp		FALSE	subfam0532	PF09936.9	Methyltrn_RNA_4
08E140C01_10kDa_scaffold_544_23|BJP_08E140C01_10KDA_Methanoperedens_43_67|BJP_08E140C01_10KDA	subfam1884	BJP_08E140C01_10KDA_Methanoperedens_43_67	Mp		FALSE	subfam1884	PF10130.9	PIN_2
08E140C01_10kDa_scaffold_544_24|BJP_08E140C01_10KDA_Methanoperedens_43_67|BJP_08E140C01_10KDA	subfam1808	BJP_08E140C01_10KDA_Methanoperedens_43_67	Mp		FALSE
08E140C01_10kDa_scaffold_572_1|BJP_08E140C01_10KDA_Methanoperedens_43_67|BJP_08E140C01_10KDA	subfam1470	BJP_08E140C01_10KDA_Methanoperedens_43_67	Mp		FALSE	subfam1470	PF01916.17	DS
08E140C01_10kDa_scaffold_572_2|BJP_08E140C01_10KDA_Methanoperedens_43_67|BJP_08E140C01_10KDA	subfam0309	BJP_08E140C01_10KDA_Methanoperedens_43_67	Mp		FALSE
08E140C01_10kDa_scaffold_572_3|BJP_08E140C01_10KDA_Methanoperedens_43_67|BJP_08E140C01_10KDA	subfam6102	BJP_08E140C01_10KDA_Methanoperedens_43_67	Mp		FALSE	subfam6102	PF02153.17|PF03147.14	PDH FDX-ACB
08E140C01_10kDa_scaffold_572_4|BJP_08E140C01_10KDA_Methanoperedens_43_67|BJP_08E140C01_10KDA	subfam6130	BJP_08E140C01_10KDA_Methanoperedens_43_67	Mp		FALSE	subfam6130	PF08501.11|PF00208.21|PF18317.1	Shikimate_dh_N ELFV_dehydrog SDH_C
08E140C01_10kDa_scaffold_572_5|BJP_08E140C01_10KDA_Methanoperedens_43_67|BJP_08E140C01_10KDA	subfam4402	BJP_08E140C01_10KDA_Methanoperedens_43_67	Mp		FALSE	subfam4402	PF00127.20	Copper-bind
08E140C01_10kDa_scaffold_572_6|BJP_08E140C01_10KDA_Methanoperedens_43_67|BJP_08E140C01_10KDA	subfam3874	BJP_08E140C01_10KDA_Methanoperedens_43_67	Mp		FALSE
08E140C01_10kDa_scaffold_572_7|BJP_08E140C01_10KDA_Methanoperedens_43_67|BJP_08E140C01_10KDA	subfam3571	BJP_08E140C01_10KDA_Methanoperedens_43_67	Mp		FALSE	subfam3571	PF01931.18	NTPase_I-T
08E140C01_10kDa_scaffold_572_8|BJP_08E140C01_10KDA_Methanoperedens_43_67|BJP_08E140C01_10KDA	subfam3319	BJP_08E140C01_10KDA_Methanoperedens_43_67	Mp		FALSE	subfam3319	PF13371.6|PF13525.6|PF07719.17	TPR_9 YfiO TPR_2
08E140C01_10kDa_scaffold_572_9|BJP_08E140C01_10KDA_Methanoperedens_43_67|BJP_08E140C01_10KDA	subfam7609	BJP_08E140C01_10KDA_Methanoperedens_43_67	Mp		FALSE	subfam7609	PF08923.10	MAPKK1_Int
08E140C01_10kDa_scaffold_572_10|BJP_08E140C01_10KDA_Methanoperedens_43_67|BJP_08E140C01_10KDA	subfam7071	BJP_08E140C01_10KDA_Methanoperedens_43_67	Mp		FALSE
08E140C01_10kDa_scaffold_572_11|BJP_08E140C01_10KDA_Methanoperedens_43_67|BJP_08E140C01_10KDA	subfam5739	BJP_08E140C01_10KDA_Methanoperedens_43_67	Mp		FALSE	subfam5739	PF08298.11|PF01580.18|PF01121.20	AAA_PrkA FtsK_SpoIIIE CoaE
08E140C01_10kDa_scaffold_572_12|BJP_08E140C01_10KDA_Methanoperedens_43_67|BJP_08E140C01_10KDA	subfam2024	BJP_08E140C01_10KDA_Methanoperedens_43_67	Mp		FALSE	subfam2024	PF15731.5	MqsA_antitoxin
08E140C01_10kDa_scaffold_572_13|BJP_08E140C01_10KDA_Methanoperedens_43_67|BJP_08E140C01_10KDA	subfam5537	BJP_08E140C01_10KDA_Methanoperedens_43_67	Mp		FALSE	subfam5537	PF13353.6	Fer4_12
08E140C01_10kDa_scaffold_572_14|BJP_08E140C01_10KDA_Methanoperedens_43_67|BJP_08E140C01_10KDA	subfam6212	BJP_08E140C01_10KDA_Methanoperedens_43_67	Mp		FALSE	subfam6212	PF14451.6	Ub-Mut7C
08E140C01_10kDa_scaffold_572_15|BJP_08E140C01_10KDA_Methanoperedens_43_67|BJP_08E140C01_10KDA	subfam2446	BJP_08E140C01_10KDA_Methanoperedens_43_67	Mp		FALSE
08E140C01_10kDa_scaffold_572_16|BJP_08E140C01_10KDA_Methanoperedens_43_67|BJP_08E140C01_10KDA	subfam2420	BJP_08E140C01_10KDA_Methanoperedens_43_67	Mp		FALSE	subfam2420	PF04015.12|PF13746.6	DUF362 Fer4_18
08E140C01_10kDa_scaffold_572_17|BJP_08E140C01_10KDA_Methanoperedens_43_67|BJP_08E140C01_10KDA	subfam8011	BJP_08E140C01_10KDA_Methanoperedens_43_67	Mp		FALSE	subfam8011	PF02665.14	Nitrate_red_gam
08E140C01_10kDa_scaffold_572_18|BJP_08E140C01_10KDA_Methanoperedens_43_67|BJP_08E140C01_10KDA	subfam7538	BJP_08E140C01_10KDA_Methanoperedens_43_67	Mp		FALSE	subfam7538	PF13534.6|PF02754.16|PF02754.16	Fer4_17 CCG CCG
08E140C01_10kDa_scaffold_572_19|BJP_08E140C01_10KDA_Methanoperedens_43_67|BJP_08E140C01_10KDA	subfam5378	BJP_08E140C01_10KDA_Methanoperedens_43_67	Mp		FALSE	subfam5378	PF00118.24	Cpn60_TCP1
08E140C01_10kDa_scaffold_572_20|BJP_08E140C01_10KDA_Methanoperedens_43_67|BJP_08E140C01_10KDA	subfam6158	BJP_08E140C01_10KDA_Methanoperedens_43_67	Mp		FALSE	subfam6158	PF01025.19	GrpE
08E140C01_10kDa_scaffold_572_21|BJP_08E140C01_10KDA_Methanoperedens_43_67|BJP_08E140C01_10KDA	subfam2813	BJP_08E140C01_10KDA_Methanoperedens_43_67	Mp		FALSE	subfam2813	PF00012.20	HSP70
08E140C01_10kDa_scaffold_572_22|BJP_08E140C01_10KDA_Methanoperedens_43_67|BJP_08E140C01_10KDA	subfam1194	BJP_08E140C01_10KDA_Methanoperedens_43_67	Mp		FALSE	subfam1194	PF03656.13|PF01556.18	Pam16 DnaJ_C
08E140C01_10kDa_scaffold_572_23|BJP_08E140C01_10KDA_Methanoperedens_43_67|BJP_08E140C01_10KDA	subfam0768	BJP_08E140C01_10KDA_Methanoperedens_43_67	Mp		FALSE	subfam0768	PF09826.9	Beta_propel
08E140C01_10kDa_scaffold_572_24|BJP_08E140C01_10KDA_Methanoperedens_43_67|BJP_08E140C01_10KDA	subfam1751	BJP_08E140C01_10KDA_Methanoperedens_43_67	Mp		FALSE	subfam1751	PF10633.9	NPCBM_assoc
08E140C01_10kDa_scaffold_572_25|BJP_08E140C01_10KDA_Methanoperedens_43_67|BJP_08E140C01_10KDA	subfam1749	BJP_08E140C01_10KDA_Methanoperedens_43_67	Mp		FALSE	subfam1749	PF03176.15	MMPL
08E140C01_10kDa_scaffold_572_27|BJP_08E140C01_10KDA_Methanoperedens_43_67|BJP_08E140C01_10KDA	subfam1749	BJP_08E140C01_10KDA_Methanoperedens_43_67	Mp		FALSE	subfam1749	PF03176.15	MMPL
08E140C01_10kDa_scaffold_572_28|BJP_08E140C01_10KDA_Methanoperedens_43_67|BJP_08E140C01_10KDA	subfam5866	BJP_08E140C01_10KDA_Methanoperedens_43_67	Mp		FALSE	subfam5866	PF01978.19|PF07894.12	TrmB FAM83
08E140C01_10kDa_scaffold_572_29|BJP_08E140C01_10KDA_Methanoperedens_43_67|BJP_08E140C01_10KDA	subfam6151	BJP_08E140C01_10KDA_Methanoperedens_43_67	Mp		FALSE	subfam6151	PF01323.20	DSBA
08E140C01_10kDa_scaffold_572_30|BJP_08E140C01_10KDA_Methanoperedens_43_67|BJP_08E140C01_10KDA	subfam3361	BJP_08E140C01_10KDA_Methanoperedens_43_67	Mp		FALSE	subfam3361	PF18023.1	FKBP_N_2
08E140C01_10kDa_scaffold_572_31|BJP_08E140C01_10KDA_Methanoperedens_43_67|BJP_08E140C01_10KDA	subfam4499	BJP_08E140C01_10KDA_Methanoperedens_43_67	Mp		FALSE	subfam4499	PF10451.9	Stn1
08E140C01_10kDa_scaffold_572_32|BJP_08E140C01_10KDA_Methanoperedens_43_67|BJP_08E140C01_10KDA	subfam6429	BJP_08E140C01_10KDA_Methanoperedens_43_67	Mp		FALSE	subfam6429	PF01984.20	dsDNA_bind
08E140C01_10kDa_scaffold_572_33|BJP_08E140C01_10KDA_Methanoperedens_43_67|BJP_08E140C01_10KDA	subfam1026	BJP_08E140C01_10KDA_Methanoperedens_43_67	Mp		FALSE	subfam1026	PF01090.19	Ribosomal_S19e
08E140C01_10kDa_scaffold_572_34|BJP_08E140C01_10KDA_Methanoperedens_43_67|BJP_08E140C01_10KDA	subfam3954	BJP_08E140C01_10KDA_Methanoperedens_43_67	Mp		FALSE	subfam3954	PF01985.21	CRS1_YhbY
08E140C01_10kDa_scaffold_572_35|BJP_08E140C01_10KDA_Methanoperedens_43_67|BJP_08E140C01_10KDA	subfam7609	BJP_08E140C01_10KDA_Methanoperedens_43_67	Mp		FALSE	subfam7609	PF08923.10	MAPKK1_Int
08E140C01_10kDa_scaffold_572_36|BJP_08E140C01_10KDA_Methanoperedens_43_67|BJP_08E140C01_10KDA	subfam6653	BJP_08E140C01_10KDA_Methanoperedens_43_67	Mp		FALSE	subfam6653	PF09807.9|PF07088.11|PF00503.20	ELP6 GvpD G-alpha
08E140C01_10kDa_scaffold_572_37|BJP_08E140C01_10KDA_Methanoperedens_43_67|BJP_08E140C01_10KDA	subfam7880	BJP_08E140C01_10KDA_Methanoperedens_43_67	Mp		FALSE	subfam7880	PF08423.11|PF05763.12	Rad51 DUF835
08E140C01_10kDa_scaffold_572_38|BJP_08E140C01_10KDA_Methanoperedens_43_67|BJP_08E140C01_10KDA	subfam5289	BJP_08E140C01_10KDA_Methanoperedens_43_67	Mp		FALSE	subfam5289	PF02609.16	Exonuc_VII_S
08E140C01_10kDa_scaffold_572_39|BJP_08E140C01_10KDA_Methanoperedens_43_67|BJP_08E140C01_10KDA	subfam7503	BJP_08E140C01_10KDA_Methanoperedens_43_67	Mp		FALSE	subfam7503	PF13742.6|PF02601.15	tRNA_anti_2 Exonuc_VII_L
08E140C01_10kDa_scaffold_572_40|BJP_08E140C01_10KDA_Methanoperedens_43_67|BJP_08E140C01_10KDA	subfam8171	BJP_08E140C01_10KDA_Methanoperedens_43_67	Mp		FALSE	subfam8171	PF02577.14	DUF151
08E140C01_10kDa_scaffold_572_41|BJP_08E140C01_10KDA_Methanoperedens_43_67|BJP_08E140C01_10KDA	subfam7172	BJP_08E140C01_10KDA_Methanoperedens_43_67	Mp		FALSE
08E140C01_10kDa_scaffold_572_42|BJP_08E140C01_10KDA_Methanoperedens_43_67|BJP_08E140C01_10KDA	subfam0513	BJP_08E140C01_10KDA_Methanoperedens_43_67	Mp		FALSE	subfam0513	PF09861.9	Lar_N
08E140C01_10kDa_scaffold_572_43|BJP_08E140C01_10KDA_Methanoperedens_43_67|BJP_08E140C01_10KDA	subfam6177	BJP_08E140C01_10KDA_Methanoperedens_43_67	Mp		FALSE	subfam6177	PF02589.15|PF13534.6	LUD_dom Fer4_17
08E140C01_10kDa_scaffold_572_44|BJP_08E140C01_10KDA_Methanoperedens_43_67|BJP_08E140C01_10KDA	subfam1864	BJP_08E140C01_10KDA_Methanoperedens_43_67	Mp		FALSE
08E140C01_10kDa_scaffold_572_46|BJP_08E140C01_10KDA_Methanoperedens_43_67|BJP_08E140C01_10KDA	subfam6450	BJP_08E140C01_10KDA_Methanoperedens_43_67	Mp		FALSE	subfam6450	PF00122.20	E1-E2_ATPase
08E140C01_10kDa_scaffold_572_47|BJP_08E140C01_10KDA_Methanoperedens_43_67|BJP_08E140C01_10KDA	subfam6931	BJP_08E140C01_10KDA_Methanoperedens_43_67	Mp		FALSE	subfam6931	PF03706.13	LPG_synthase_TM
08E140C01_10kDa_scaffold_572_48|BJP_08E140C01_10KDA_Methanoperedens_43_67|BJP_08E140C01_10KDA	subfam2437	BJP_08E140C01_10KDA_Methanoperedens_43_67	Mp		FALSE	subfam2437	PF01259.18	SAICAR_synt
08E140C01_10kDa_scaffold_617_1|BJP_08E140C01_10KDA_Methanoperedens_43_67|BJP_08E140C01_10KDA	subfam3714	BJP_08E140C01_10KDA_Methanoperedens_43_67	Mp		FALSE	subfam3714	PF13398.6	Peptidase_M50B
08E140C01_10kDa_scaffold_617_3|BJP_08E140C01_10KDA_Methanoperedens_43_67|BJP_08E140C01_10KDA	subfam0394	BJP_08E140C01_10KDA_Methanoperedens_43_67	Mp		FALSE	subfam0394	PF00297.22	Ribosomal_L3
08E140C01_10kDa_scaffold_617_4|BJP_08E140C01_10KDA_Methanoperedens_43_67|BJP_08E140C01_10KDA	subfam5975	BJP_08E140C01_10KDA_Methanoperedens_43_67	Mp		FALSE	subfam5975	PF00573.22	Ribosomal_L4
08E140C01_10kDa_scaffold_617_5|BJP_08E140C01_10KDA_Methanoperedens_43_67|BJP_08E140C01_10KDA	subfam8089	BJP_08E140C01_10KDA_Methanoperedens_43_67	Mp		FALSE	subfam8089	PF00276.20	Ribosomal_L23
08E140C01_10kDa_scaffold_617_6|BJP_08E140C01_10KDA_Methanoperedens_43_67|BJP_08E140C01_10KDA	subfam5578	BJP_08E140C01_10KDA_Methanoperedens_43_67	Mp		FALSE	subfam5578	PF00181.23|PF03947.18	Ribosomal_L2 Ribosomal_L2_C
08E140C01_10kDa_scaffold_617_7|BJP_08E140C01_10KDA_Methanoperedens_43_67|BJP_08E140C01_10KDA	subfam4875	BJP_08E140C01_10KDA_Methanoperedens_43_67	Mp		FALSE	subfam4875	PF00203.21	Ribosomal_S19
08E140C01_10kDa_scaffold_617_8|BJP_08E140C01_10KDA_Methanoperedens_43_67|BJP_08E140C01_10KDA	subfam4887	BJP_08E140C01_10KDA_Methanoperedens_43_67	Mp		FALSE	subfam4887	PF00237.19	Ribosomal_L22
08E140C01_10kDa_scaffold_617_9|BJP_08E140C01_10KDA_Methanoperedens_43_67|BJP_08E140C01_10KDA	subfam5253	BJP_08E140C01_10KDA_Methanoperedens_43_67	Mp		FALSE	subfam5253	PF07650.17|PF00189.20	KH_2 Ribosomal_S3_C
08E140C01_10kDa_scaffold_617_10|BJP_08E140C01_10KDA_Methanoperedens_43_67|BJP_08E140C01_10KDA	subfam4977	BJP_08E140C01_10KDA_Methanoperedens_43_67	Mp		FALSE	subfam4977	PF06984.13	MRP-L47
08E140C01_10kDa_scaffold_617_11|BJP_08E140C01_10KDA_Methanoperedens_43_67|BJP_08E140C01_10KDA	subfam7770	BJP_08E140C01_10KDA_Methanoperedens_43_67	Mp		FALSE	subfam7770	PF01868.16	UPF0086
08E140C01_10kDa_scaffold_617_12|BJP_08E140C01_10KDA_Methanoperedens_43_67|BJP_08E140C01_10KDA	subfam3227	BJP_08E140C01_10KDA_Methanoperedens_43_67	Mp		FALSE	subfam3227	PF16205.5|PF00366.20	Ribosomal_S17_N Ribosomal_S17
08E140C01_10kDa_scaffold_617_13|BJP_08E140C01_10KDA_Methanoperedens_43_67|BJP_08E140C01_10KDA	subfam0386	BJP_08E140C01_10KDA_Methanoperedens_43_67	Mp		FALSE	subfam0386	PF00238.19	Ribosomal_L14
08E140C01_10kDa_scaffold_617_14|BJP_08E140C01_10KDA_Methanoperedens_43_67|BJP_08E140C01_10KDA	subfam0112	BJP_08E140C01_10KDA_Methanoperedens_43_67	Mp		FALSE	subfam0112	PF16906.5	Ribosomal_L26
08E140C01_10kDa_scaffold_617_15|BJP_08E140C01_10KDA_Methanoperedens_43_67|BJP_08E140C01_10KDA	subfam0392	BJP_08E140C01_10KDA_Methanoperedens_43_67	Mp		FALSE	subfam0392	PF08071.12|PF00900.20	RS4NT Ribosomal_S4e
08E140C01_10kDa_scaffold_617_16|BJP_08E140C01_10KDA_Methanoperedens_43_67|BJP_08E140C01_10KDA	subfam7339	BJP_08E140C01_10KDA_Methanoperedens_43_67	Mp		FALSE	subfam7339	PF00281.19|PF00673.21	Ribosomal_L5 Ribosomal_L5_C
08E140C01_10kDa_scaffold_617_17|BJP_08E140C01_10KDA_Methanoperedens_43_67|BJP_08E140C01_10KDA	subfam5728	BJP_08E140C01_10KDA_Methanoperedens_43_67	Mp		FALSE	subfam5728	PF00410.19	Ribosomal_S8
08E140C01_10kDa_scaffold_617_18|BJP_08E140C01_10KDA_Methanoperedens_43_67|BJP_08E140C01_10KDA	subfam1908	BJP_08E140C01_10KDA_Methanoperedens_43_67	Mp		FALSE	subfam1908	PF00347.23	Ribosomal_L6
08E140C01_10kDa_scaffold_617_19|BJP_08E140C01_10KDA_Methanoperedens_43_67|BJP_08E140C01_10KDA	subfam4444	BJP_08E140C01_10KDA_Methanoperedens_43_67	Mp		FALSE	subfam4444	PF14229.6|PF01655.18	DUF4332 Ribosomal_L32e
08E140C01_10kDa_scaffold_617_20|BJP_08E140C01_10KDA_Methanoperedens_43_67|BJP_08E140C01_10KDA	subfam3921	BJP_08E140C01_10KDA_Methanoperedens_43_67	Mp		FALSE	subfam3921	PF01280.20	Ribosomal_L19e
08E140C01_10kDa_scaffold_617_21|BJP_08E140C01_10KDA_Methanoperedens_43_67|BJP_08E140C01_10KDA	subfam3988	BJP_08E140C01_10KDA_Methanoperedens_43_67	Mp		FALSE	subfam3988	PF17144.4	Ribosomal_L5e
08E140C01_10kDa_scaffold_617_22|BJP_08E140C01_10KDA_Methanoperedens_43_67|BJP_08E140C01_10KDA	subfam2299	BJP_08E140C01_10KDA_Methanoperedens_43_67	Mp		FALSE	subfam2299	PF00333.20|PF03719.15	Ribosomal_S5 Ribosomal_S5_C
08E140C01_10kDa_scaffold_617_23|BJP_08E140C01_10KDA_Methanoperedens_43_67|BJP_08E140C01_10KDA	subfam3572	BJP_08E140C01_10KDA_Methanoperedens_43_67	Mp		FALSE	subfam3572	PF00327.20	Ribosomal_L30
08E140C01_10kDa_scaffold_617_24|BJP_08E140C01_10KDA_Methanoperedens_43_67|BJP_08E140C01_10KDA	subfam4861	BJP_08E140C01_10KDA_Methanoperedens_43_67	Mp		FALSE	subfam4861	PF00828.19	Ribosomal_L27A
08E140C01_10kDa_scaffold_617_25|BJP_08E140C01_10KDA_Methanoperedens_43_67|BJP_08E140C01_10KDA	subfam0271	BJP_08E140C01_10KDA_Methanoperedens_43_67	Mp		FALSE	subfam0271	PF10559.9|PF00344.20	Plug_translocon SecY
08E140C01_10kDa_scaffold_617_26|BJP_08E140C01_10KDA_Methanoperedens_43_67|BJP_08E140C01_10KDA	subfam4912	BJP_08E140C01_10KDA_Methanoperedens_43_67	Mp		FALSE	subfam4912	PF01494.19	FAD_binding_3
08E140C01_10kDa_scaffold_617_27|BJP_08E140C01_10KDA_Methanoperedens_43_67|BJP_08E140C01_10KDA	subfam6105	BJP_08E140C01_10KDA_Methanoperedens_43_67	Mp		FALSE	subfam6105	PF12800.7|PF17179.4	Fer4_4 Fer4_22
08E140C01_10kDa_scaffold_617_28|BJP_08E140C01_10KDA_Methanoperedens_43_67|BJP_08E140C01_10KDA	subfam0772	BJP_08E140C01_10KDA_Methanoperedens_43_67	Mp		FALSE	subfam0772	PF01521.20	Fe-S_biosyn
08E140C01_10kDa_scaffold_617_29|BJP_08E140C01_10KDA_Methanoperedens_43_67|BJP_08E140C01_10KDA	subfam4308	BJP_08E140C01_10KDA_Methanoperedens_43_67	Mp		FALSE	subfam4308	PF01849.18	NAC
08E140C01_10kDa_scaffold_617_30|BJP_08E140C01_10KDA_Methanoperedens_43_67|BJP_08E140C01_10KDA	subfam3689	BJP_08E140C01_10KDA_Methanoperedens_43_67	Mp		FALSE
08E140C01_10kDa_scaffold_617_31|BJP_08E140C01_10KDA_Methanoperedens_43_67|BJP_08E140C01_10KDA	subfam6199	BJP_08E140C01_10KDA_Methanoperedens_43_67	Mp		FALSE	subfam6199	PF07991.12|PF14748.6	IlvN P5CR_dimer
08E140C01_10kDa_scaffold_617_32|BJP_08E140C01_10KDA_Methanoperedens_43_67|BJP_08E140C01_10KDA	subfam8047	BJP_08E140C01_10KDA_Methanoperedens_43_67	Mp		FALSE	subfam8047	PF01515.19	PTA_PTB
08E140C01_10kDa_scaffold_617_33|BJP_08E140C01_10KDA_Methanoperedens_43_67|BJP_08E140C01_10KDA	subfam6493	BJP_08E140C01_10KDA_Methanoperedens_43_67	Mp		FALSE	subfam6493	PF18093.1|PF02475.16	Trm5_N Met_10
08E140C01_10kDa_scaffold_617_34|BJP_08E140C01_10KDA_Methanoperedens_43_67|BJP_08E140C01_10KDA	subfam2830	BJP_08E140C01_10KDA_Methanoperedens_43_67	Mp		FALSE	subfam2830	PF02163.22	Peptidase_M50
08E140C01_10kDa_scaffold_617_35|BJP_08E140C01_10KDA_Methanoperedens_43_67|BJP_08E140C01_10KDA	subfam2927	BJP_08E140C01_10KDA_Methanoperedens_43_67	Mp		FALSE	subfam2927	PF03683.13	UPF0175
08E140C01_10kDa_scaffold_617_36|BJP_08E140C01_10KDA_Methanoperedens_43_67|BJP_08E140C01_10KDA	subfam2858	BJP_08E140C01_10KDA_Methanoperedens_43_67	Mp		FALSE
08E140C01_10kDa_scaffold_617_37|BJP_08E140C01_10KDA_Methanoperedens_43_67|BJP_08E140C01_10KDA	subfam3231	BJP_08E140C01_10KDA_Methanoperedens_43_67	Mp		FALSE	subfam3231	PF00291.25	PALP
08E140C01_10kDa_scaffold_617_38|BJP_08E140C01_10KDA_Methanoperedens_43_67|BJP_08E140C01_10KDA	subfam6427	BJP_08E140C01_10KDA_Methanoperedens_43_67	Mp		FALSE	subfam6427	PF06805.12	Lambda_tail_I
08E140C01_10kDa_scaffold_617_39|BJP_08E140C01_10KDA_Methanoperedens_43_67|BJP_08E140C01_10KDA	subfam7614	BJP_08E140C01_10KDA_Methanoperedens_43_67	Mp		FALSE
08E140C01_10kDa_scaffold_617_40|BJP_08E140C01_10KDA_Methanoperedens_43_67|BJP_08E140C01_10KDA	subfam0044	BJP_08E140C01_10KDA_Methanoperedens_43_67	Mp		FALSE	subfam0044	PF15937.5	PrlF_antitoxin
08E140C01_10kDa_scaffold_644_1|BJP_08E140C01_10KDA_Methanoperedens_43_67|BJP_08E140C01_10KDA	subfam4711	BJP_08E140C01_10KDA_Methanoperedens_43_67	Mp		FALSE	subfam4711	PF00117.28	GATase
08E140C01_10kDa_scaffold_644_2|BJP_08E140C01_10KDA_Methanoperedens_43_67|BJP_08E140C01_10KDA	subfam8040	BJP_08E140C01_10KDA_Methanoperedens_43_67	Mp		FALSE	subfam8040	PF04715.13|PF00425.18	Anth_synt_I_N Chorismate_bind
08E140C01_10kDa_scaffold_644_3|BJP_08E140C01_10KDA_Methanoperedens_43_67|BJP_08E140C01_10KDA	subfam0097	BJP_08E140C01_10KDA_Methanoperedens_43_67	Mp		FALSE	subfam0097	PF00697.22	PRAI
08E140C01_10kDa_scaffold_644_4|BJP_08E140C01_10KDA_Methanoperedens_43_67|BJP_08E140C01_10KDA	subfam2798	BJP_08E140C01_10KDA_Methanoperedens_43_67	Mp		FALSE	subfam2798	PF02885.17|PF00591.21	Glycos_trans_3N Glycos_transf_3
08E140C01_10kDa_scaffold_644_5|BJP_08E140C01_10KDA_Methanoperedens_43_67|BJP_08E140C01_10KDA	subfam5087	BJP_08E140C01_10KDA_Methanoperedens_43_67	Mp		FALSE	subfam5087	PF02593.14	DUF166
08E140C01_10kDa_scaffold_644_7|BJP_08E140C01_10KDA_Methanoperedens_43_67|BJP_08E140C01_10KDA	subfam3751	BJP_08E140C01_10KDA_Methanoperedens_43_67	Mp		FALSE	subfam3751	PF00390.19|PF03949.15	malic Malic_M
08E140C01_10kDa_scaffold_644_8|BJP_08E140C01_10KDA_Methanoperedens_43_67|BJP_08E140C01_10KDA	subfam1212	BJP_08E140C01_10KDA_Methanoperedens_43_67	Mp		FALSE	subfam1212	PF01694.22	Rhomboid
08E140C01_10kDa_scaffold_644_9|BJP_08E140C01_10KDA_Methanoperedens_43_67|BJP_08E140C01_10KDA	subfam5323	BJP_08E140C01_10KDA_Methanoperedens_43_67	Mp		FALSE	subfam5323	PF00988.22|PF00117.28	CPSase_sm_chain GATase
08E140C01_10kDa_scaffold_644_10|BJP_08E140C01_10KDA_Methanoperedens_43_67|BJP_08E140C01_10KDA	subfam4748	BJP_08E140C01_10KDA_Methanoperedens_43_67	Mp		FALSE	subfam4748	PF01556.18|PF13509.6|PF10451.9|PF01368.20	DnaJ_C S1_2 Stn1 DHH
08E140C01_10kDa_scaffold_644_11|BJP_08E140C01_10KDA_Methanoperedens_43_67|BJP_08E140C01_10KDA	subfam4663	BJP_08E140C01_10KDA_Methanoperedens_43_67	Mp		FALSE	subfam4663	PF12831.7|PF01593.24	FAD_oxidored Amino_oxidase
08E140C01_10kDa_scaffold_644_12|BJP_08E140C01_10KDA_Methanoperedens_43_67|BJP_08E140C01_10KDA	subfam2065	BJP_08E140C01_10KDA_Methanoperedens_43_67	Mp		FALSE
08E140C01_10kDa_scaffold_644_13|BJP_08E140C01_10KDA_Methanoperedens_43_67|BJP_08E140C01_10KDA	subfam4384	BJP_08E140C01_10KDA_Methanoperedens_43_67	Mp		FALSE	subfam4384	PF01850.21	PIN
08E140C01_10kDa_scaffold_644_14|BJP_08E140C01_10KDA_Methanoperedens_43_67|BJP_08E140C01_10KDA	subfam4952	BJP_08E140C01_10KDA_Methanoperedens_43_67	Mp		FALSE	subfam4952	PF00160.21	Pro_isomerase
08E140C01_10kDa_scaffold_644_15|BJP_08E140C01_10KDA_Methanoperedens_43_67|BJP_08E140C01_10KDA	subfam2156	BJP_08E140C01_10KDA_Methanoperedens_43_67	Mp		FALSE	subfam2156	PF18022.1	Lectin_C_term
08E140C01_10kDa_scaffold_644_16|BJP_08E140C01_10KDA_Methanoperedens_43_67|BJP_08E140C01_10KDA	subfam3285	BJP_08E140C01_10KDA_Methanoperedens_43_67	Mp		FALSE	subfam3285	PF00490.21	ALAD
08E140C01_10kDa_scaffold_644_17|BJP_08E140C01_10KDA_Methanoperedens_43_67|BJP_08E140C01_10KDA	subfam7156	BJP_08E140C01_10KDA_Methanoperedens_43_67	Mp		FALSE	subfam7156	PF02384.16	N6_Mtase
08E140C01_10kDa_scaffold_644_18|BJP_08E140C01_10KDA_Methanoperedens_43_67|BJP_08E140C01_10KDA	subfam7631	BJP_08E140C01_10KDA_Methanoperedens_43_67	Mp		FALSE	subfam7631	PF10547.9	P22_AR_N
08E140C01_10kDa_scaffold_644_20|BJP_08E140C01_10KDA_Methanoperedens_43_67|BJP_08E140C01_10KDA	subfam2485	BJP_08E140C01_10KDA_Methanoperedens_43_67	Mp		FALSE	subfam2485	PF01420.19	Methylase_S
08E140C01_10kDa_scaffold_644_22|BJP_08E140C01_10KDA_Methanoperedens_43_67|BJP_08E140C01_10KDA	subfam3872	BJP_08E140C01_10KDA_Methanoperedens_43_67	Mp		FALSE	subfam3872	PF14122.6|PF15937.5	YokU PrlF_antitoxin
08E140C01_10kDa_scaffold_644_23|BJP_08E140C01_10KDA_Methanoperedens_43_67|BJP_08E140C01_10KDA	subfam8002	BJP_08E140C01_10KDA_Methanoperedens_43_67	Mp		FALSE
08E140C01_10kDa_scaffold_644_24|BJP_08E140C01_10KDA_Methanoperedens_43_67|BJP_08E140C01_10KDA	subfam1442	BJP_08E140C01_10KDA_Methanoperedens_43_67	Mp		FALSE	subfam1442	PF12651.7	RHH_3
08E140C01_10kDa_scaffold_644_25|BJP_08E140C01_10KDA_Methanoperedens_43_67|BJP_08E140C01_10KDA	subfam6668	BJP_08E140C01_10KDA_Methanoperedens_43_67	Mp		FALSE	subfam6668	PF15919.5	HicB_lk_antitox
08E140C01_10kDa_scaffold_644_26|BJP_08E140C01_10KDA_Methanoperedens_43_67|BJP_08E140C01_10KDA	subfam7247	BJP_08E140C01_10KDA_Methanoperedens_43_67	Mp		FALSE	subfam7247	PF18766.1|PF06862.12|PF08463.10	SWI2_SNF2 UTP25 EcoEI_R_C
08E140C01_10kDa_scaffold_644_27|BJP_08E140C01_10KDA_Methanoperedens_43_67|BJP_08E140C01_10KDA	subfam2796	BJP_08E140C01_10KDA_Methanoperedens_43_67	Mp		FALSE
08E140C01_10kDa_scaffold_644_28|BJP_08E140C01_10KDA_Methanoperedens_43_67|BJP_08E140C01_10KDA	subfam3887	BJP_08E140C01_10KDA_Methanoperedens_43_67	Mp		FALSE	subfam3887	PF17341.2	DUF5371
08E140C01_10kDa_scaffold_644_29|BJP_08E140C01_10KDA_Methanoperedens_43_67|BJP_08E140C01_10KDA	subfam0155	BJP_08E140C01_10KDA_Methanoperedens_43_67	Mp		FALSE	subfam0155	PF02778.14|PF01974.17|PF02778.14|PF01974.17	tRNA_int_endo_N tRNA_int_endo tRNA_int_endo_N tRNA_int_endo
08E140C01_10kDa_scaffold_644_30|BJP_08E140C01_10KDA_Methanoperedens_43_67|BJP_08E140C01_10KDA	subfam0316	BJP_08E140C01_10KDA_Methanoperedens_43_67	Mp		FALSE	subfam0316	PF02643.15	DUF192
08E140C01_10kDa_scaffold_644_31|BJP_08E140C01_10KDA_Methanoperedens_43_67|BJP_08E140C01_10KDA	subfam6490	BJP_08E140C01_10KDA_Methanoperedens_43_67	Mp		FALSE	subfam6490	PF01253.22	SUI1
08E140C01_10kDa_scaffold_644_32|BJP_08E140C01_10KDA_Methanoperedens_43_67|BJP_08E140C01_10KDA	subfam6621	BJP_08E140C01_10KDA_Methanoperedens_43_67	Mp		FALSE	subfam6621	PF14306.6|PF01747.17	PUA_2 ATP-sulfurylase
08E140C01_10kDa_scaffold_644_33|BJP_08E140C01_10KDA_Methanoperedens_43_67|BJP_08E140C01_10KDA	subfam0419	BJP_08E140C01_10KDA_Methanoperedens_43_67	Mp		FALSE	subfam0419	PF08780.11	NTase_sub_bind
08E140C01_10kDa_scaffold_650_1|BJP_08E140C01_10KDA_Methanoperedens_43_67|BJP_08E140C01_10KDA	subfam1869	BJP_08E140C01_10KDA_Methanoperedens_43_67	Mp		FALSE	subfam1869	PF11809.8	DUF3330
08E140C01_10kDa_scaffold_650_2|BJP_08E140C01_10KDA_Methanoperedens_43_67|BJP_08E140C01_10KDA	subfam1923	BJP_08E140C01_10KDA_Methanoperedens_43_67	Mp		FALSE	subfam1923	PF01887.16	SAM_adeno_trans
08E140C01_10kDa_scaffold_650_3|BJP_08E140C01_10KDA_Methanoperedens_43_67|BJP_08E140C01_10KDA	subfam0529	BJP_08E140C01_10KDA_Methanoperedens_43_67	Mp		FALSE	subfam0529	PF02547.15	Queuosine_synth
08E140C01_10kDa_scaffold_650_4|BJP_08E140C01_10KDA_Methanoperedens_43_67|BJP_08E140C01_10KDA	subfam0145	BJP_08E140C01_10KDA_Methanoperedens_43_67	Mp		FALSE	subfam0145	PF01702.18	TGT
08E140C01_10kDa_scaffold_650_5|BJP_08E140C01_10KDA_Methanoperedens_43_67|BJP_08E140C01_10KDA	subfam7997	BJP_08E140C01_10KDA_Methanoperedens_43_67	Mp		FALSE	subfam7997	PF02677.14	QueH
08E140C01_10kDa_scaffold_650_6|BJP_08E140C01_10KDA_Methanoperedens_43_67|BJP_08E140C01_10KDA	subfam1510	BJP_08E140C01_10KDA_Methanoperedens_43_67	Mp		FALSE
08E140C01_10kDa_scaffold_650_7|BJP_08E140C01_10KDA_Methanoperedens_43_67|BJP_08E140C01_10KDA	subfam2324	BJP_08E140C01_10KDA_Methanoperedens_43_67	Mp		FALSE
08E140C01_10kDa_scaffold_650_8|BJP_08E140C01_10KDA_Methanoperedens_43_67|BJP_08E140C01_10KDA	subfam1358	BJP_08E140C01_10KDA_Methanoperedens_43_67	Mp		FALSE	subfam1358	PF05158.12	RNA_pol_Rpc34
08E140C01_10kDa_scaffold_650_9|BJP_08E140C01_10KDA_Methanoperedens_43_67|BJP_08E140C01_10KDA	subfam0614	BJP_08E140C01_10KDA_Methanoperedens_43_67	Mp		FALSE	subfam0614	PF02926.17|PF01170.18	THUMP UPF0020
08E140C01_10kDa_scaffold_650_10|BJP_08E140C01_10KDA_Methanoperedens_43_67|BJP_08E140C01_10KDA	subfam6567	BJP_08E140C01_10KDA_Methanoperedens_43_67	Mp		FALSE	subfam6567	PF01416.20	PseudoU_synth_1
08E140C01_10kDa_scaffold_650_11|BJP_08E140C01_10KDA_Methanoperedens_43_67|BJP_08E140C01_10KDA	subfam0503	BJP_08E140C01_10KDA_Methanoperedens_43_67	Mp		FALSE	subfam0503	PF02056.16|PF02866.18	Glyco_hydro_4 Ldh_1_C
08E140C01_10kDa_scaffold_650_12|BJP_08E140C01_10KDA_Methanoperedens_43_67|BJP_08E140C01_10KDA	subfam0402	BJP_08E140C01_10KDA_Methanoperedens_43_67	Mp		FALSE
08E140C01_10kDa_scaffold_650_13|BJP_08E140C01_10KDA_Methanoperedens_43_67|BJP_08E140C01_10KDA	subfam7979	BJP_08E140C01_10KDA_Methanoperedens_43_67	Mp		FALSE	subfam7979	PF00752.17|PF00867.18	XPG_N XPG_I
08E140C01_10kDa_scaffold_650_14|BJP_08E140C01_10KDA_Methanoperedens_43_67|BJP_08E140C01_10KDA	subfam6947	BJP_08E140C01_10KDA_Methanoperedens_43_67	Mp		FALSE	subfam6947	PF00881.24	Nitroreductase
08E140C01_10kDa_scaffold_650_15|BJP_08E140C01_10KDA_Methanoperedens_43_67|BJP_08E140C01_10KDA	subfam6125	BJP_08E140C01_10KDA_Methanoperedens_43_67	Mp		FALSE	subfam6125	PF00920.21	ILVD_EDD
08E140C01_10kDa_scaffold_650_16|BJP_08E140C01_10KDA_Methanoperedens_43_67|BJP_08E140C01_10KDA	subfam1620	BJP_08E140C01_10KDA_Methanoperedens_43_67	Mp		FALSE	subfam1620	PF17201.4|PF16926.5|PF02518.26	Cache_3-Cache_2 HisKA_4TM HATPase_c
08E140C01_10kDa_scaffold_650_17|BJP_08E140C01_10KDA_Methanoperedens_43_67|BJP_08E140C01_10KDA	subfam6263	BJP_08E140C01_10KDA_Methanoperedens_43_67	Mp		FALSE	subfam6263	PF03486.14|PF06039.15|PF01134.22	HI0933_like Mqo GIDA
08E140C01_10kDa_scaffold_650_18|BJP_08E140C01_10KDA_Methanoperedens_43_67|BJP_08E140C01_10KDA	subfam1816	BJP_08E140C01_10KDA_Methanoperedens_43_67	Mp		FALSE	subfam1816	PF06849.12|PF06973.12	DUF1246 DUF1297
08E140C01_10kDa_scaffold_650_19|BJP_08E140C01_10KDA_Methanoperedens_43_67|BJP_08E140C01_10KDA	subfam2803	BJP_08E140C01_10KDA_Methanoperedens_43_67	Mp		FALSE
08E140C01_10kDa_scaffold_650_20|BJP_08E140C01_10KDA_Methanoperedens_43_67|BJP_08E140C01_10KDA	subfam3889	BJP_08E140C01_10KDA_Methanoperedens_43_67	Mp		FALSE	subfam3889	PF04221.12|PF03683.13	RelB UPF0175
08E140C01_10kDa_scaffold_650_21|BJP_08E140C01_10KDA_Methanoperedens_43_67|BJP_08E140C01_10KDA	subfam4847	BJP_08E140C01_10KDA_Methanoperedens_43_67	Mp		FALSE	subfam4847	PF08745.11	PIN_5
08E140C01_10kDa_scaffold_650_22|BJP_08E140C01_10KDA_Methanoperedens_43_67|BJP_08E140C01_10KDA	subfam1516	BJP_08E140C01_10KDA_Methanoperedens_43_67	Mp		FALSE	subfam1516	PF01680.17|PF03437.15	SOR_SNZ BtpA
08E140C01_10kDa_scaffold_650_23|BJP_08E140C01_10KDA_Methanoperedens_43_67|BJP_08E140C01_10KDA	subfam2122	BJP_08E140C01_10KDA_Methanoperedens_43_67	Mp		FALSE	subfam2122	PF02535.22	Zip
08E140C01_10kDa_scaffold_650_24|BJP_08E140C01_10KDA_Methanoperedens_43_67|BJP_08E140C01_10KDA	subfam7334	BJP_08E140C01_10KDA_Methanoperedens_43_67	Mp		FALSE	subfam7334	PF02661.18	Fic
08E140C01_10kDa_scaffold_650_25|BJP_08E140C01_10KDA_Methanoperedens_43_67|BJP_08E140C01_10KDA	subfam4443	BJP_08E140C01_10KDA_Methanoperedens_43_67	Mp		FALSE	subfam4443	PF01983.16	CofC
08E140C01_10kDa_scaffold_650_26|BJP_08E140C01_10KDA_Methanoperedens_43_67|BJP_08E140C01_10KDA	subfam2944	BJP_08E140C01_10KDA_Methanoperedens_43_67	Mp		FALSE	subfam2944	PF07602.11|PF05048.13	DUF1565 NosD
08E140C01_10kDa_scaffold_650_27|BJP_08E140C01_10KDA_Methanoperedens_43_67|BJP_08E140C01_10KDA	subfam7773	BJP_08E140C01_10KDA_Methanoperedens_43_67	Mp		FALSE	subfam7773	PF05158.12|PF17805.1	RNA_pol_Rpc34 AsnC_trans_reg2
08E140C01_10kDa_scaffold_650_28|BJP_08E140C01_10KDA_Methanoperedens_43_67|BJP_08E140C01_10KDA	subfam1812	BJP_08E140C01_10KDA_Methanoperedens_43_67	Mp		FALSE	subfam1812	PF12897.7	Aminotran_MocR
08E140C01_10kDa_scaffold_650_29|BJP_08E140C01_10KDA_Methanoperedens_43_67|BJP_08E140C01_10KDA	subfam4876	BJP_08E140C01_10KDA_Methanoperedens_43_67	Mp		FALSE	subfam4876	PF06790.11	UPF0259
08E140C01_10kDa_scaffold_650_30|BJP_08E140C01_10KDA_Methanoperedens_43_67|BJP_08E140C01_10KDA	subfam6437	BJP_08E140C01_10KDA_Methanoperedens_43_67	Mp		FALSE	subfam6437	PF04017.12	DUF366
08E140C01_10kDa_scaffold_650_31|BJP_08E140C01_10KDA_Methanoperedens_43_67|BJP_08E140C01_10KDA	subfam6856	BJP_08E140C01_10KDA_Methanoperedens_43_67	Mp		FALSE	subfam6856	PF12801.7|PF13746.6	Fer4_5 Fer4_18
08E140C01_10kDa_scaffold_650_32|BJP_08E140C01_10KDA_Methanoperedens_43_67|BJP_08E140C01_10KDA	subfam0587	BJP_08E140C01_10KDA_Methanoperedens_43_67	Mp		FALSE	subfam0587	PF02142.22|PF01808.18	MGS AICARFT_IMPCHas
08E140C01_10kDa_scaffold_650_33|BJP_08E140C01_10KDA_Methanoperedens_43_67|BJP_08E140C01_10KDA	subfam0770	BJP_08E140C01_10KDA_Methanoperedens_43_67	Mp		FALSE	subfam0770	PF00885.19	DMRL_synthase
08E140C01_10kDa_scaffold_650_34|BJP_08E140C01_10KDA_Methanoperedens_43_67|BJP_08E140C01_10KDA	subfam1812	BJP_08E140C01_10KDA_Methanoperedens_43_67	Mp		FALSE	subfam1812	PF12897.7	Aminotran_MocR
08E140C01_10kDa_scaffold_650_35|BJP_08E140C01_10KDA_Methanoperedens_43_67|BJP_08E140C01_10KDA	subfam7739	BJP_08E140C01_10KDA_Methanoperedens_43_67	Mp		FALSE
08E140C01_10kDa_scaffold_650_36|BJP_08E140C01_10KDA_Methanoperedens_43_67|BJP_08E140C01_10KDA	subfam7980	BJP_08E140C01_10KDA_Methanoperedens_43_67	Mp		FALSE	subfam7980	PF13292.6	DXP_synthase_N
08E140C01_10kDa_scaffold_679_1|BJP_08E140C01_10KDA_Methanoperedens_43_67|BJP_08E140C01_10KDA	subfam2691	BJP_08E140C01_10KDA_Methanoperedens_43_67	Mp		FALSE	subfam2691	PF17831.1|PF09363.10	PDH_E1_M XFP_C
08E140C01_10kDa_scaffold_679_2|BJP_08E140C01_10KDA_Methanoperedens_43_67|BJP_08E140C01_10KDA	subfam7236	BJP_08E140C01_10KDA_Methanoperedens_43_67	Mp		FALSE	subfam7236	PF00456.21	Transketolase_N
08E140C01_10kDa_scaffold_679_3|BJP_08E140C01_10KDA_Methanoperedens_43_67|BJP_08E140C01_10KDA	subfam3744	BJP_08E140C01_10KDA_Methanoperedens_43_67	Mp		FALSE	subfam3744	PF00215.24	OMPdecase
08E140C01_10kDa_scaffold_679_4|BJP_08E140C01_10KDA_Methanoperedens_43_67|BJP_08E140C01_10KDA	subfam6283	BJP_08E140C01_10KDA_Methanoperedens_43_67	Mp		FALSE	subfam6283	PF00483.23	NTP_transferase
08E140C01_10kDa_scaffold_679_5|BJP_08E140C01_10KDA_Methanoperedens_43_67|BJP_08E140C01_10KDA	subfam0854	BJP_08E140C01_10KDA_Methanoperedens_43_67	Mp		FALSE	subfam0854	PF01050.18	MannoseP_isomer
08E140C01_10kDa_scaffold_679_6|BJP_08E140C01_10KDA_Methanoperedens_43_67|BJP_08E140C01_10KDA	subfam4537	BJP_08E140C01_10KDA_Methanoperedens_43_67	Mp		FALSE	subfam4537	PF03721.14|PF00984.19|PF03720.15	UDPG_MGDP_dh_N UDPG_MGDP_dh UDPG_MGDP_dh_C
08E140C01_10kDa_scaffold_679_7|BJP_08E140C01_10KDA_Methanoperedens_43_67|BJP_08E140C01_10KDA	subfam7850	BJP_08E140C01_10KDA_Methanoperedens_43_67	Mp		FALSE	subfam7850	PF02518.26|PF00204.25|PF14890.6|PF16898.5	HATPase_c DNA_gyraseB Intein_splicing TOPRIM_C
08E140C01_10kDa_scaffold_679_8|BJP_08E140C01_10KDA_Methanoperedens_43_67|BJP_08E140C01_10KDA	subfam4894	BJP_08E140C01_10KDA_Methanoperedens_43_67	Mp		FALSE	subfam4894	PF10620.9	MdcG
08E140C01_10kDa_scaffold_679_9|BJP_08E140C01_10KDA_Methanoperedens_43_67|BJP_08E140C01_10KDA	subfam2014	BJP_08E140C01_10KDA_Methanoperedens_43_67	Mp		FALSE
08E140C01_10kDa_scaffold_679_10|BJP_08E140C01_10KDA_Methanoperedens_43_67|BJP_08E140C01_10KDA	subfam6681	BJP_08E140C01_10KDA_Methanoperedens_43_67	Mp		FALSE	subfam6681	PF00521.20|PF03989.13	DNA_topoisoIV DNA_gyraseA_C
08E140C01_10kDa_scaffold_679_11|BJP_08E140C01_10KDA_Methanoperedens_43_67|BJP_08E140C01_10KDA	subfam4894	BJP_08E140C01_10KDA_Methanoperedens_43_67	Mp		FALSE	subfam4894	PF10620.9	MdcG
08E140C01_10kDa_scaffold_679_12|BJP_08E140C01_10KDA_Methanoperedens_43_67|BJP_08E140C01_10KDA	subfam2537	BJP_08E140C01_10KDA_Methanoperedens_43_67	Mp		FALSE	subfam2537	PF05168.14	HEPN
08E140C01_10kDa_scaffold_679_13|BJP_08E140C01_10KDA_Methanoperedens_43_67|BJP_08E140C01_10KDA	subfam8055	BJP_08E140C01_10KDA_Methanoperedens_43_67	Mp		FALSE	subfam8055	PF17835.1|PF05783.11|PF03029.17	NOG1_N DLIC ATP_bind_1
08E140C01_10kDa_scaffold_679_14|BJP_08E140C01_10KDA_Methanoperedens_43_67|BJP_08E140C01_10KDA	subfam0429	BJP_08E140C01_10KDA_Methanoperedens_43_67	Mp		FALSE	subfam0429	PF13738.6|PF00037.27|PF00037.27|PF13434.6|PF01134.22|PF05187.13	Pyr_redox_3 Fer4 Fer4 K_oxygenase GIDA ETF_QO
08E140C01_10kDa_scaffold_679_15|BJP_08E140C01_10KDA_Methanoperedens_43_67|BJP_08E140C01_10KDA	subfam2580	BJP_08E140C01_10KDA_Methanoperedens_43_67	Mp		FALSE	subfam2580	PF13187.6|PF13534.6|PF14697.6|PF13183.6	Fer4_9 Fer4_17 Fer4_21 Fer4_8
08E140C01_10kDa_scaffold_679_16|BJP_08E140C01_10KDA_Methanoperedens_43_67|BJP_08E140C01_10KDA	subfam0757	BJP_08E140C01_10KDA_Methanoperedens_43_67	Mp		FALSE	subfam0757	PF07757.13|PF17987.1	AdoMet_MTase PMT2_N
08E140C01_10kDa_scaffold_679_17|BJP_08E140C01_10KDA_Methanoperedens_43_67|BJP_08E140C01_10KDA	subfam0815	BJP_08E140C01_10KDA_Methanoperedens_43_67	Mp		FALSE	subfam0815	PF03683.13	UPF0175
08E140C01_10kDa_scaffold_679_18|BJP_08E140C01_10KDA_Methanoperedens_43_67|BJP_08E140C01_10KDA	subfam3813	BJP_08E140C01_10KDA_Methanoperedens_43_67	Mp		FALSE	subfam3813	PF00171.22	Aldedh
08E140C01_10kDa_scaffold_679_19|BJP_08E140C01_10KDA_Methanoperedens_43_67|BJP_08E140C01_10KDA	subfam1291	BJP_08E140C01_10KDA_Methanoperedens_43_67	Mp		FALSE	subfam1291	PF00202.21	Aminotran_3
08E140C01_10kDa_scaffold_679_20|BJP_08E140C01_10KDA_Methanoperedens_43_67|BJP_08E140C01_10KDA	subfam6973	BJP_08E140C01_10KDA_Methanoperedens_43_67	Mp		FALSE	subfam6973	PF00586.24|PF02769.22	AIRS AIRS_C
08E140C01_10kDa_scaffold_679_21|BJP_08E140C01_10KDA_Methanoperedens_43_67|BJP_08E140C01_10KDA	subfam6233	BJP_08E140C01_10KDA_Methanoperedens_43_67	Mp		FALSE
08E140C01_10kDa_scaffold_679_22|BJP_08E140C01_10KDA_Methanoperedens_43_67|BJP_08E140C01_10KDA	subfam1683	BJP_08E140C01_10KDA_Methanoperedens_43_67	Mp		FALSE
08E140C01_10kDa_scaffold_679_24|BJP_08E140C01_10KDA_Methanoperedens_43_67|BJP_08E140C01_10KDA	subfam1238	BJP_08E140C01_10KDA_Methanoperedens_43_67	Mp		FALSE
08E140C01_10kDa_scaffold_716_2|BJP_08E140C01_10KDA_Methanoperedens_43_67|BJP_08E140C01_10KDA	subfam6258	BJP_08E140C01_10KDA_Methanoperedens_43_67	Mp		FALSE
08E140C01_10kDa_scaffold_716_3|BJP_08E140C01_10KDA_Methanoperedens_43_67|BJP_08E140C01_10KDA	subfam6004	BJP_08E140C01_10KDA_Methanoperedens_43_67	Mp		FALSE	subfam6004	PF09897.9	DUF2124
08E140C01_10kDa_scaffold_716_4|BJP_08E140C01_10KDA_Methanoperedens_43_67|BJP_08E140C01_10KDA	subfam3183	BJP_08E140C01_10KDA_Methanoperedens_43_67	Mp		FALSE	subfam3183	PF11070.8	DUF2871
08E140C01_10kDa_scaffold_716_5|BJP_08E140C01_10KDA_Methanoperedens_43_67|BJP_08E140C01_10KDA	subfam3711	BJP_08E140C01_10KDA_Methanoperedens_43_67	Mp		FALSE	subfam3711	PF08369.10|PF08821.11	PCP_red CGGC
08E140C01_10kDa_scaffold_716_6|BJP_08E140C01_10KDA_Methanoperedens_43_67|BJP_08E140C01_10KDA	subfam3797	BJP_08E140C01_10KDA_Methanoperedens_43_67	Mp		FALSE	subfam3797	PF08984.11	DUF1858
08E140C01_10kDa_scaffold_716_7|BJP_08E140C01_10KDA_Methanoperedens_43_67|BJP_08E140C01_10KDA	subfam4909	BJP_08E140C01_10KDA_Methanoperedens_43_67	Mp		FALSE	subfam4909	PF00696.28	AA_kinase
08E140C01_10kDa_scaffold_716_8|BJP_08E140C01_10KDA_Methanoperedens_43_67|BJP_08E140C01_10KDA	subfam6283	BJP_08E140C01_10KDA_Methanoperedens_43_67	Mp		FALSE	subfam6283	PF00483.23	NTP_transferase
08E140C01_10kDa_scaffold_716_9|BJP_08E140C01_10KDA_Methanoperedens_43_67|BJP_08E140C01_10KDA	subfam1251	BJP_08E140C01_10KDA_Methanoperedens_43_67	Mp		FALSE	subfam1251	PF06026.14	Rib_5-P_isom_A
08E140C01_10kDa_scaffold_716_10|BJP_08E140C01_10KDA_Methanoperedens_43_67|BJP_08E140C01_10KDA	subfam7183	BJP_08E140C01_10KDA_Methanoperedens_43_67	Mp		FALSE	subfam7183	PF13447.6|PF02335.15|PF13447.6|PF14537.6|PF02335.15|PF03264.14	Multi-haem_cyto Cytochrom_C552 Multi-haem_cyto Cytochrom_c3_2 Cytochrom_C552 Cytochrom_NNT
08E140C01_10kDa_scaffold_716_12|BJP_08E140C01_10KDA_Methanoperedens_43_67|BJP_08E140C01_10KDA	subfam2510	BJP_08E140C01_10KDA_Methanoperedens_43_67	Mp		FALSE	subfam2510	PF03264.14	Cytochrom_NNT
08E140C01_10kDa_scaffold_716_14|BJP_08E140C01_10KDA_Methanoperedens_43_67|BJP_08E140C01_10KDA	subfam5918	BJP_08E140C01_10KDA_Methanoperedens_43_67	Mp		FALSE	subfam5918	PF10620.9	MdcG
08E140C01_10kDa_scaffold_716_15|BJP_08E140C01_10KDA_Methanoperedens_43_67|BJP_08E140C01_10KDA	subfam6383	BJP_08E140C01_10KDA_Methanoperedens_43_67	Mp		FALSE	subfam6383	PF01934.17	DUF86
08E140C01_10kDa_scaffold_716_16|BJP_08E140C01_10KDA_Methanoperedens_43_67|BJP_08E140C01_10KDA	subfam5949	BJP_08E140C01_10KDA_Methanoperedens_43_67	Mp		FALSE
08E140C01_10kDa_scaffold_716_17|BJP_08E140C01_10KDA_Methanoperedens_43_67|BJP_08E140C01_10KDA	subfam5949	BJP_08E140C01_10KDA_Methanoperedens_43_67	Mp		FALSE
08E140C01_10kDa_scaffold_716_19|BJP_08E140C01_10KDA_Methanoperedens_43_67|BJP_08E140C01_10KDA	subfam6670	BJP_08E140C01_10KDA_Methanoperedens_43_67	Mp		FALSE	subfam6670	PF14617.6|PF03796.15|PF16203.5	CMS1 DnaB_C ERCC3_RAD25_C
08E140C01_10kDa_scaffold_716_20|BJP_08E140C01_10KDA_Methanoperedens_43_67|BJP_08E140C01_10KDA	subfam1082	BJP_08E140C01_10KDA_Methanoperedens_43_67	Mp		FALSE
08E140C01_10kDa_scaffold_716_21|BJP_08E140C01_10KDA_Methanoperedens_43_67|BJP_08E140C01_10KDA	subfam7831	BJP_08E140C01_10KDA_Methanoperedens_43_67	Mp		FALSE	subfam7831	PF09970.9	DUF2204
08E140C01_10kDa_scaffold_716_23|BJP_08E140C01_10KDA_Methanoperedens_43_67|BJP_08E140C01_10KDA	subfam2761	BJP_08E140C01_10KDA_Methanoperedens_43_67	Mp		FALSE
08E140C01_10kDa_scaffold_716_24|BJP_08E140C01_10KDA_Methanoperedens_43_67|BJP_08E140C01_10KDA	subfam6133	BJP_08E140C01_10KDA_Methanoperedens_43_67	Mp		FALSE	subfam6133	PF16968.5	TadZ_N
08E140C01_10kDa_scaffold_716_25|BJP_08E140C01_10KDA_Methanoperedens_43_67|BJP_08E140C01_10KDA	subfam4003	BJP_08E140C01_10KDA_Methanoperedens_43_67	Mp		FALSE	subfam4003	PF13589.6	HATPase_c_3
08E140C01_10kDa_scaffold_716_26|BJP_08E140C01_10KDA_Methanoperedens_43_67|BJP_08E140C01_10KDA	subfam0544	BJP_08E140C01_10KDA_Methanoperedens_43_67	Mp		FALSE
08E140C01_10kDa_scaffold_716_27|BJP_08E140C01_10KDA_Methanoperedens_43_67|BJP_08E140C01_10KDA	subfam2187	BJP_08E140C01_10KDA_Methanoperedens_43_67	Mp		FALSE	subfam2187	PF03852.15	Vsr
08E140C01_10kDa_scaffold_716_28|BJP_08E140C01_10KDA_Methanoperedens_43_67|BJP_08E140C01_10KDA	subfam7607	BJP_08E140C01_10KDA_Methanoperedens_43_67	Mp		FALSE
08E140C01_10kDa_scaffold_716_29|BJP_08E140C01_10KDA_Methanoperedens_43_67|BJP_08E140C01_10KDA	subfam2083	BJP_08E140C01_10KDA_Methanoperedens_43_67	Mp		FALSE	subfam2083	PF11663.8	Toxin_YhaV
08E140C01_10kDa_scaffold_716_30|BJP_08E140C01_10KDA_Methanoperedens_43_67|BJP_08E140C01_10KDA	subfam2859	BJP_08E140C01_10KDA_Methanoperedens_43_67	Mp		FALSE
08E140C01_10kDa_scaffold_716_31|BJP_08E140C01_10KDA_Methanoperedens_43_67|BJP_08E140C01_10KDA	subfam7813	BJP_08E140C01_10KDA_Methanoperedens_43_67	Mp		FALSE
08E140C01_10kDa_scaffold_716_32|BJP_08E140C01_10KDA_Methanoperedens_43_67|BJP_08E140C01_10KDA	subfam0156	BJP_08E140C01_10KDA_Methanoperedens_43_67	Mp		FALSE
08E140C01_10kDa_scaffold_716_33|BJP_08E140C01_10KDA_Methanoperedens_43_67|BJP_08E140C01_10KDA	subfam2892	BJP_08E140C01_10KDA_Methanoperedens_43_67	Mp		FALSE
08E140C01_10kDa_scaffold_716_34|BJP_08E140C01_10KDA_Methanoperedens_43_67|BJP_08E140C01_10KDA	subfam1487	BJP_08E140C01_10KDA_Methanoperedens_43_67	Mp		FALSE	subfam1487	PF02452.17	PemK_toxin
08E140C01_10kDa_scaffold_716_35|BJP_08E140C01_10KDA_Methanoperedens_43_67|BJP_08E140C01_10KDA	subfam5308	BJP_08E140C01_10KDA_Methanoperedens_43_67	Mp		FALSE	subfam5308	PF02697.14	VAPB_antitox
08E140C01_10kDa_scaffold_716_36|BJP_08E140C01_10KDA_Methanoperedens_43_67|BJP_08E140C01_10KDA	subfam2198	BJP_08E140C01_10KDA_Methanoperedens_43_67	Mp		FALSE
08E140C01_10kDa_scaffold_716_37|BJP_08E140C01_10KDA_Methanoperedens_43_67|BJP_08E140C01_10KDA	subfam6755	BJP_08E140C01_10KDA_Methanoperedens_43_67	Mp		FALSE
08E140C01_10kDa_scaffold_716_38|BJP_08E140C01_10KDA_Methanoperedens_43_67|BJP_08E140C01_10KDA	subfam0993	BJP_08E140C01_10KDA_Methanoperedens_43_67	Mp		FALSE	subfam0993	PF00579.25	tRNA-synt_1b
08E140C01_10kDa_scaffold_716_39|BJP_08E140C01_10KDA_Methanoperedens_43_67|BJP_08E140C01_10KDA	subfam5860	BJP_08E140C01_10KDA_Methanoperedens_43_67	Mp		FALSE	subfam5860	PF07876.12	Dabb
08E140C01_10kDa_scaffold_716_40|BJP_08E140C01_10KDA_Methanoperedens_43_67|BJP_08E140C01_10KDA	subfam6147	BJP_08E140C01_10KDA_Methanoperedens_43_67	Mp		FALSE	subfam6147	PF04068.15|PF04034.13	RLI Ribo_biogen_C
08E140C01_10kDa_scaffold_716_41|BJP_08E140C01_10KDA_Methanoperedens_43_67|BJP_08E140C01_10KDA	subfam6236	BJP_08E140C01_10KDA_Methanoperedens_43_67	Mp		FALSE	subfam6236	PF02566.19	OsmC
08E140C01_10kDa_scaffold_716_42|BJP_08E140C01_10KDA_Methanoperedens_43_67|BJP_08E140C01_10KDA	subfam3442	BJP_08E140C01_10KDA_Methanoperedens_43_67	Mp		FALSE
08E140C01_10kDa_scaffold_716_43|BJP_08E140C01_10KDA_Methanoperedens_43_67|BJP_08E140C01_10KDA	subfam5780	BJP_08E140C01_10KDA_Methanoperedens_43_67	Mp		FALSE	subfam5780	PF09824.9	ArsR
08E140C01_10kDa_scaffold_716_44|BJP_08E140C01_10KDA_Methanoperedens_43_67|BJP_08E140C01_10KDA	subfam0312	BJP_08E140C01_10KDA_Methanoperedens_43_67	Mp		FALSE	subfam0312	PF01351.18	RNase_HII
08E140C01_10kDa_scaffold_716_45|BJP_08E140C01_10KDA_Methanoperedens_43_67|BJP_08E140C01_10KDA	subfam6870	BJP_08E140C01_10KDA_Methanoperedens_43_67	Mp		FALSE	subfam6870	PF00857.20	Isochorismatase
08E140C01_10kDa_scaffold_716_46|BJP_08E140C01_10KDA_Methanoperedens_43_67|BJP_08E140C01_10KDA	subfam7330	BJP_08E140C01_10KDA_Methanoperedens_43_67	Mp		FALSE	subfam7330	PF03063.20	Prismane
08E140C01_10kDa_scaffold_716_47|BJP_08E140C01_10KDA_Methanoperedens_43_67|BJP_08E140C01_10KDA	subfam7158	BJP_08E140C01_10KDA_Methanoperedens_43_67	Mp		FALSE	subfam7158	PF02552.16	CO_dh
08E140C01_10kDa_scaffold_716_48|BJP_08E140C01_10KDA_Methanoperedens_43_67|BJP_08E140C01_10KDA	subfam4097	BJP_08E140C01_10KDA_Methanoperedens_43_67	Mp		FALSE	subfam4097	PF03598.15	CdhC
08E140C01_10kDa_scaffold_716_49|BJP_08E140C01_10KDA_Methanoperedens_43_67|BJP_08E140C01_10KDA	subfam7664	BJP_08E140C01_10KDA_Methanoperedens_43_67	Mp		FALSE	subfam7664	PF16913.5	PUNUT
08E140C01_10kDa_scaffold_716_50|BJP_08E140C01_10KDA_Methanoperedens_43_67|BJP_08E140C01_10KDA	subfam1904	BJP_08E140C01_10KDA_Methanoperedens_43_67	Mp		FALSE	subfam1904	PF13192.6	Thioredoxin_3
08E140C01_10kDa_scaffold_716_51|BJP_08E140C01_10KDA_Methanoperedens_43_67|BJP_08E140C01_10KDA	subfam5274	BJP_08E140C01_10KDA_Methanoperedens_43_67	Mp		FALSE	subfam5274	PF00837.17|PF01323.20	T4_deiodinase DSBA
08E140C01_10kDa_scaffold_716_52|BJP_08E140C01_10KDA_Methanoperedens_43_67|BJP_08E140C01_10KDA	subfam0815	BJP_08E140C01_10KDA_Methanoperedens_43_67	Mp		FALSE	subfam0815	PF03683.13	UPF0175
08E140C01_10kDa_scaffold_716_53|BJP_08E140C01_10KDA_Methanoperedens_43_67|BJP_08E140C01_10KDA	subfam7610	BJP_08E140C01_10KDA_Methanoperedens_43_67	Mp		FALSE	subfam7610	PF08745.11	PIN_5
08E140C01_10kDa_scaffold_716_54|BJP_08E140C01_10KDA_Methanoperedens_43_67|BJP_08E140C01_10KDA	subfam1177	BJP_08E140C01_10KDA_Methanoperedens_43_67	Mp		FALSE
08E140C01_10kDa_scaffold_716_55|BJP_08E140C01_10KDA_Methanoperedens_43_67|BJP_08E140C01_10KDA	subfam5197	BJP_08E140C01_10KDA_Methanoperedens_43_67	Mp		FALSE	subfam5197	PF01155.19	HypA
08E140C01_10kDa_scaffold_716_56|BJP_08E140C01_10KDA_Methanoperedens_43_67|BJP_08E140C01_10KDA	subfam2398	BJP_08E140C01_10KDA_Methanoperedens_43_67	Mp		FALSE	subfam2398	PF01201.22	Ribosomal_S8e
08E140C01_10kDa_scaffold_716_57|BJP_08E140C01_10KDA_Methanoperedens_43_67|BJP_08E140C01_10KDA	subfam3864	BJP_08E140C01_10KDA_Methanoperedens_43_67	Mp		FALSE	subfam3864	PF13872.6|PF17757.1|PF06862.12|PF12344.8	AAA_34 UvrB_inter UTP25 UvrB
08E140C01_10kDa_scaffold_716_58|BJP_08E140C01_10KDA_Methanoperedens_43_67|BJP_08E140C01_10KDA	subfam2106	BJP_08E140C01_10KDA_Methanoperedens_43_67	Mp		FALSE	subfam2106	PF00482.23|PF00482.23	T2SSF T2SSF
08E140C01_10kDa_scaffold_716_59|BJP_08E140C01_10KDA_Methanoperedens_43_67|BJP_08E140C01_10KDA	subfam4098	BJP_08E140C01_10KDA_Methanoperedens_43_67	Mp		FALSE	subfam4098	PF00437.20	T2SSE
08E140C01_10kDa_scaffold_716_60|BJP_08E140C01_10KDA_Methanoperedens_43_67|BJP_08E140C01_10KDA	subfam0248	BJP_08E140C01_10KDA_Methanoperedens_43_67	Mp		FALSE
08E140C01_10kDa_scaffold_716_61|BJP_08E140C01_10KDA_Methanoperedens_43_67|BJP_08E140C01_10KDA	subfam6454	BJP_08E140C01_10KDA_Methanoperedens_43_67	Mp		FALSE	subfam6454	PF03479.15	PCC
08E140C01_10kDa_scaffold_735_1|BJP_08E140C01_10KDA_Methanoperedens_43_67|BJP_08E140C01_10KDA	subfam6540	BJP_08E140C01_10KDA_Methanoperedens_43_67	Mp		FALSE	subfam6540	PF01509.18	TruB_N
08E140C01_10kDa_scaffold_735_2|BJP_08E140C01_10KDA_Methanoperedens_43_67|BJP_08E140C01_10KDA	subfam7971	BJP_08E140C01_10KDA_Methanoperedens_43_67	Mp		FALSE	subfam7971	PF01157.18	Ribosomal_L21e
08E140C01_10kDa_scaffold_735_3|BJP_08E140C01_10KDA_Methanoperedens_43_67|BJP_08E140C01_10KDA	subfam4888	BJP_08E140C01_10KDA_Methanoperedens_43_67	Mp		FALSE	subfam4888	PF03874.16	RNA_pol_Rpb4
08E140C01_10kDa_scaffold_735_4|BJP_08E140C01_10KDA_Methanoperedens_43_67|BJP_08E140C01_10KDA	subfam3345	BJP_08E140C01_10KDA_Methanoperedens_43_67	Mp		FALSE	subfam3345	PF04919.12	DUF655
08E140C01_10kDa_scaffold_735_5|BJP_08E140C01_10KDA_Methanoperedens_43_67|BJP_08E140C01_10KDA	subfam5285	BJP_08E140C01_10KDA_Methanoperedens_43_67	Mp		FALSE	subfam5285	PF00398.20	RrnaAD
08E140C01_10kDa_scaffold_735_6|BJP_08E140C01_10KDA_Methanoperedens_43_67|BJP_08E140C01_10KDA	subfam0687	BJP_08E140C01_10KDA_Methanoperedens_43_67	Mp		FALSE	subfam0687	PF08235.13	LNS2
08E140C01_10kDa_scaffold_735_7|BJP_08E140C01_10KDA_Methanoperedens_43_67|BJP_08E140C01_10KDA	subfam1812	BJP_08E140C01_10KDA_Methanoperedens_43_67	Mp		FALSE	subfam1812	PF12897.7	Aminotran_MocR
08E140C01_10kDa_scaffold_735_8|BJP_08E140C01_10KDA_Methanoperedens_43_67|BJP_08E140C01_10KDA	subfam4127	BJP_08E140C01_10KDA_Methanoperedens_43_67	Mp		FALSE	subfam4127	PF10740.9	DUF2529
08E140C01_10kDa_scaffold_735_9|BJP_08E140C01_10KDA_Methanoperedens_43_67|BJP_08E140C01_10KDA	subfam2759	BJP_08E140C01_10KDA_Methanoperedens_43_67	Mp		FALSE
08E140C01_10kDa_scaffold_735_10|BJP_08E140C01_10KDA_Methanoperedens_43_67|BJP_08E140C01_10KDA	subfam5324	BJP_08E140C01_10KDA_Methanoperedens_43_67	Mp		FALSE	subfam5324	PF01048.20	PNP_UDP_1
08E140C01_10kDa_scaffold_735_11|BJP_08E140C01_10KDA_Methanoperedens_43_67|BJP_08E140C01_10KDA	subfam2740	BJP_08E140C01_10KDA_Methanoperedens_43_67	Mp		FALSE	subfam2740	PF05402.12	PqqD
08E140C01_10kDa_scaffold_735_12|BJP_08E140C01_10KDA_Methanoperedens_43_67|BJP_08E140C01_10KDA	subfam5470	BJP_08E140C01_10KDA_Methanoperedens_43_67	Mp		FALSE	subfam5470	PF09334.11|PF08264.13|PF01588.20	tRNA-synt_1g Anticodon_1 tRNA_bind
08E140C01_10kDa_scaffold_735_13|BJP_08E140C01_10KDA_Methanoperedens_43_67|BJP_08E140C01_10KDA	subfam7305	BJP_08E140C01_10KDA_Methanoperedens_43_67	Mp		FALSE	subfam7305	PF04033.12	DUF365
08E140C01_10kDa_scaffold_735_14|BJP_08E140C01_10KDA_Methanoperedens_43_67|BJP_08E140C01_10KDA	subfam1661	BJP_08E140C01_10KDA_Methanoperedens_43_67	Mp		FALSE	subfam1661	PF13470.6|PF01878.18	PIN_3 EVE
08E140C01_10kDa_scaffold_735_15|BJP_08E140C01_10KDA_Methanoperedens_43_67|BJP_08E140C01_10KDA	subfam5919	BJP_08E140C01_10KDA_Methanoperedens_43_67	Mp		FALSE	subfam5919	PF12689.7	Acid_PPase
08E140C01_10kDa_scaffold_735_16|BJP_08E140C01_10KDA_Methanoperedens_43_67|BJP_08E140C01_10KDA	subfam6120	BJP_08E140C01_10KDA_Methanoperedens_43_67	Mp		FALSE	subfam6120	PF02112.15|PF17030.5	PDEase_II Beta_lactamase3
08E140C01_10kDa_scaffold_735_17|BJP_08E140C01_10KDA_Methanoperedens_43_67|BJP_08E140C01_10KDA	subfam7946	BJP_08E140C01_10KDA_Methanoperedens_43_67	Mp		FALSE	subfam7946	PF00296.20	Bac_luciferase
08E140C01_10kDa_scaffold_735_18|BJP_08E140C01_10KDA_Methanoperedens_43_67|BJP_08E140C01_10KDA	subfam2390	BJP_08E140C01_10KDA_Methanoperedens_43_67	Mp		FALSE	subfam2390	PF04422.13|PF04432.13	FrhB_FdhB_N FrhB_FdhB_C
08E140C01_10kDa_scaffold_735_19|BJP_08E140C01_10KDA_Methanoperedens_43_67|BJP_08E140C01_10KDA	subfam3269	BJP_08E140C01_10KDA_Methanoperedens_43_67	Mp		FALSE	subfam3269	PF01747.17	ATP-sulfurylase
08E140C01_10kDa_scaffold_735_20|BJP_08E140C01_10KDA_Methanoperedens_43_67|BJP_08E140C01_10KDA	subfam4266	BJP_08E140C01_10KDA_Methanoperedens_43_67	Mp		FALSE	subfam4266	PF00977.21	His_biosynth
08E140C01_10kDa_scaffold_735_22|BJP_08E140C01_10KDA_Methanoperedens_43_67|BJP_08E140C01_10KDA	subfam7244	BJP_08E140C01_10KDA_Methanoperedens_43_67	Mp		FALSE	subfam7244	PF06434.13	Aconitase_2_N
08E140C01_10kDa_scaffold_735_23|BJP_08E140C01_10KDA_Methanoperedens_43_67|BJP_08E140C01_10KDA	subfam2093	BJP_08E140C01_10KDA_Methanoperedens_43_67	Mp		FALSE	subfam2093	PF05958.11	tRNA_U5-meth_tr
08E140C01_10kDa_scaffold_735_24|BJP_08E140C01_10KDA_Methanoperedens_43_67|BJP_08E140C01_10KDA	subfam2737	BJP_08E140C01_10KDA_Methanoperedens_43_67	Mp		FALSE	subfam2737	PF00590.20|PF00590.20	TP_methylase TP_methylase
08E140C01_10kDa_scaffold_735_25|BJP_08E140C01_10KDA_Methanoperedens_43_67|BJP_08E140C01_10KDA	subfam7763	BJP_08E140C01_10KDA_Methanoperedens_43_67	Mp		FALSE	subfam7763	PF11760.8|PF01890.16	CbiG_N CbiG_C
08E140C01_10kDa_scaffold_735_26|BJP_08E140C01_10KDA_Methanoperedens_43_67|BJP_08E140C01_10KDA	subfam2737	BJP_08E140C01_10KDA_Methanoperedens_43_67	Mp		FALSE	subfam2737	PF00590.20|PF00590.20	TP_methylase TP_methylase
08E140C01_10kDa_scaffold_735_27|BJP_08E140C01_10KDA_Methanoperedens_43_67|BJP_08E140C01_10KDA	subfam5881	BJP_08E140C01_10KDA_Methanoperedens_43_67	Mp		FALSE	subfam5881	PF02570.15	CbiC
08E140C01_10kDa_scaffold_735_29|BJP_08E140C01_10KDA_Methanoperedens_43_67|BJP_08E140C01_10KDA	subfam1816	BJP_08E140C01_10KDA_Methanoperedens_43_67	Mp		FALSE	subfam1816	PF06849.12|PF06973.12	DUF1246 DUF1297
08E140C01_10kDa_scaffold_735_30|BJP_08E140C01_10KDA_Methanoperedens_43_67|BJP_08E140C01_10KDA	subfam7328	BJP_08E140C01_10KDA_Methanoperedens_43_67	Mp		FALSE	subfam7328	PF00288.26|PF08544.13	GHMP_kinases_N GHMP_kinases_C
08E140C01_10kDa_scaffold_735_32|BJP_08E140C01_10KDA_Methanoperedens_43_67|BJP_08E140C01_10KDA	subfam3065	BJP_08E140C01_10KDA_Methanoperedens_43_67	Mp		FALSE	subfam3065	PF02632.14	BioY
08E140C01_10kDa_scaffold_735_33|BJP_08E140C01_10KDA_Methanoperedens_43_67|BJP_08E140C01_10KDA	subfam3577	BJP_08E140C01_10KDA_Methanoperedens_43_67	Mp		FALSE	subfam3577	PF17146.4|PF08772.11	PIN_6 NOB1_Zn_bind
08E140C01_10kDa_scaffold_735_35|BJP_08E140C01_10KDA_Methanoperedens_43_67|BJP_08E140C01_10KDA	subfam4273	BJP_08E140C01_10KDA_Methanoperedens_43_67	Mp		FALSE	subfam4273	PF15609.6	PRTase_2
08E140C01_10kDa_scaffold_735_36|BJP_08E140C01_10KDA_Methanoperedens_43_67|BJP_08E140C01_10KDA	subfam5774	BJP_08E140C01_10KDA_Methanoperedens_43_67	Mp		FALSE
08E140C01_10kDa_scaffold_735_38|BJP_08E140C01_10KDA_Methanoperedens_43_67|BJP_08E140C01_10KDA	subfam1156	BJP_08E140C01_10KDA_Methanoperedens_43_67	Mp		FALSE	subfam1156	PF13614.6|PF13500.6|PF07685.14	AAA_31 AAA_26 GATase_3
08E140C01_10kDa_scaffold_735_39|BJP_08E140C01_10KDA_Methanoperedens_43_67|BJP_08E140C01_10KDA	subfam4895	BJP_08E140C01_10KDA_Methanoperedens_43_67	Mp		FALSE	subfam4895	PF01008.17	IF-2B
08E140C01_10kDa_scaffold_772_2|BJP_08E140C01_10KDA_Methanoperedens_43_67|BJP_08E140C01_10KDA	subfam0725	BJP_08E140C01_10KDA_Methanoperedens_43_67	Mp		FALSE	subfam0725	PF18766.1|PF06862.12	SWI2_SNF2 UTP25
08E140C01_10kDa_scaffold_772_3|BJP_08E140C01_10KDA_Methanoperedens_43_67|BJP_08E140C01_10KDA	subfam1511	BJP_08E140C01_10KDA_Methanoperedens_43_67	Mp		FALSE	subfam1511	PF01555.18	N6_N4_Mtase
08E140C01_10kDa_scaffold_772_5|BJP_08E140C01_10KDA_Methanoperedens_43_67|BJP_08E140C01_10KDA	subfam0523	BJP_08E140C01_10KDA_Methanoperedens_43_67	Mp		FALSE	subfam0523	PF02441.19	Flavoprotein
08E140C01_10kDa_scaffold_772_6|BJP_08E140C01_10KDA_Methanoperedens_43_67|BJP_08E140C01_10KDA	subfam2860	BJP_08E140C01_10KDA_Methanoperedens_43_67	Mp		FALSE	subfam2860	PF02525.17	Flavodoxin_2
08E140C01_10kDa_scaffold_772_7|BJP_08E140C01_10KDA_Methanoperedens_43_67|BJP_08E140C01_10KDA	subfam6864	BJP_08E140C01_10KDA_Methanoperedens_43_67	Mp		FALSE	subfam6864	PF03625.14	DUF302
08E140C01_10kDa_scaffold_772_8|BJP_08E140C01_10KDA_Methanoperedens_43_67|BJP_08E140C01_10KDA	subfam1928	BJP_08E140C01_10KDA_Methanoperedens_43_67	Mp		FALSE	subfam1928	PF00210.24	Ferritin
08E140C01_10kDa_scaffold_772_9|BJP_08E140C01_10KDA_Methanoperedens_43_67|BJP_08E140C01_10KDA	subfam2127	BJP_08E140C01_10KDA_Methanoperedens_43_67	Mp		FALSE	subfam2127	PF02627.20	CMD
08E140C01_10kDa_scaffold_772_10|BJP_08E140C01_10KDA_Methanoperedens_43_67|BJP_08E140C01_10KDA	subfam1891	BJP_08E140C01_10KDA_Methanoperedens_43_67	Mp		FALSE	subfam1891	PF04609.12	MCR_C
08E140C01_10kDa_scaffold_772_11|BJP_08E140C01_10KDA_Methanoperedens_43_67|BJP_08E140C01_10KDA	subfam2812	BJP_08E140C01_10KDA_Methanoperedens_43_67	Mp		FALSE	subfam2812	PF01558.18	POR
08E140C01_10kDa_scaffold_772_12|BJP_08E140C01_10KDA_Methanoperedens_43_67|BJP_08E140C01_10KDA	subfam3799	BJP_08E140C01_10KDA_Methanoperedens_43_67	Mp		FALSE	subfam3799	PF01855.19|PF17147.4	POR_N PFOR_II
08E140C01_10kDa_scaffold_772_13|BJP_08E140C01_10KDA_Methanoperedens_43_67|BJP_08E140C01_10KDA	subfam7980	BJP_08E140C01_10KDA_Methanoperedens_43_67	Mp		FALSE	subfam7980	PF13292.6	DXP_synthase_N
08E140C01_10kDa_scaffold_772_14|BJP_08E140C01_10KDA_Methanoperedens_43_67|BJP_08E140C01_10KDA	subfam2797	BJP_08E140C01_10KDA_Methanoperedens_43_67	Mp		FALSE	subfam2797	PF07955.11|PF13462.6	DUF1687 Thioredoxin_4
08E140C01_10kDa_scaffold_772_15|BJP_08E140C01_10KDA_Methanoperedens_43_67|BJP_08E140C01_10KDA	subfam1112	BJP_08E140C01_10KDA_Methanoperedens_43_67	Mp		FALSE	subfam1112	PF02943.15|PF00301.20	FeThRed_B Rubredoxin
08E140C01_10kDa_scaffold_772_17|BJP_08E140C01_10KDA_Methanoperedens_43_67|BJP_08E140C01_10KDA	subfam3690	BJP_08E140C01_10KDA_Methanoperedens_43_67	Mp		FALSE	subfam3690	PF04439.12	Adenyl_transf
08E140C01_10kDa_scaffold_772_20|BJP_08E140C01_10KDA_Methanoperedens_43_67|BJP_08E140C01_10KDA	subfam5513	BJP_08E140C01_10KDA_Methanoperedens_43_67	Mp		FALSE	subfam5513	PF00005.27|PF06068.13	ABC_tran TIP49
08E140C01_10kDa_scaffold_772_21|BJP_08E140C01_10KDA_Methanoperedens_43_67|BJP_08E140C01_10KDA	subfam7802	BJP_08E140C01_10KDA_Methanoperedens_43_67	Mp		FALSE	subfam7802	PF12679.7|PF13367.6	ABC2_membrane_2 PrsW-protease
08E140C01_10kDa_scaffold_772_22|BJP_08E140C01_10KDA_Methanoperedens_43_67|BJP_08E140C01_10KDA	subfam7962	BJP_08E140C01_10KDA_Methanoperedens_43_67	Mp		FALSE	subfam7962	PF12698.7	ABC2_membrane_3
08E140C01_10kDa_scaffold_772_23|BJP_08E140C01_10KDA_Methanoperedens_43_67|BJP_08E140C01_10KDA	subfam2246	BJP_08E140C01_10KDA_Methanoperedens_43_67	Mp		FALSE	subfam2246	PF16820.5|PF12690.7	PKD_3 BsuPI
08E140C01_10kDa_scaffold_772_24|BJP_08E140C01_10KDA_Methanoperedens_43_67|BJP_08E140C01_10KDA	subfam5446	BJP_08E140C01_10KDA_Methanoperedens_43_67	Mp		FALSE	subfam5446	PF08745.11	PIN_5
08E140C01_10kDa_scaffold_772_25|BJP_08E140C01_10KDA_Methanoperedens_43_67|BJP_08E140C01_10KDA	subfam1997	BJP_08E140C01_10KDA_Methanoperedens_43_67	Mp		FALSE
08E140C01_10kDa_scaffold_772_26|BJP_08E140C01_10KDA_Methanoperedens_43_67|BJP_08E140C01_10KDA	subfam0355	BJP_08E140C01_10KDA_Methanoperedens_43_67	Mp		FALSE
08E140C01_10kDa_scaffold_772_27|BJP_08E140C01_10KDA_Methanoperedens_43_67|BJP_08E140C01_10KDA	subfam7609	BJP_08E140C01_10KDA_Methanoperedens_43_67	Mp		FALSE	subfam7609	PF08923.10	MAPKK1_Int
08E140C01_10kDa_scaffold_772_28|BJP_08E140C01_10KDA_Methanoperedens_43_67|BJP_08E140C01_10KDA	subfam7319	BJP_08E140C01_10KDA_Methanoperedens_43_67	Mp		FALSE	subfam7319	PF06053.11	DUF929
08E140C01_10kDa_scaffold_772_29|BJP_08E140C01_10KDA_Methanoperedens_43_67|BJP_08E140C01_10KDA	subfam6244	BJP_08E140C01_10KDA_Methanoperedens_43_67	Mp		FALSE	subfam6244	PF02926.17|PF02568.14	THUMP ThiI
08E140C01_10kDa_scaffold_772_30|BJP_08E140C01_10KDA_Methanoperedens_43_67|BJP_08E140C01_10KDA	subfam1850	BJP_08E140C01_10KDA_Methanoperedens_43_67	Mp		FALSE	subfam1850	PF07998.11	Peptidase_M54
08E140C01_10kDa_scaffold_772_32|BJP_08E140C01_10KDA_Methanoperedens_43_67|BJP_08E140C01_10KDA	subfam7249	BJP_08E140C01_10KDA_Methanoperedens_43_67	Mp		FALSE	subfam7249	PF11071.8	Nuc_deoxyri_tr3
08E140C01_10kDa_scaffold_772_33|BJP_08E140C01_10KDA_Methanoperedens_43_67|BJP_08E140C01_10KDA	subfam2860	BJP_08E140C01_10KDA_Methanoperedens_43_67	Mp		FALSE	subfam2860	PF02525.17	Flavodoxin_2
08E140C01_10kDa_scaffold_772_35|BJP_08E140C01_10KDA_Methanoperedens_43_67|BJP_08E140C01_10KDA	subfam1512	BJP_08E140C01_10KDA_Methanoperedens_43_67	Mp		FALSE	subfam1512	PF02594.16	DUF167
08E140C01_10kDa_scaffold_772_36|BJP_08E140C01_10KDA_Methanoperedens_43_67|BJP_08E140C01_10KDA	subfam0887	BJP_08E140C01_10KDA_Methanoperedens_43_67	Mp		FALSE	subfam0887	PF12965.7	DUF3854
08E140C01_10kDa_scaffold_772_37|BJP_08E140C01_10KDA_Methanoperedens_43_67|BJP_08E140C01_10KDA	subfam1315	BJP_08E140C01_10KDA_Methanoperedens_43_67	Mp		FALSE	subfam1315	PF12965.7	DUF3854
08E140C01_10kDa_scaffold_772_38|BJP_08E140C01_10KDA_Methanoperedens_43_67|BJP_08E140C01_10KDA	subfam2534	BJP_08E140C01_10KDA_Methanoperedens_43_67	Mp		FALSE	subfam2534	PF02277.17	DBI_PRT
08E140C01_10kDa_scaffold_772_39|BJP_08E140C01_10KDA_Methanoperedens_43_67|BJP_08E140C01_10KDA	subfam7005	BJP_08E140C01_10KDA_Methanoperedens_43_67	Mp		FALSE	subfam7005	PF12441.8	CopG_antitoxin
08E140C01_10kDa_scaffold_772_40|BJP_08E140C01_10KDA_Methanoperedens_43_67|BJP_08E140C01_10KDA	subfam1856	BJP_08E140C01_10KDA_Methanoperedens_43_67	Mp		FALSE	subfam1856	PF02002.17	TFIIE_alpha
08E140C01_10kDa_scaffold_772_42|BJP_08E140C01_10KDA_Methanoperedens_43_67|BJP_08E140C01_10KDA	subfam2728	BJP_08E140C01_10KDA_Methanoperedens_43_67	Mp		FALSE
08E140C01_10kDa_scaffold_772_43|BJP_08E140C01_10KDA_Methanoperedens_43_67|BJP_08E140C01_10KDA	subfam5566	BJP_08E140C01_10KDA_Methanoperedens_43_67	Mp		FALSE	subfam5566	PF03599.16	CdhD
08E140C01_10kDa_scaffold_772_44|BJP_08E140C01_10KDA_Methanoperedens_43_67|BJP_08E140C01_10KDA	subfam1033	BJP_08E140C01_10KDA_Methanoperedens_43_67	Mp		FALSE	subfam1033	PF04060.13|PF03599.16	FeS CdhD
08E140C01_10kDa_scaffold_786_1|BJP_08E140C01_10KDA_Methanoperedens_43_67|BJP_08E140C01_10KDA	subfam4531	BJP_08E140C01_10KDA_Methanoperedens_43_67	Mp		FALSE	subfam4531	PF01326.19|PF00391.23|PF02896.18	PPDK_N PEP-utilizers PEP-utilizers_C
08E140C01_10kDa_scaffold_786_2|BJP_08E140C01_10KDA_Methanoperedens_43_67|BJP_08E140C01_10KDA	subfam4233	BJP_08E140C01_10KDA_Methanoperedens_43_67	Mp		FALSE	subfam4233	PF15731.5	MqsA_antitoxin
08E140C01_10kDa_scaffold_786_3|BJP_08E140C01_10KDA_Methanoperedens_43_67|BJP_08E140C01_10KDA	subfam6124	BJP_08E140C01_10KDA_Methanoperedens_43_67	Mp		FALSE	subfam6124	PF09884.9	DUF2111
08E140C01_10kDa_scaffold_786_4|BJP_08E140C01_10KDA_Methanoperedens_43_67|BJP_08E140C01_10KDA	subfam6323	BJP_08E140C01_10KDA_Methanoperedens_43_67	Mp		FALSE	subfam6323	PF00582.26	Usp
08E140C01_10kDa_scaffold_786_5|BJP_08E140C01_10KDA_Methanoperedens_43_67|BJP_08E140C01_10KDA	subfam0479	BJP_08E140C01_10KDA_Methanoperedens_43_67	Mp		FALSE
08E140C01_10kDa_scaffold_786_6|BJP_08E140C01_10KDA_Methanoperedens_43_67|BJP_08E140C01_10KDA	subfam0121	BJP_08E140C01_10KDA_Methanoperedens_43_67	Mp		FALSE	subfam0121	PF10354.9	DUF2431
08E140C01_10kDa_scaffold_786_7|BJP_08E140C01_10KDA_Methanoperedens_43_67|BJP_08E140C01_10KDA	subfam2894	BJP_08E140C01_10KDA_Methanoperedens_43_67	Mp		FALSE	subfam2894	PF14537.6|PF03264.14|PF02335.15	Cytochrom_c3_2 Cytochrom_NNT Cytochrom_C552
08E140C01_10kDa_scaffold_786_8|BJP_08E140C01_10KDA_Methanoperedens_43_67|BJP_08E140C01_10KDA	subfam7201	BJP_08E140C01_10KDA_Methanoperedens_43_67	Mp		FALSE	subfam7201	PF14537.6|PF02335.15|PF02335.15	Cytochrom_c3_2 Cytochrom_C552 Cytochrom_C552
08E140C01_10kDa_scaffold_786_9|BJP_08E140C01_10KDA_Methanoperedens_43_67|BJP_08E140C01_10KDA	subfam4744	BJP_08E140C01_10KDA_Methanoperedens_43_67	Mp		FALSE
08E140C01_10kDa_scaffold_786_10|BJP_08E140C01_10KDA_Methanoperedens_43_67|BJP_08E140C01_10KDA	subfam4309	BJP_08E140C01_10KDA_Methanoperedens_43_67	Mp		FALSE	subfam4309	PF03916.14	NrfD
08E140C01_10kDa_scaffold_786_11|BJP_08E140C01_10KDA_Methanoperedens_43_67|BJP_08E140C01_10KDA	subfam6136	BJP_08E140C01_10KDA_Methanoperedens_43_67	Mp		FALSE	subfam6136	PF13746.6|PF13247.6	Fer4_18 Fer4_11
08E140C01_10kDa_scaffold_786_12|BJP_08E140C01_10KDA_Methanoperedens_43_67|BJP_08E140C01_10KDA	subfam0992	BJP_08E140C01_10KDA_Methanoperedens_43_67	Mp		FALSE	subfam0992	PF13447.6|PF14537.6	Multi-haem_cyto Cytochrom_c3_2
08E140C01_10kDa_scaffold_786_13|BJP_08E140C01_10KDA_Methanoperedens_43_67|BJP_08E140C01_10KDA	subfam7201	BJP_08E140C01_10KDA_Methanoperedens_43_67	Mp		FALSE	subfam7201	PF14537.6|PF02335.15|PF02335.15	Cytochrom_c3_2 Cytochrom_C552 Cytochrom_C552
08E140C01_10kDa_scaffold_786_14|BJP_08E140C01_10KDA_Methanoperedens_43_67|BJP_08E140C01_10KDA	subfam4900	BJP_08E140C01_10KDA_Methanoperedens_43_67	Mp		FALSE	subfam4900	PF00348.17	polyprenyl_synt
08E140C01_10kDa_scaffold_786_15|BJP_08E140C01_10KDA_Methanoperedens_43_67|BJP_08E140C01_10KDA	subfam7593	BJP_08E140C01_10KDA_Methanoperedens_43_67	Mp		FALSE	subfam7593	PF02112.15	PDEase_II
08E140C01_10kDa_scaffold_786_16|BJP_08E140C01_10KDA_Methanoperedens_43_67|BJP_08E140C01_10KDA	subfam2882	BJP_08E140C01_10KDA_Methanoperedens_43_67	Mp		FALSE	subfam2882	PF01070.18	FMN_dh
08E140C01_10kDa_scaffold_786_17|BJP_08E140C01_10KDA_Methanoperedens_43_67|BJP_08E140C01_10KDA	subfam6127	BJP_08E140C01_10KDA_Methanoperedens_43_67	Mp		FALSE	subfam6127	PF00696.28	AA_kinase
08E140C01_10kDa_scaffold_786_18|BJP_08E140C01_10KDA_Methanoperedens_43_67|BJP_08E140C01_10KDA	subfam7328	BJP_08E140C01_10KDA_Methanoperedens_43_67	Mp		FALSE	subfam7328	PF00288.26|PF08544.13	GHMP_kinases_N GHMP_kinases_C
08E140C01_10kDa_scaffold_786_20|BJP_08E140C01_10KDA_Methanoperedens_43_67|BJP_08E140C01_10KDA	subfam4468	BJP_08E140C01_10KDA_Methanoperedens_43_67	Mp		FALSE
08E140C01_10kDa_scaffold_786_21|BJP_08E140C01_10KDA_Methanoperedens_43_67|BJP_08E140C01_10KDA	subfam2352	BJP_08E140C01_10KDA_Methanoperedens_43_67	Mp		FALSE	subfam2352	PF07298.11	NnrU
08E140C01_10kDa_scaffold_786_22|BJP_08E140C01_10KDA_Methanoperedens_43_67|BJP_08E140C01_10KDA	subfam2933	BJP_08E140C01_10KDA_Methanoperedens_43_67	Mp		FALSE	subfam2933	PF02776.18|PF02552.16|PF02775.21	TPP_enzyme_N CO_dh TPP_enzyme_C
08E140C01_10kDa_scaffold_786_23|BJP_08E140C01_10KDA_Methanoperedens_43_67|BJP_08E140C01_10KDA	subfam1370	BJP_08E140C01_10KDA_Methanoperedens_43_67	Mp		FALSE	subfam1370	PF06397.12	Desulfoferrod_N
08E140C01_10kDa_scaffold_786_24|BJP_08E140C01_10KDA_Methanoperedens_43_67|BJP_08E140C01_10KDA	subfam1529	BJP_08E140C01_10KDA_Methanoperedens_43_67	Mp		FALSE	subfam1529	PF00081.22|PF02777.18	Sod_Fe_N Sod_Fe_C
08E140C01_10kDa_scaffold_786_25|BJP_08E140C01_10KDA_Methanoperedens_43_67|BJP_08E140C01_10KDA	subfam2414	BJP_08E140C01_10KDA_Methanoperedens_43_67	Mp		FALSE	subfam2414	PF01578.20|PF16327.5	Cytochrom_C_asm CcmF_C
08E140C01_10kDa_scaffold_786_26|BJP_08E140C01_10KDA_Methanoperedens_43_67|BJP_08E140C01_10KDA	subfam6065	BJP_08E140C01_10KDA_Methanoperedens_43_67	Mp		FALSE
08E140C01_10kDa_scaffold_786_27|BJP_08E140C01_10KDA_Methanoperedens_43_67|BJP_08E140C01_10KDA	subfam6776	BJP_08E140C01_10KDA_Methanoperedens_43_67	Mp		FALSE	subfam6776	PF03100.15	CcmE
08E140C01_10kDa_scaffold_786_28|BJP_08E140C01_10KDA_Methanoperedens_43_67|BJP_08E140C01_10KDA	subfam2066	BJP_08E140C01_10KDA_Methanoperedens_43_67	Mp		FALSE	subfam2066	PF14250.6	AbrB-like
08E140C01_10kDa_scaffold_786_29|BJP_08E140C01_10KDA_Methanoperedens_43_67|BJP_08E140C01_10KDA	subfam2927	BJP_08E140C01_10KDA_Methanoperedens_43_67	Mp		FALSE	subfam2927	PF03683.13	UPF0175
08E140C01_10kDa_scaffold_786_30|BJP_08E140C01_10KDA_Methanoperedens_43_67|BJP_08E140C01_10KDA	subfam0751	BJP_08E140C01_10KDA_Methanoperedens_43_67	Mp		FALSE
08E140C01_10kDa_scaffold_786_31|BJP_08E140C01_10KDA_Methanoperedens_43_67|BJP_08E140C01_10KDA	subfam0769	BJP_08E140C01_10KDA_Methanoperedens_43_67	Mp		FALSE	subfam0769	PF02934.15|PF02637.18	GatB_N GatB_Yqey
08E140C01_10kDa_scaffold_786_32|BJP_08E140C01_10KDA_Methanoperedens_43_67|BJP_08E140C01_10KDA	subfam4733	BJP_08E140C01_10KDA_Methanoperedens_43_67	Mp		FALSE	subfam4733	PF01425.21	Amidase
08E140C01_10kDa_scaffold_786_33|BJP_08E140C01_10KDA_Methanoperedens_43_67|BJP_08E140C01_10KDA	subfam7948	BJP_08E140C01_10KDA_Methanoperedens_43_67	Mp		FALSE	subfam7948	PF02686.15	Glu-tRNAGln
08E140C01_10kDa_scaffold_786_34|BJP_08E140C01_10KDA_Methanoperedens_43_67|BJP_08E140C01_10KDA	subfam4277	BJP_08E140C01_10KDA_Methanoperedens_43_67	Mp		FALSE
08E140C01_10kDa_scaffold_786_35|BJP_08E140C01_10KDA_Methanoperedens_43_67|BJP_08E140C01_10KDA	subfam2758	BJP_08E140C01_10KDA_Methanoperedens_43_67	Mp		FALSE	subfam2758	PF01493.19	GXGXG
08E140C01_10kDa_scaffold_786_36|BJP_08E140C01_10KDA_Methanoperedens_43_67|BJP_08E140C01_10KDA	subfam7022	BJP_08E140C01_10KDA_Methanoperedens_43_67	Mp		FALSE
08E140C01_10kDa_scaffold_786_37|BJP_08E140C01_10KDA_Methanoperedens_43_67|BJP_08E140C01_10KDA	subfam3250	BJP_08E140C01_10KDA_Methanoperedens_43_67	Mp		FALSE	subfam3250	PF00091.25	Tubulin
08E140C01_10kDa_scaffold_786_38|BJP_08E140C01_10KDA_Methanoperedens_43_67|BJP_08E140C01_10KDA	subfam0092	BJP_08E140C01_10KDA_Methanoperedens_43_67	Mp		FALSE	subfam0092	PF17723.1	RHH_8
08E140C01_10kDa_scaffold_786_39|BJP_08E140C01_10KDA_Methanoperedens_43_67|BJP_08E140C01_10KDA	subfam0272	BJP_08E140C01_10KDA_Methanoperedens_43_67	Mp		FALSE	subfam0272	PF08915.11|PF00587.25|PF03129.20	tRNA-Thr_ED tRNA-synt_2b HGTP_anticodon
08E140C01_10kDa_scaffold_786_40|BJP_08E140C01_10KDA_Methanoperedens_43_67|BJP_08E140C01_10KDA	subfam3707	BJP_08E140C01_10KDA_Methanoperedens_43_67	Mp		FALSE	subfam3707	PF01988.19	VIT1
08E140C01_10kDa_scaffold_786_41|BJP_08E140C01_10KDA_Methanoperedens_43_67|BJP_08E140C01_10KDA	subfam3640	BJP_08E140C01_10KDA_Methanoperedens_43_67	Mp		FALSE	subfam3640	PF01385.19|PF07282.11	OrfB_IS605 OrfB_Zn_ribbon
08E140C01_10kDa_scaffold_786_42|BJP_08E140C01_10KDA_Methanoperedens_43_67|BJP_08E140C01_10KDA	subfam7409	BJP_08E140C01_10KDA_Methanoperedens_43_67	Mp		FALSE	subfam7409	PF01624.20|PF05188.17|PF05192.18|PF00488.21	MutS_I MutS_II MutS_III MutS_V
08E140C01_10kDa_scaffold_786_43|BJP_08E140C01_10KDA_Methanoperedens_43_67|BJP_08E140C01_10KDA	subfam3972	BJP_08E140C01_10KDA_Methanoperedens_43_67	Mp		FALSE	subfam3972	PF09824.9	ArsR
08E140C01_10kDa_scaffold_786_44|BJP_08E140C01_10KDA_Methanoperedens_43_67|BJP_08E140C01_10KDA	subfam2935	BJP_08E140C01_10KDA_Methanoperedens_43_67	Mp		FALSE	subfam2935	PF07700.15	HNOB
08E140C01_10kDa_scaffold_786_45|BJP_08E140C01_10KDA_Methanoperedens_43_67|BJP_08E140C01_10KDA	subfam5176	BJP_08E140C01_10KDA_Methanoperedens_43_67	Mp		FALSE	subfam5176	PF06560.11	GPI
08E140C01_10kDa_scaffold_786_46|BJP_08E140C01_10KDA_Methanoperedens_43_67|BJP_08E140C01_10KDA	subfam1225	BJP_08E140C01_10KDA_Methanoperedens_43_67	Mp		FALSE	subfam1225	PF16965.5	CSG2
08E140C01_10kDa_scaffold_786_47|BJP_08E140C01_10KDA_Methanoperedens_43_67|BJP_08E140C01_10KDA	subfam3943	BJP_08E140C01_10KDA_Methanoperedens_43_67	Mp		FALSE	subfam3943	PF01964.18	ThiC_Rad_SAM
08E140C01_10kDa_scaffold_786_48|BJP_08E140C01_10KDA_Methanoperedens_43_67|BJP_08E140C01_10KDA	subfam0818	BJP_08E140C01_10KDA_Methanoperedens_43_67	Mp		FALSE	subfam0818	PF10049.9	DUF2283
08E140C01_10kDa_scaffold_786_49|BJP_08E140C01_10KDA_Methanoperedens_43_67|BJP_08E140C01_10KDA	subfam6715	BJP_08E140C01_10KDA_Methanoperedens_43_67	Mp		FALSE	subfam6715	PF14076.6	DUF4258
08E140C01_10kDa_scaffold_786_50|BJP_08E140C01_10KDA_Methanoperedens_43_67|BJP_08E140C01_10KDA	subfam0562	BJP_08E140C01_10KDA_Methanoperedens_43_67	Mp		FALSE	subfam0562	PF14832.6	Tautomerase_3
08E140C01_10kDa_scaffold_786_51|BJP_08E140C01_10KDA_Methanoperedens_43_67|BJP_08E140C01_10KDA	subfam6309	BJP_08E140C01_10KDA_Methanoperedens_43_67	Mp		FALSE	subfam6309	PF02602.15	HEM4
08E140C01_10kDa_scaffold_786_52|BJP_08E140C01_10KDA_Methanoperedens_43_67|BJP_08E140C01_10KDA	subfam7035	BJP_08E140C01_10KDA_Methanoperedens_43_67	Mp		FALSE	subfam7035	PF00590.20	TP_methylase
08E140C01_10kDa_scaffold_786_53|BJP_08E140C01_10KDA_Methanoperedens_43_67|BJP_08E140C01_10KDA	subfam1111	BJP_08E140C01_10KDA_Methanoperedens_43_67	Mp		FALSE	subfam1111	PF01379.20|PF03900.15	Porphobil_deam Porphobil_deamC
08E140C01_10kDa_scaffold_786_54|BJP_08E140C01_10KDA_Methanoperedens_43_67|BJP_08E140C01_10KDA	subfam1291	BJP_08E140C01_10KDA_Methanoperedens_43_67	Mp		FALSE	subfam1291	PF00202.21	Aminotran_3
08E140C01_10kDa_scaffold_786_55|BJP_08E140C01_10KDA_Methanoperedens_43_67|BJP_08E140C01_10KDA	subfam2894	BJP_08E140C01_10KDA_Methanoperedens_43_67	Mp		FALSE	subfam2894	PF14537.6|PF03264.14|PF02335.15	Cytochrom_c3_2 Cytochrom_NNT Cytochrom_C552
08E140C01_10kDa_scaffold_786_56|BJP_08E140C01_10KDA_Methanoperedens_43_67|BJP_08E140C01_10KDA	subfam4860	BJP_08E140C01_10KDA_Methanoperedens_43_67	Mp		FALSE	subfam4860	PF02934.15|PF02637.18	GatB_N GatB_Yqey
08E140C01_10kDa_scaffold_873_1|BJP_08E140C01_10KDA_Methanoperedens_43_67|BJP_08E140C01_10KDA	subfam0035	BJP_08E140C01_10KDA_Methanoperedens_43_67	Mp		FALSE	subfam0035	PF00278.22|PF17810.1|PF17944.1	Orn_DAP_Arg_deC Arg_decarb_HB Arg_decarbox_C
08E140C01_10kDa_scaffold_873_2|BJP_08E140C01_10KDA_Methanoperedens_43_67|BJP_08E140C01_10KDA	subfam4485	BJP_08E140C01_10KDA_Methanoperedens_43_67	Mp		FALSE
08E140C01_10kDa_scaffold_873_3|BJP_08E140C01_10KDA_Methanoperedens_43_67|BJP_08E140C01_10KDA	subfam5920	BJP_08E140C01_10KDA_Methanoperedens_43_67	Mp		FALSE	subfam5920	PF13740.6	ACT_6
08E140C01_10kDa_scaffold_873_4|BJP_08E140C01_10KDA_Methanoperedens_43_67|BJP_08E140C01_10KDA	subfam5711	BJP_08E140C01_10KDA_Methanoperedens_43_67	Mp		FALSE	subfam5711	PF05167.12	DUF711
08E140C01_10kDa_scaffold_873_5|BJP_08E140C01_10KDA_Methanoperedens_43_67|BJP_08E140C01_10KDA	subfam7164	BJP_08E140C01_10KDA_Methanoperedens_43_67	Mp		FALSE	subfam7164	PF01007.20|PF02254.18	IRK TrkA_N
08E140C01_10kDa_scaffold_873_6|BJP_08E140C01_10KDA_Methanoperedens_43_67|BJP_08E140C01_10KDA	subfam7164	BJP_08E140C01_10KDA_Methanoperedens_43_67	Mp		FALSE	subfam7164	PF01007.20|PF02254.18	IRK TrkA_N
08E140C01_10kDa_scaffold_873_7|BJP_08E140C01_10KDA_Methanoperedens_43_67|BJP_08E140C01_10KDA	subfam0501	BJP_08E140C01_10KDA_Methanoperedens_43_67	Mp		FALSE	subfam0501	PF01198.19	Ribosomal_L31e
08E140C01_10kDa_scaffold_873_8|BJP_08E140C01_10KDA_Methanoperedens_43_67|BJP_08E140C01_10KDA	subfam6104	BJP_08E140C01_10KDA_Methanoperedens_43_67	Mp		FALSE	subfam6104	PF01912.18	eIF-6
08E140C01_10kDa_scaffold_873_9|BJP_08E140C01_10KDA_Methanoperedens_43_67|BJP_08E140C01_10KDA	subfam4266	BJP_08E140C01_10KDA_Methanoperedens_43_67	Mp		FALSE	subfam4266	PF00977.21	His_biosynth
08E140C01_10kDa_scaffold_873_11|BJP_08E140C01_10KDA_Methanoperedens_43_67|BJP_08E140C01_10KDA	subfam3788	BJP_08E140C01_10KDA_Methanoperedens_43_67	Mp		FALSE	subfam3788	PF15919.5	HicB_lk_antitox
08E140C01_10kDa_scaffold_873_12|BJP_08E140C01_10KDA_Methanoperedens_43_67|BJP_08E140C01_10KDA	subfam2287	BJP_08E140C01_10KDA_Methanoperedens_43_67	Mp		FALSE	subfam2287	PF07927.12	HicA_toxin
08E140C01_10kDa_scaffold_873_13|BJP_08E140C01_10KDA_Methanoperedens_43_67|BJP_08E140C01_10KDA	subfam3539	BJP_08E140C01_10KDA_Methanoperedens_43_67	Mp		FALSE	subfam3539	PF08670.11|PF00512.25|PF02518.26	MEKHLA HisKA HATPase_c
08E140C01_10kDa_scaffold_873_14|BJP_08E140C01_10KDA_Methanoperedens_43_67|BJP_08E140C01_10KDA	subfam2010	BJP_08E140C01_10KDA_Methanoperedens_43_67	Mp		FALSE	subfam2010	PF16968.5	TadZ_N
08E140C01_10kDa_scaffold_873_16|BJP_08E140C01_10KDA_Methanoperedens_43_67|BJP_08E140C01_10KDA	subfam5236	BJP_08E140C01_10KDA_Methanoperedens_43_67	Mp		FALSE	subfam5236	PF12860.7	PAS_7
08E140C01_10kDa_scaffold_873_18|BJP_08E140C01_10KDA_Methanoperedens_43_67|BJP_08E140C01_10KDA	subfam0815	BJP_08E140C01_10KDA_Methanoperedens_43_67	Mp		FALSE	subfam0815	PF03683.13	UPF0175
08E140C01_10kDa_scaffold_873_19|BJP_08E140C01_10KDA_Methanoperedens_43_67|BJP_08E140C01_10KDA	subfam7610	BJP_08E140C01_10KDA_Methanoperedens_43_67	Mp		FALSE	subfam7610	PF08745.11	PIN_5
08E140C01_10kDa_scaffold_933_1|BJP_08E140C01_10KDA_Methanoperedens_43_67|BJP_08E140C01_10KDA	subfam5049	BJP_08E140C01_10KDA_Methanoperedens_43_67	Mp		FALSE	subfam5049	PF03665.13	UPF0172
08E140C01_10kDa_scaffold_933_2|BJP_08E140C01_10KDA_Methanoperedens_43_67|BJP_08E140C01_10KDA	subfam0157	BJP_08E140C01_10KDA_Methanoperedens_43_67	Mp		FALSE	subfam0157	PF02878.16|PF02879.16|PF02880.16|PF00408.20	PGM_PMM_I PGM_PMM_II PGM_PMM_III PGM_PMM_IV
08E140C01_10kDa_scaffold_933_3|BJP_08E140C01_10KDA_Methanoperedens_43_67|BJP_08E140C01_10KDA	subfam6905	BJP_08E140C01_10KDA_Methanoperedens_43_67	Mp		FALSE	subfam6905	PF07315.11	DUF1462
08E140C01_10kDa_scaffold_933_4|BJP_08E140C01_10KDA_Methanoperedens_43_67|BJP_08E140C01_10KDA	subfam7016	BJP_08E140C01_10KDA_Methanoperedens_43_67	Mp		FALSE
08E140C01_10kDa_scaffold_933_5|BJP_08E140C01_10KDA_Methanoperedens_43_67|BJP_08E140C01_10KDA	subfam6713	BJP_08E140C01_10KDA_Methanoperedens_43_67	Mp		FALSE	subfam6713	PF00032.17	Cytochrom_B_C
08E140C01_10kDa_scaffold_933_6|BJP_08E140C01_10KDA_Methanoperedens_43_67|BJP_08E140C01_10KDA	subfam6435	BJP_08E140C01_10KDA_Methanoperedens_43_67	Mp		FALSE	subfam6435	PF00033.19	Cytochrome_B
08E140C01_10kDa_scaffold_933_7|BJP_08E140C01_10KDA_Methanoperedens_43_67|BJP_08E140C01_10KDA	subfam4459	BJP_08E140C01_10KDA_Methanoperedens_43_67	Mp		FALSE	subfam4459	PF00355.26	Rieske
08E140C01_10kDa_scaffold_933_8|BJP_08E140C01_10KDA_Methanoperedens_43_67|BJP_08E140C01_10KDA	subfam2833	BJP_08E140C01_10KDA_Methanoperedens_43_67	Mp		FALSE
08E140C01_10kDa_scaffold_933_9|BJP_08E140C01_10KDA_Methanoperedens_43_67|BJP_08E140C01_10KDA	subfam8206	BJP_08E140C01_10KDA_Methanoperedens_43_67	Mp		FALSE
08E140C01_10kDa_scaffold_933_10|BJP_08E140C01_10KDA_Methanoperedens_43_67|BJP_08E140C01_10KDA	subfam7201	BJP_08E140C01_10KDA_Methanoperedens_43_67	Mp		FALSE	subfam7201	PF14537.6|PF02335.15|PF02335.15	Cytochrom_c3_2 Cytochrom_C552 Cytochrom_C552
08E140C01_10kDa_scaffold_933_11|BJP_08E140C01_10KDA_Methanoperedens_43_67|BJP_08E140C01_10KDA	subfam7201	BJP_08E140C01_10KDA_Methanoperedens_43_67	Mp		FALSE	subfam7201	PF14537.6|PF02335.15|PF02335.15	Cytochrom_c3_2 Cytochrom_C552 Cytochrom_C552
08E140C01_10kDa_scaffold_933_12|BJP_08E140C01_10KDA_Methanoperedens_43_67|BJP_08E140C01_10KDA	subfam7329	BJP_08E140C01_10KDA_Methanoperedens_43_67	Mp		FALSE	subfam7329	PF00970.24|PF08030.12	FAD_binding_6 NAD_binding_6
08E140C01_10kDa_scaffold_933_13|BJP_08E140C01_10KDA_Methanoperedens_43_67|BJP_08E140C01_10KDA	subfam6134	BJP_08E140C01_10KDA_Methanoperedens_43_67	Mp		FALSE	subfam6134	PF14691.6|PF03486.14|PF00743.19|PF01134.22	Fer4_20 HI0933_like FMO-like GIDA
08E140C01_10kDa_scaffold_933_14|BJP_08E140C01_10KDA_Methanoperedens_43_67|BJP_08E140C01_10KDA	subfam3811	BJP_08E140C01_10KDA_Methanoperedens_43_67	Mp		FALSE	subfam3811	PF15967.5	Nucleoporin_FG2
08E140C01_10kDa_scaffold_933_15|BJP_08E140C01_10KDA_Methanoperedens_43_67|BJP_08E140C01_10KDA	subfam6170	BJP_08E140C01_10KDA_Methanoperedens_43_67	Mp		FALSE	subfam6170	PF01113.20|PF05173.14	DapB_N DapB_C
08E140C01_10kDa_scaffold_933_16|BJP_08E140C01_10KDA_Methanoperedens_43_67|BJP_08E140C01_10KDA	subfam1584	BJP_08E140C01_10KDA_Methanoperedens_43_67	Mp		FALSE	subfam1584	PF00701.22	DHDPS
08E140C01_10kDa_scaffold_933_17|BJP_08E140C01_10KDA_Methanoperedens_43_67|BJP_08E140C01_10KDA	subfam4041	BJP_08E140C01_10KDA_Methanoperedens_43_67	Mp		FALSE	subfam4041	PF00833.18	Ribosomal_S17e
08E140C01_10kDa_scaffold_933_18|BJP_08E140C01_10KDA_Methanoperedens_43_67|BJP_08E140C01_10KDA	subfam3493	BJP_08E140C01_10KDA_Methanoperedens_43_67	Mp		FALSE	subfam3493	PF08696.11|PF01930.17	Dna2 Cas_Cas4
08E140C01_10kDa_scaffold_933_19|BJP_08E140C01_10KDA_Methanoperedens_43_67|BJP_08E140C01_10KDA	subfam6339	BJP_08E140C01_10KDA_Methanoperedens_43_67	Mp		FALSE	subfam6339	PF03927.13	NapD
08E140C01_10kDa_scaffold_933_20|BJP_08E140C01_10KDA_Methanoperedens_43_67|BJP_08E140C01_10KDA	subfam1393	BJP_08E140C01_10KDA_Methanoperedens_43_67	Mp		FALSE	subfam1393	PF01949.16	DUF99
08E140C01_10kDa_scaffold_933_21|BJP_08E140C01_10KDA_Methanoperedens_43_67|BJP_08E140C01_10KDA	subfam2222	BJP_08E140C01_10KDA_Methanoperedens_43_67	Mp		FALSE	subfam2222	PF01206.17	TusA
08E140C01_10kDa_scaffold_933_22|BJP_08E140C01_10KDA_Methanoperedens_43_67|BJP_08E140C01_10KDA	subfam5924	BJP_08E140C01_10KDA_Methanoperedens_43_67	Mp		FALSE	subfam5924	PF13686.6	DrsE_2
08E140C01_10kDa_scaffold_933_23|BJP_08E140C01_10KDA_Methanoperedens_43_67|BJP_08E140C01_10KDA	subfam2079	BJP_08E140C01_10KDA_Methanoperedens_43_67	Mp		FALSE	subfam2079	PF13686.6	DrsE_2
08E140C01_10kDa_scaffold_933_24|BJP_08E140C01_10KDA_Methanoperedens_43_67|BJP_08E140C01_10KDA	subfam6979	BJP_08E140C01_10KDA_Methanoperedens_43_67	Mp		FALSE	subfam6979	PF13686.6	DrsE_2
08E140C01_10kDa_scaffold_933_26|BJP_08E140C01_10KDA_Methanoperedens_43_67|BJP_08E140C01_10KDA	subfam6487	BJP_08E140C01_10KDA_Methanoperedens_43_67	Mp		FALSE	subfam6487	PF16884.5|PF16912.5	ADH_N_2 Glu_dehyd_C
08E140C01_10kDa_scaffold_933_29|BJP_08E140C01_10KDA_Methanoperedens_43_67|BJP_08E140C01_10KDA	subfam6070	BJP_08E140C01_10KDA_Methanoperedens_43_67	Mp		FALSE
08E140C01_10kDa_scaffold_933_30|BJP_08E140C01_10KDA_Methanoperedens_43_67|BJP_08E140C01_10KDA	subfam4361	BJP_08E140C01_10KDA_Methanoperedens_43_67	Mp		FALSE	subfam4361	PF01368.20	DHH
08E140C01_10kDa_scaffold_933_31|BJP_08E140C01_10KDA_Methanoperedens_43_67|BJP_08E140C01_10KDA	subfam6331	BJP_08E140C01_10KDA_Methanoperedens_43_67	Mp		FALSE	subfam6331	PF01411.19	tRNA-synt_2c
08E140C01_10kDa_scaffold_933_32|BJP_08E140C01_10KDA_Methanoperedens_43_67|BJP_08E140C01_10KDA	subfam5519	BJP_08E140C01_10KDA_Methanoperedens_43_67	Mp		FALSE	subfam5519	PF01411.19|PF07973.14|PF02272.19	tRNA-synt_2c tRNA_SAD DHHA1
08E140C01_10kDa_scaffold_933_33|BJP_08E140C01_10KDA_Methanoperedens_43_67|BJP_08E140C01_10KDA	subfam5730	BJP_08E140C01_10KDA_Methanoperedens_43_67	Mp		FALSE
08E140C01_10kDa_scaffold_933_34|BJP_08E140C01_10KDA_Methanoperedens_43_67|BJP_08E140C01_10KDA	subfam6126	BJP_08E140C01_10KDA_Methanoperedens_43_67	Mp		FALSE
08E140C01_10kDa_scaffold_933_35|BJP_08E140C01_10KDA_Methanoperedens_43_67|BJP_08E140C01_10KDA	subfam6121	BJP_08E140C01_10KDA_Methanoperedens_43_67	Mp		FALSE	subfam6121	PF01850.21	PIN
08E140C01_10kDa_scaffold_933_36|BJP_08E140C01_10KDA_Methanoperedens_43_67|BJP_08E140C01_10KDA	subfam7558	BJP_08E140C01_10KDA_Methanoperedens_43_67	Mp		FALSE	subfam7558	PF08845.10	SymE_toxin
08E140C01_10kDa_scaffold_933_37|BJP_08E140C01_10KDA_Methanoperedens_43_67|BJP_08E140C01_10KDA	subfam0565	BJP_08E140C01_10KDA_Methanoperedens_43_67	Mp		FALSE	subfam0565	PF02445.16	NadA
08E140C01_10kDa_scaffold_933_38|BJP_08E140C01_10KDA_Methanoperedens_43_67|BJP_08E140C01_10KDA	subfam2383	BJP_08E140C01_10KDA_Methanoperedens_43_67	Mp		FALSE	subfam2383	PF01040.18	UbiA
08E140C01_10kDa_scaffold_933_39|BJP_08E140C01_10KDA_Methanoperedens_43_67|BJP_08E140C01_10KDA	subfam4011	BJP_08E140C01_10KDA_Methanoperedens_43_67	Mp		FALSE	subfam4011	PF07994.12	NAD_binding_5
08E140C01_10kDa_scaffold_933_40|BJP_08E140C01_10KDA_Methanoperedens_43_67|BJP_08E140C01_10KDA	subfam2380	BJP_08E140C01_10KDA_Methanoperedens_43_67	Mp		FALSE	subfam2380	PF17030.5|PF10996.8|PF07521.12	Beta_lactamase3 Beta-Casp RMMBL
08E140C01_10kDa_scaffold_933_41|BJP_08E140C01_10KDA_Methanoperedens_43_67|BJP_08E140C01_10KDA	subfam6097	BJP_08E140C01_10KDA_Methanoperedens_43_67	Mp		FALSE	subfam6097	PF01994.16	Trm56
08E140C01_10kDa_scaffold_933_42|BJP_08E140C01_10KDA_Methanoperedens_43_67|BJP_08E140C01_10KDA	subfam2764	BJP_08E140C01_10KDA_Methanoperedens_43_67	Mp		FALSE	subfam2764	PF03133.15|PF15632.6	TTL ATPgrasp_Ter
08E140C01_10kDa_scaffold_933_43|BJP_08E140C01_10KDA_Methanoperedens_43_67|BJP_08E140C01_10KDA	subfam7938	BJP_08E140C01_10KDA_Methanoperedens_43_67	Mp		FALSE	subfam7938	PF02002.17|PF04423.14	TFIIE_alpha Rad50_zn_hook
08E140C01_10kDa_scaffold_933_44|BJP_08E140C01_10KDA_Methanoperedens_43_67|BJP_08E140C01_10KDA	subfam2843	BJP_08E140C01_10KDA_Methanoperedens_43_67	Mp		FALSE	subfam2843	PF07514.11	TraI_2
08E140C01_10kDa_scaffold_933_45|BJP_08E140C01_10KDA_Methanoperedens_43_67|BJP_08E140C01_10KDA	subfam7562	BJP_08E140C01_10KDA_Methanoperedens_43_67	Mp		FALSE	subfam7562	PF10826.8	DUF2551
08E140C01_10kDa_scaffold_933_46|BJP_08E140C01_10KDA_Methanoperedens_43_67|BJP_08E140C01_10KDA	subfam3722	BJP_08E140C01_10KDA_Methanoperedens_43_67	Mp		FALSE	subfam3722	PF17393.2	DUF5402
08E140C01_10kDa_scaffold_933_47|BJP_08E140C01_10KDA_Methanoperedens_43_67|BJP_08E140C01_10KDA	subfam0261	BJP_08E140C01_10KDA_Methanoperedens_43_67	Mp		FALSE	subfam0261	PF01136.19	Peptidase_U32
08E140C01_10kDa_scaffold_933_48|BJP_08E140C01_10KDA_Methanoperedens_43_67|BJP_08E140C01_10KDA	subfam5338	BJP_08E140C01_10KDA_Methanoperedens_43_67	Mp		FALSE	subfam5338	PF01155.19	HypA
08E140C01_10kDa_scaffold_933_49|BJP_08E140C01_10KDA_Methanoperedens_43_67|BJP_08E140C01_10KDA	subfam5432	BJP_08E140C01_10KDA_Methanoperedens_43_67	Mp		FALSE	subfam5432	PF01015.18	Ribosomal_S3Ae
08E140C01_10kDa_scaffold_933_50|BJP_08E140C01_10KDA_Methanoperedens_43_67|BJP_08E140C01_10KDA	subfam4566	BJP_08E140C01_10KDA_Methanoperedens_43_67	Mp		FALSE	subfam4566	PF01578.20	Cytochrom_C_asm
08E140C01_10kDa_scaffold_933_51|BJP_08E140C01_10KDA_Methanoperedens_43_67|BJP_08E140C01_10KDA	subfam3790	BJP_08E140C01_10KDA_Methanoperedens_43_67	Mp		FALSE	subfam3790	PF03379.13	CcmB
08E140C01_10kDa_scaffold_933_52|BJP_08E140C01_10KDA_Methanoperedens_43_67|BJP_08E140C01_10KDA	subfam5513	BJP_08E140C01_10KDA_Methanoperedens_43_67	Mp		FALSE	subfam5513	PF00005.27|PF06068.13	ABC_tran TIP49
08E140C01_10kDa_scaffold_933_54|BJP_08E140C01_10KDA_Methanoperedens_43_67|BJP_08E140C01_10KDA	subfam2305	BJP_08E140C01_10KDA_Methanoperedens_43_67	Mp		FALSE	subfam2305	PF05690.14|PF03737.15	ThiG RraA-like
08E140C01_10kDa_scaffold_933_55|BJP_08E140C01_10KDA_Methanoperedens_43_67|BJP_08E140C01_10KDA	subfam2095	BJP_08E140C01_10KDA_Methanoperedens_43_67	Mp		FALSE	subfam2095	PF00478.25	IMPDH
08E140C01_10kDa_scaffold_933_56|BJP_08E140C01_10KDA_Methanoperedens_43_67|BJP_08E140C01_10KDA	subfam3992	BJP_08E140C01_10KDA_Methanoperedens_43_67	Mp		FALSE	subfam3992	PF00478.25	IMPDH
08E140C01_10kDa_scaffold_933_57|BJP_08E140C01_10KDA_Methanoperedens_43_67|BJP_08E140C01_10KDA	subfam0329	BJP_08E140C01_10KDA_Methanoperedens_43_67	Mp		FALSE	subfam0329	PF09968.9	DUF2202
08E140C01_10kDa_scaffold_933_58|BJP_08E140C01_10KDA_Methanoperedens_43_67|BJP_08E140C01_10KDA	subfam5182	BJP_08E140C01_10KDA_Methanoperedens_43_67	Mp		FALSE	subfam5182	PF16154.5	DUF4862
08E140C01_10kDa_scaffold_933_59|BJP_08E140C01_10KDA_Methanoperedens_43_67|BJP_08E140C01_10KDA	subfam1252	BJP_08E140C01_10KDA_Methanoperedens_43_67	Mp		FALSE	subfam1252	PF04055.21|PF06968.13	Radical_SAM BATS
08E140C01_10kDa_scaffold_933_60|BJP_08E140C01_10KDA_Methanoperedens_43_67|BJP_08E140C01_10KDA	subfam1302	BJP_08E140C01_10KDA_Methanoperedens_43_67	Mp		FALSE	subfam1302	PF04476.13	4HFCP_synth
08E140C01_10kDa_scaffold_933_61|BJP_08E140C01_10KDA_Methanoperedens_43_67|BJP_08E140C01_10KDA	subfam0333	BJP_08E140C01_10KDA_Methanoperedens_43_67	Mp		FALSE	subfam0333	PF00977.21	His_biosynth
08E140C01_10kDa_scaffold_933_62|BJP_08E140C01_10KDA_Methanoperedens_43_67|BJP_08E140C01_10KDA	subfam5737	BJP_08E140C01_10KDA_Methanoperedens_43_67	Mp		FALSE	subfam5737	PF06935.11	DUF1284
08E140C01_10kDa_scaffold_933_63|BJP_08E140C01_10KDA_Methanoperedens_43_67|BJP_08E140C01_10KDA	subfam1755	BJP_08E140C01_10KDA_Methanoperedens_43_67	Mp		FALSE	subfam1755	PF08972.11	DUF1902
08E140C01_10kDa_scaffold_933_64|BJP_08E140C01_10KDA_Methanoperedens_43_67|BJP_08E140C01_10KDA	subfam5618	BJP_08E140C01_10KDA_Methanoperedens_43_67	Mp		FALSE	subfam5618	PF02112.15	PDEase_II
08E140C01_10kDa_scaffold_933_65|BJP_08E140C01_10KDA_Methanoperedens_43_67|BJP_08E140C01_10KDA	subfam2582	BJP_08E140C01_10KDA_Methanoperedens_43_67	Mp		FALSE	subfam2582	PF17767.1|PF04095.16|PF17956.1	NAPRTase_N NAPRTase NAPRTase_C
08E140C01_10kDa_scaffold_933_66|BJP_08E140C01_10KDA_Methanoperedens_43_67|BJP_08E140C01_10KDA	subfam0411	BJP_08E140C01_10KDA_Methanoperedens_43_67	Mp		FALSE	subfam0411	PF03747.14	ADP_ribosyl_GH
08E140C01_10kDa_scaffold_933_68|BJP_08E140C01_10KDA_Methanoperedens_43_67|BJP_08E140C01_10KDA	subfam1812	BJP_08E140C01_10KDA_Methanoperedens_43_67	Mp		FALSE	subfam1812	PF12897.7	Aminotran_MocR
08E140C01_10kDa_scaffold_944_1|BJP_08E140C01_10KDA_Methanoperedens_43_67|BJP_08E140C01_10KDA	subfam6227	BJP_08E140C01_10KDA_Methanoperedens_43_67	Mp		FALSE
08E140C01_10kDa_scaffold_944_2|BJP_08E140C01_10KDA_Methanoperedens_43_67|BJP_08E140C01_10KDA	subfam5925	BJP_08E140C01_10KDA_Methanoperedens_43_67	Mp		FALSE	subfam5925	PF01916.17	DS
08E140C01_10kDa_scaffold_944_3|BJP_08E140C01_10KDA_Methanoperedens_43_67|BJP_08E140C01_10KDA	subfam1881	BJP_08E140C01_10KDA_Methanoperedens_43_67	Mp		FALSE	subfam1881	PF00215.24	OMPdecase
08E140C01_10kDa_scaffold_944_4|BJP_08E140C01_10KDA_Methanoperedens_43_67|BJP_08E140C01_10KDA	subfam6822	BJP_08E140C01_10KDA_Methanoperedens_43_67	Mp		FALSE	subfam6822	PF13803.6	DUF4184
08E140C01_10kDa_scaffold_944_5|BJP_08E140C01_10KDA_Methanoperedens_43_67|BJP_08E140C01_10KDA	subfam2721	BJP_08E140C01_10KDA_Methanoperedens_43_67	Mp		FALSE	subfam2721	PF16864.5|PF01795.19|PF06859.12	Dimerisation2 Methyltransf_5 Bin3
08E140C01_10kDa_scaffold_944_6|BJP_08E140C01_10KDA_Methanoperedens_43_67|BJP_08E140C01_10KDA	subfam6683	BJP_08E140C01_10KDA_Methanoperedens_43_67	Mp		FALSE	subfam6683	PF17384.2	DUF150_C
08E140C01_10kDa_scaffold_944_7|BJP_08E140C01_10KDA_Methanoperedens_43_67|BJP_08E140C01_10KDA	subfam2010	BJP_08E140C01_10KDA_Methanoperedens_43_67	Mp		FALSE	subfam2010	PF16968.5	TadZ_N
08E140C01_10kDa_scaffold_944_8|BJP_08E140C01_10KDA_Methanoperedens_43_67|BJP_08E140C01_10KDA	subfam4883	BJP_08E140C01_10KDA_Methanoperedens_43_67	Mp		FALSE	subfam4883	PF01917.16	Arch_flagellin
08E140C01_10kDa_scaffold_944_9|BJP_08E140C01_10KDA_Methanoperedens_43_67|BJP_08E140C01_10KDA	subfam4883	BJP_08E140C01_10KDA_Methanoperedens_43_67	Mp		FALSE	subfam4883	PF01917.16	Arch_flagellin
08E140C01_10kDa_scaffold_944_10|BJP_08E140C01_10KDA_Methanoperedens_43_67|BJP_08E140C01_10KDA	subfam4883	BJP_08E140C01_10KDA_Methanoperedens_43_67	Mp		FALSE	subfam4883	PF01917.16	Arch_flagellin
08E140C01_10kDa_scaffold_944_11|BJP_08E140C01_10KDA_Methanoperedens_43_67|BJP_08E140C01_10KDA	subfam0345	BJP_08E140C01_10KDA_Methanoperedens_43_67	Mp		FALSE	subfam0345	PF01917.16	Arch_flagellin
08E140C01_10kDa_scaffold_944_12|BJP_08E140C01_10KDA_Methanoperedens_43_67|BJP_08E140C01_10KDA	subfam2067	BJP_08E140C01_10KDA_Methanoperedens_43_67	Mp		FALSE	subfam2067	PF01917.16	Arch_flagellin
08E140C01_10kDa_scaffold_944_13|BJP_08E140C01_10KDA_Methanoperedens_43_67|BJP_08E140C01_10KDA	subfam2240	BJP_08E140C01_10KDA_Methanoperedens_43_67	Mp		FALSE	subfam2240	PF07088.11|PF01443.18	GvpD Viral_helicase1
08E140C01_10kDa_scaffold_944_14|BJP_08E140C01_10KDA_Methanoperedens_43_67|BJP_08E140C01_10KDA	subfam5669	BJP_08E140C01_10KDA_Methanoperedens_43_67	Mp		FALSE	subfam5669	PF00437.20	T2SSE
08E140C01_10kDa_scaffold_944_15|BJP_08E140C01_10KDA_Methanoperedens_43_67|BJP_08E140C01_10KDA	subfam5355	BJP_08E140C01_10KDA_Methanoperedens_43_67	Mp		FALSE	subfam5355	PF00482.23	T2SSF
08E140C01_10kDa_scaffold_944_16|BJP_08E140C01_10KDA_Methanoperedens_43_67|BJP_08E140C01_10KDA	subfam2010	BJP_08E140C01_10KDA_Methanoperedens_43_67	Mp		FALSE	subfam2010	PF16968.5	TadZ_N
08E140C01_10kDa_scaffold_944_17|BJP_08E140C01_10KDA_Methanoperedens_43_67|BJP_08E140C01_10KDA	subfam1595	BJP_08E140C01_10KDA_Methanoperedens_43_67	Mp		FALSE	subfam1595	PF01339.17	CheB_methylest
08E140C01_10kDa_scaffold_944_18|BJP_08E140C01_10KDA_Methanoperedens_43_67|BJP_08E140C01_10KDA	subfam0446	BJP_08E140C01_10KDA_Methanoperedens_43_67	Mp		FALSE	subfam0446	PF01627.23|PF07194.11|PF02895.14|PF02518.26|PF01584.19	Hpt P2 H-kinase_dim HATPase_c CheW
08E140C01_10kDa_scaffold_944_19|BJP_08E140C01_10KDA_Methanoperedens_43_67|BJP_08E140C01_10KDA	subfam4745	BJP_08E140C01_10KDA_Methanoperedens_43_67	Mp		FALSE	subfam4745	PF01739.18	CheR
08E140C01_10kDa_scaffold_944_20|BJP_08E140C01_10KDA_Methanoperedens_43_67|BJP_08E140C01_10KDA	subfam0414	BJP_08E140C01_10KDA_Methanoperedens_43_67	Mp		FALSE	subfam0414	PF04509.12|PF13690.6	CheC CheX
08E140C01_10kDa_scaffold_944_21|BJP_08E140C01_10KDA_Methanoperedens_43_67|BJP_08E140C01_10KDA	subfam8179	BJP_08E140C01_10KDA_Methanoperedens_43_67	Mp		FALSE
08E140C01_10kDa_scaffold_994_2|BJP_08E140C01_10KDA_Methanoperedens_43_67|BJP_08E140C01_10KDA	subfam3045	BJP_08E140C01_10KDA_Methanoperedens_43_67	Mp		FALSE	subfam3045	PF06283.11|PF17210.3	ThuA SdrD_B
08E140C01_10kDa_scaffold_994_3|BJP_08E140C01_10KDA_Methanoperedens_43_67|BJP_08E140C01_10KDA	subfam5380	BJP_08E140C01_10KDA_Methanoperedens_43_67	Mp		FALSE	subfam5380	PF03960.15|PF13462.6	ArsC Thioredoxin_4
08E140C01_10kDa_scaffold_994_4|BJP_08E140C01_10KDA_Methanoperedens_43_67|BJP_08E140C01_10KDA	subfam2249	BJP_08E140C01_10KDA_Methanoperedens_43_67	Mp		FALSE	subfam2249	PF05889.13	SepSecS
08E140C01_10kDa_scaffold_994_5|BJP_08E140C01_10KDA_Methanoperedens_43_67|BJP_08E140C01_10KDA	subfam1043	BJP_08E140C01_10KDA_Methanoperedens_43_67	Mp		FALSE	subfam1043	PF02596.15	DUF169
08E140C01_10kDa_scaffold_994_6|BJP_08E140C01_10KDA_Methanoperedens_43_67|BJP_08E140C01_10KDA	subfam7130	BJP_08E140C01_10KDA_Methanoperedens_43_67	Mp		FALSE	subfam7130	PF08679.11	DsrD
08E140C01_10kDa_scaffold_994_7|BJP_08E140C01_10KDA_Methanoperedens_43_67|BJP_08E140C01_10KDA	subfam7970	BJP_08E140C01_10KDA_Methanoperedens_43_67	Mp		FALSE
08E140C01_10kDa_scaffold_994_8|BJP_08E140C01_10KDA_Methanoperedens_43_67|BJP_08E140C01_10KDA	subfam3267	BJP_08E140C01_10KDA_Methanoperedens_43_67	Mp		FALSE	subfam3267	PF00587.25|PF03129.20	tRNA-synt_2b HGTP_anticodon
08E140C01_10kDa_scaffold_994_9|BJP_08E140C01_10KDA_Methanoperedens_43_67|BJP_08E140C01_10KDA	subfam1855	BJP_08E140C01_10KDA_Methanoperedens_43_67	Mp		FALSE
08E140C01_10kDa_scaffold_994_10|BJP_08E140C01_10KDA_Methanoperedens_43_67|BJP_08E140C01_10KDA	subfam1181	BJP_08E140C01_10KDA_Methanoperedens_43_67	Mp		FALSE	subfam1181	PF16999.5	V-ATPase_G_2
08E140C01_10kDa_scaffold_994_11|BJP_08E140C01_10KDA_Methanoperedens_43_67|BJP_08E140C01_10KDA	subfam4501	BJP_08E140C01_10KDA_Methanoperedens_43_67	Mp		FALSE	subfam4501	PF01496.19	V_ATPase_I
08E140C01_10kDa_scaffold_994_12|BJP_08E140C01_10KDA_Methanoperedens_43_67|BJP_08E140C01_10KDA	subfam4659	BJP_08E140C01_10KDA_Methanoperedens_43_67	Mp		FALSE	subfam4659	PF00137.21	ATP-synt_C
08E140C01_10kDa_scaffold_994_13|BJP_08E140C01_10KDA_Methanoperedens_43_67|BJP_08E140C01_10KDA	subfam0798	BJP_08E140C01_10KDA_Methanoperedens_43_67	Mp		FALSE	subfam0798	PF01991.18	vATP-synt_E
08E140C01_10kDa_scaffold_994_14|BJP_08E140C01_10KDA_Methanoperedens_43_67|BJP_08E140C01_10KDA	subfam5815	BJP_08E140C01_10KDA_Methanoperedens_43_67	Mp		FALSE	subfam5815	PF01992.16	vATP-synt_AC39
08E140C01_10kDa_scaffold_994_15|BJP_08E140C01_10KDA_Methanoperedens_43_67|BJP_08E140C01_10KDA	subfam0812	BJP_08E140C01_10KDA_Methanoperedens_43_67	Mp		FALSE	subfam0812	PF01990.17	ATP-synt_F
08E140C01_10kDa_scaffold_994_16|BJP_08E140C01_10KDA_Methanoperedens_43_67|BJP_08E140C01_10KDA	subfam7124	BJP_08E140C01_10KDA_Methanoperedens_43_67	Mp		FALSE	subfam7124	PF00006.25	ATP-synt_ab
08E140C01_10kDa_scaffold_994_17|BJP_08E140C01_10KDA_Methanoperedens_43_67|BJP_08E140C01_10KDA	subfam7124	BJP_08E140C01_10KDA_Methanoperedens_43_67	Mp		FALSE	subfam7124	PF00006.25	ATP-synt_ab
08E140C01_10kDa_scaffold_994_18|BJP_08E140C01_10KDA_Methanoperedens_43_67|BJP_08E140C01_10KDA	subfam5720	BJP_08E140C01_10KDA_Methanoperedens_43_67	Mp		FALSE	subfam5720	PF01813.17	ATP-synt_D
08E140C01_10kDa_scaffold_994_19|BJP_08E140C01_10KDA_Methanoperedens_43_67|BJP_08E140C01_10KDA	subfam0544	BJP_08E140C01_10KDA_Methanoperedens_43_67	Mp		FALSE
08E140C01_10kDa_scaffold_994_20|BJP_08E140C01_10KDA_Methanoperedens_43_67|BJP_08E140C01_10KDA	subfam4003	BJP_08E140C01_10KDA_Methanoperedens_43_67	Mp		FALSE	subfam4003	PF13589.6	HATPase_c_3
08E140C01_10kDa_scaffold_994_21|BJP_08E140C01_10KDA_Methanoperedens_43_67|BJP_08E140C01_10KDA	subfam2068	BJP_08E140C01_10KDA_Methanoperedens_43_67	Mp		FALSE
08E140C01_10kDa_scaffold_994_22|BJP_08E140C01_10KDA_Methanoperedens_43_67|BJP_08E140C01_10KDA	subfam2187	BJP_08E140C01_10KDA_Methanoperedens_43_67	Mp		FALSE	subfam2187	PF03852.15	Vsr
08E140C01_10kDa_scaffold_994_23|BJP_08E140C01_10KDA_Methanoperedens_43_67|BJP_08E140C01_10KDA	subfam5142	BJP_08E140C01_10KDA_Methanoperedens_43_67	Mp		FALSE	subfam5142	PF11009.8	DUF2847
08E140C01_10kDa_scaffold_994_24|BJP_08E140C01_10KDA_Methanoperedens_43_67|BJP_08E140C01_10KDA	subfam2308	BJP_08E140C01_10KDA_Methanoperedens_43_67	Mp		FALSE
08E140C01_10kDa_scaffold_994_25|BJP_08E140C01_10KDA_Methanoperedens_43_67|BJP_08E140C01_10KDA	subfam3937	BJP_08E140C01_10KDA_Methanoperedens_43_67	Mp		FALSE
08E140C01_10kDa_scaffold_994_26|BJP_08E140C01_10KDA_Methanoperedens_43_67|BJP_08E140C01_10KDA	subfam7980	BJP_08E140C01_10KDA_Methanoperedens_43_67	Mp		FALSE	subfam7980	PF13292.6	DXP_synthase_N
08E140C01_10kDa_scaffold_994_27|BJP_08E140C01_10KDA_Methanoperedens_43_67|BJP_08E140C01_10KDA	subfam3799	BJP_08E140C01_10KDA_Methanoperedens_43_67	Mp		FALSE	subfam3799	PF01855.19|PF17147.4	POR_N PFOR_II
08E140C01_10kDa_scaffold_994_28|BJP_08E140C01_10KDA_Methanoperedens_43_67|BJP_08E140C01_10KDA	subfam6105	BJP_08E140C01_10KDA_Methanoperedens_43_67	Mp		FALSE	subfam6105	PF12800.7|PF17179.4	Fer4_4 Fer4_22
08E140C01_10kDa_scaffold_994_29|BJP_08E140C01_10KDA_Methanoperedens_43_67|BJP_08E140C01_10KDA	subfam2812	BJP_08E140C01_10KDA_Methanoperedens_43_67	Mp		FALSE	subfam2812	PF01558.18	POR
08E140C01_10kDa_scaffold_994_30|BJP_08E140C01_10KDA_Methanoperedens_43_67|BJP_08E140C01_10KDA	subfam6843	BJP_08E140C01_10KDA_Methanoperedens_43_67	Mp		FALSE	subfam6843	PF02517.16	CPBP
08E140C01_10kDa_scaffold_994_31|BJP_08E140C01_10KDA_Methanoperedens_43_67|BJP_08E140C01_10KDA	subfam8052	BJP_08E140C01_10KDA_Methanoperedens_43_67	Mp		FALSE	subfam8052	PF01995.16	NRD1_2
08E140C01_10kDa_scaffold_994_32|BJP_08E140C01_10KDA_Methanoperedens_43_67|BJP_08E140C01_10KDA	subfam1146	BJP_08E140C01_10KDA_Methanoperedens_43_67	Mp		FALSE	subfam1146	PF16952.5|PF00120.24	Gln-synt_N_2 Gln-synt_C
08E140C01_10kDa_scaffold_994_33|BJP_08E140C01_10KDA_Methanoperedens_43_67|BJP_08E140C01_10KDA	subfam6765	BJP_08E140C01_10KDA_Methanoperedens_43_67	Mp		FALSE	subfam6765	PF00310.21	GATase_2
08E140C01_10kDa_scaffold_4000_1|BJP_08E140C01_10KDA_Methanoperedens_43_67|BJP_08E140C01_10KDA	subfam5935	BJP_08E140C01_10KDA_Methanoperedens_43_67	Mp		FALSE	subfam5935	PF00672.25|PF00015.21	HAMP MCPsignal
08E140C01_10kDa_scaffold_4000_2|BJP_08E140C01_10KDA_Methanoperedens_43_67|BJP_08E140C01_10KDA	subfam2041	BJP_08E140C01_10KDA_Methanoperedens_43_67	Mp		FALSE
08E140C01_10kDa_scaffold_4000_3|BJP_08E140C01_10KDA_Methanoperedens_43_67|BJP_08E140C01_10KDA	subfam3823	BJP_08E140C01_10KDA_Methanoperedens_43_67	Mp		FALSE	subfam3823	PF00501.28|PF14535.6	AMP-binding AMP-binding_C_2
08E140C01_10kDa_scaffold_4000_4|BJP_08E140C01_10KDA_Methanoperedens_43_67|BJP_08E140C01_10KDA	subfam2872	BJP_08E140C01_10KDA_Methanoperedens_43_67	Mp		FALSE	subfam2872	PF06685.11|PF02154.15	DUF1186 FliM
08E140C01_10kDa_scaffold_4000_5|BJP_08E140C01_10KDA_Methanoperedens_43_67|BJP_08E140C01_10KDA	subfam2922	BJP_08E140C01_10KDA_Methanoperedens_43_67	Mp		FALSE	subfam2922	PF14938.6|PF10300.9	SNAP DUF3808
08E140C01_10kDa_scaffold_4067_1|BJP_08E140C01_10KDA_Methanoperedens_43_67|BJP_08E140C01_10KDA	subfam3776	BJP_08E140C01_10KDA_Methanoperedens_43_67	Mp		FALSE
08E140C01_10kDa_scaffold_4067_2|BJP_08E140C01_10KDA_Methanoperedens_43_67|BJP_08E140C01_10KDA	subfam1095	BJP_08E140C01_10KDA_Methanoperedens_43_67	Mp		FALSE	subfam1095	PF00586.24|PF02769.22	AIRS AIRS_C
08E140C01_10kDa_scaffold_4067_3|BJP_08E140C01_10KDA_Methanoperedens_43_67|BJP_08E140C01_10KDA	subfam7828	BJP_08E140C01_10KDA_Methanoperedens_43_67	Mp		FALSE	subfam7828	PF16154.5	DUF4862
08E140C01_10kDa_scaffold_4067_4|BJP_08E140C01_10KDA_Methanoperedens_43_67|BJP_08E140C01_10KDA	subfam7002	BJP_08E140C01_10KDA_Methanoperedens_43_67	Mp		FALSE
08E140C01_10kDa_scaffold_4067_5|BJP_08E140C01_10KDA_Methanoperedens_43_67|BJP_08E140C01_10KDA	subfam4361	BJP_08E140C01_10KDA_Methanoperedens_43_67	Mp		FALSE	subfam4361	PF01368.20	DHH
08E140C01_10kDa_scaffold_4067_6|BJP_08E140C01_10KDA_Methanoperedens_43_67|BJP_08E140C01_10KDA	subfam5363	BJP_08E140C01_10KDA_Methanoperedens_43_67	Mp		FALSE	subfam5363	PF04104.14	DNA_primase_lrg
08E140C01_10kDa_scaffold_4067_7|BJP_08E140C01_10KDA_Methanoperedens_43_67|BJP_08E140C01_10KDA	subfam3143	BJP_08E140C01_10KDA_Methanoperedens_43_67	Mp		FALSE	subfam3143	PF00705.18	PCNA_N
08E140C01_10kDa_scaffold_4122_1|BJP_08E140C01_10KDA_Methanoperedens_43_67|BJP_08E140C01_10KDA	subfam1430	BJP_08E140C01_10KDA_Methanoperedens_43_67	Mp		FALSE	subfam1430	PF01180.21	DHO_dh
08E140C01_10kDa_scaffold_4122_2|BJP_08E140C01_10KDA_Methanoperedens_43_67|BJP_08E140C01_10KDA	subfam3449	BJP_08E140C01_10KDA_Methanoperedens_43_67	Mp		FALSE
08E140C01_10kDa_scaffold_4122_3|BJP_08E140C01_10KDA_Methanoperedens_43_67|BJP_08E140C01_10KDA	subfam3334	BJP_08E140C01_10KDA_Methanoperedens_43_67	Mp		FALSE	subfam3334	PF18810.1	PBECR2
08E140C01_10kDa_scaffold_4122_4|BJP_08E140C01_10KDA_Methanoperedens_43_67|BJP_08E140C01_10KDA	subfam0875	BJP_08E140C01_10KDA_Methanoperedens_43_67	Mp		FALSE	subfam0875	PF10049.9	DUF2283
08E140C01_10kDa_scaffold_4122_5|BJP_08E140C01_10KDA_Methanoperedens_43_67|BJP_08E140C01_10KDA	subfam2927	BJP_08E140C01_10KDA_Methanoperedens_43_67	Mp		FALSE	subfam2927	PF03683.13	UPF0175
08E140C01_10kDa_scaffold_4122_6|BJP_08E140C01_10KDA_Methanoperedens_43_67|BJP_08E140C01_10KDA	subfam1238	BJP_08E140C01_10KDA_Methanoperedens_43_67	Mp		FALSE
08E140C01_10kDa_scaffold_4122_7|BJP_08E140C01_10KDA_Methanoperedens_43_67|BJP_08E140C01_10KDA	subfam3922	BJP_08E140C01_10KDA_Methanoperedens_43_67	Mp		FALSE
08E140C01_10kDa_scaffold_4122_8|BJP_08E140C01_10KDA_Methanoperedens_43_67|BJP_08E140C01_10KDA	subfam7707	BJP_08E140C01_10KDA_Methanoperedens_43_67	Mp		FALSE	subfam7707	PF06865.11	Ppnp
08E140C01_10kDa_scaffold_4122_9|BJP_08E140C01_10KDA_Methanoperedens_43_67|BJP_08E140C01_10KDA	subfam6640	BJP_08E140C01_10KDA_Methanoperedens_43_67	Mp		FALSE	subfam6640	PF00885.19	DMRL_synthase
08E140C01_10kDa_scaffold_4122_11|BJP_08E140C01_10KDA_Methanoperedens_43_67|BJP_08E140C01_10KDA	subfam4440	BJP_08E140C01_10KDA_Methanoperedens_43_67	Mp		FALSE	subfam4440	PF01264.21	Chorismate_synt
08E140C01_10kDa_scaffold_4165_1|BJP_08E140C01_10KDA_Methanoperedens_43_67|BJP_08E140C01_10KDA	subfam7727	BJP_08E140C01_10KDA_Methanoperedens_43_67	Mp		FALSE	subfam7727	PF01925.19	TauE
08E140C01_10kDa_scaffold_4165_3|BJP_08E140C01_10KDA_Methanoperedens_43_67|BJP_08E140C01_10KDA	subfam2821	BJP_08E140C01_10KDA_Methanoperedens_43_67	Mp		FALSE	subfam2821	PF01924.16	HypD
08E140C01_10kDa_scaffold_4165_4|BJP_08E140C01_10KDA_Methanoperedens_43_67|BJP_08E140C01_10KDA	subfam6969	BJP_08E140C01_10KDA_Methanoperedens_43_67	Mp		FALSE	subfam6969	PF01455.18	HupF_HypC
08E140C01_10kDa_scaffold_4165_5|BJP_08E140C01_10KDA_Methanoperedens_43_67|BJP_08E140C01_10KDA	subfam0095	BJP_08E140C01_10KDA_Methanoperedens_43_67	Mp		FALSE	subfam0095	PF01058.22	Oxidored_q6
08E140C01_10kDa_scaffold_4165_6|BJP_08E140C01_10KDA_Methanoperedens_43_67|BJP_08E140C01_10KDA	subfam0736	BJP_08E140C01_10KDA_Methanoperedens_43_67	Mp		FALSE	subfam0736	PF00374.19	NiFeSe_Hases
08E140C01_10kDa_scaffold_4165_7|BJP_08E140C01_10KDA_Methanoperedens_43_67|BJP_08E140C01_10KDA	subfam3804	BJP_08E140C01_10KDA_Methanoperedens_43_67	Mp		FALSE	subfam3804	PF01292.20	Ni_hydr_CYTB
08E140C01_10kDa_scaffold_4165_8|BJP_08E140C01_10KDA_Methanoperedens_43_67|BJP_08E140C01_10KDA	subfam2099	BJP_08E140C01_10KDA_Methanoperedens_43_67	Mp		FALSE	subfam2099	PF01750.18	HycI
08E140C01_10kDa_scaffold_4165_9|BJP_08E140C01_10KDA_Methanoperedens_43_67|BJP_08E140C01_10KDA	subfam3255	BJP_08E140C01_10KDA_Methanoperedens_43_67	Mp		FALSE
08E140C01_10kDa_scaffold_4165_10|BJP_08E140C01_10KDA_Methanoperedens_43_67|BJP_08E140C01_10KDA	subfam1423	BJP_08E140C01_10KDA_Methanoperedens_43_67	Mp		FALSE
08E140C01_10kDa_scaffold_4174_2|BJP_08E140C01_10KDA_Methanoperedens_43_67|BJP_08E140C01_10KDA	subfam2873	BJP_08E140C01_10KDA_Methanoperedens_43_67	Mp		FALSE	subfam2873	PF13310.6	Virulence_RhuM
08E140C01_10kDa_scaffold_4174_3|BJP_08E140C01_10KDA_Methanoperedens_43_67|BJP_08E140C01_10KDA	subfam3305	BJP_08E140C01_10KDA_Methanoperedens_43_67	Mp		FALSE	subfam3305	PF01954.16	DUF104
08E140C01_10kDa_scaffold_4174_4|BJP_08E140C01_10KDA_Methanoperedens_43_67|BJP_08E140C01_10KDA	subfam0357	BJP_08E140C01_10KDA_Methanoperedens_43_67	Mp		FALSE	subfam0357	PF10130.9	PIN_2
08E140C01_10kDa_scaffold_4174_7|BJP_08E140C01_10KDA_Methanoperedens_43_67|BJP_08E140C01_10KDA	subfam0363	BJP_08E140C01_10KDA_Methanoperedens_43_67	Mp		FALSE	subfam0363	PF13310.6	Virulence_RhuM
08E140C01_10kDa_scaffold_4174_8|BJP_08E140C01_10KDA_Methanoperedens_43_67|BJP_08E140C01_10KDA	subfam1588	BJP_08E140C01_10KDA_Methanoperedens_43_67	Mp		FALSE
08E140C01_10kDa_scaffold_4174_9|BJP_08E140C01_10KDA_Methanoperedens_43_67|BJP_08E140C01_10KDA	subfam2339	BJP_08E140C01_10KDA_Methanoperedens_43_67	Mp		FALSE	subfam2339	PF04313.14	HSDR_N
08E140C01_10kDa_scaffold_4174_10|BJP_08E140C01_10KDA_Methanoperedens_43_67|BJP_08E140C01_10KDA	subfam6024	BJP_08E140C01_10KDA_Methanoperedens_43_67	Mp		FALSE	subfam6024	PF18766.1|PF06862.12	SWI2_SNF2 UTP25
08E140C01_10kDa_scaffold_4174_12|BJP_08E140C01_10KDA_Methanoperedens_43_67|BJP_08E140C01_10KDA	subfam0008	BJP_08E140C01_10KDA_Methanoperedens_43_67	Mp		FALSE	subfam0008	PF01972.16	SDH_sah
08E140C01_10kDa_scaffold_4174_13|BJP_08E140C01_10KDA_Methanoperedens_43_67|BJP_08E140C01_10KDA	subfam4820	BJP_08E140C01_10KDA_Methanoperedens_43_67	Mp		FALSE	subfam4820	PF02308.16|PF13194.6	MgtC DUF4010
08E140C01_10kDa_scaffold_4174_14|BJP_08E140C01_10KDA_Methanoperedens_43_67|BJP_08E140C01_10KDA	subfam5300	BJP_08E140C01_10KDA_Methanoperedens_43_67	Mp		FALSE	subfam5300	PF01676.18	Metalloenzyme
08E140C01_10kDa_scaffold_4174_15|BJP_08E140C01_10KDA_Methanoperedens_43_67|BJP_08E140C01_10KDA	subfam2374	BJP_08E140C01_10KDA_Methanoperedens_43_67	Mp		FALSE
08E140C01_10kDa_scaffold_4174_16|BJP_08E140C01_10KDA_Methanoperedens_43_67|BJP_08E140C01_10KDA	subfam7212	BJP_08E140C01_10KDA_Methanoperedens_43_67	Mp		FALSE	subfam7212	PF18023.1	FKBP_N_2
08E140C01_10kDa_scaffold_4224_1|BJP_08E140C01_10KDA_Methanoperedens_43_67|BJP_08E140C01_10KDA	subfam0006	BJP_08E140C01_10KDA_Methanoperedens_43_67	Mp		FALSE
08E140C01_10kDa_scaffold_4224_2|BJP_08E140C01_10KDA_Methanoperedens_43_67|BJP_08E140C01_10KDA	subfam4664	BJP_08E140C01_10KDA_Methanoperedens_43_67	Mp		FALSE	subfam4664	PF02700.14|PF02700.14|PF18072.1|PF12818.7|PF02769.22	PurS PurS FGAR-AT_linker Tegument_dsDNA AIRS_C
08E140C01_10kDa_scaffold_4224_3|BJP_08E140C01_10KDA_Methanoperedens_43_67|BJP_08E140C01_10KDA	subfam1402	BJP_08E140C01_10KDA_Methanoperedens_43_67	Mp		FALSE	subfam1402	PF17723.1	RHH_8
08E140C01_10kDa_scaffold_4224_4|BJP_08E140C01_10KDA_Methanoperedens_43_67|BJP_08E140C01_10KDA	subfam3282	BJP_08E140C01_10KDA_Methanoperedens_43_67	Mp		FALSE	subfam3282	PF18477.1	PIN_9
08E140C01_10kDa_scaffold_4224_5|BJP_08E140C01_10KDA_Methanoperedens_43_67|BJP_08E140C01_10KDA	subfam6986	BJP_08E140C01_10KDA_Methanoperedens_43_67	Mp		FALSE	subfam6986	PF13507.6	GATase_5
08E140C01_10kDa_scaffold_4224_6|BJP_08E140C01_10KDA_Methanoperedens_43_67|BJP_08E140C01_10KDA	subfam5513	BJP_08E140C01_10KDA_Methanoperedens_43_67	Mp		FALSE	subfam5513	PF00005.27|PF06068.13	ABC_tran TIP49
08E140C01_10kDa_scaffold_4224_7|BJP_08E140C01_10KDA_Methanoperedens_43_67|BJP_08E140C01_10KDA	subfam8038	BJP_08E140C01_10KDA_Methanoperedens_43_67	Mp		FALSE	subfam8038	PF01061.24	ABC2_membrane
08E140C01_10kDa_scaffold_4224_8|BJP_08E140C01_10KDA_Methanoperedens_43_67|BJP_08E140C01_10KDA	subfam0447	BJP_08E140C01_10KDA_Methanoperedens_43_67	Mp		FALSE
08E140C01_10kDa_scaffold_4224_9|BJP_08E140C01_10KDA_Methanoperedens_43_67|BJP_08E140C01_10KDA	subfam4236	BJP_08E140C01_10KDA_Methanoperedens_43_67	Mp		FALSE	subfam4236	PF09726.9	Macoilin
08E140C01_10kDa_scaffold_4224_10|BJP_08E140C01_10KDA_Methanoperedens_43_67|BJP_08E140C01_10KDA	subfam4809	BJP_08E140C01_10KDA_Methanoperedens_43_67	Mp		FALSE	subfam4809	PF00291.25	PALP
08E140C01_10kDa_scaffold_4288_4|BJP_08E140C01_10KDA_Methanoperedens_43_67|BJP_08E140C01_10KDA	subfam4743	BJP_08E140C01_10KDA_Methanoperedens_43_67	Mp		FALSE	subfam4743	PF01896.19	DNA_primase_S
08E140C01_10kDa_scaffold_4288_5|BJP_08E140C01_10KDA_Methanoperedens_43_67|BJP_08E140C01_10KDA	subfam4734	BJP_08E140C01_10KDA_Methanoperedens_43_67	Mp		FALSE	subfam4734	PF05916.11	Sld5
08E140C01_10kDa_scaffold_4288_6|BJP_08E140C01_10KDA_Methanoperedens_43_67|BJP_08E140C01_10KDA	subfam2831	BJP_08E140C01_10KDA_Methanoperedens_43_67	Mp		FALSE	subfam2831	PF00935.19	Ribosomal_L44
08E140C01_10kDa_scaffold_4288_7|BJP_08E140C01_10KDA_Methanoperedens_43_67|BJP_08E140C01_10KDA	subfam0059	BJP_08E140C01_10KDA_Methanoperedens_43_67	Mp		FALSE	subfam0059	PF01667.17	Ribosomal_S27e
08E140C01_10kDa_scaffold_4288_8|BJP_08E140C01_10KDA_Methanoperedens_43_67|BJP_08E140C01_10KDA	subfam6307	BJP_08E140C01_10KDA_Methanoperedens_43_67	Mp		FALSE	subfam6307	PF00575.23|PF07541.12	S1 EIF_2_alpha
08E140C01_10kDa_scaffold_4288_9|BJP_08E140C01_10KDA_Methanoperedens_43_67|BJP_08E140C01_10KDA	subfam1309	BJP_08E140C01_10KDA_Methanoperedens_43_67	Mp		FALSE	subfam1309	PF04135.12	Nop10p
08E140C01_10kDa_scaffold_4288_10|BJP_08E140C01_10KDA_Methanoperedens_43_67|BJP_08E140C01_10KDA	subfam7954	BJP_08E140C01_10KDA_Methanoperedens_43_67	Mp		FALSE	subfam7954	PF09754.9	PAC2
08E140C01_10kDa_scaffold_4857_3|BJP_08E140C01_10KDA_Methanoperedens_43_67|BJP_08E140C01_10KDA	subfam4917	BJP_08E140C01_10KDA_Methanoperedens_43_67	Mp		FALSE	subfam4917	PF01986.16	DUF123
08E140C01_10kDa_scaffold_4857_4|BJP_08E140C01_10KDA_Methanoperedens_43_67|BJP_08E140C01_10KDA	subfam0037	BJP_08E140C01_10KDA_Methanoperedens_43_67	Mp		FALSE	subfam0037	PF01118.24|PF02774.18	Semialdhyde_dh Semialdhyde_dhC
08E140C01_10kDa_scaffold_4857_5|BJP_08E140C01_10KDA_Methanoperedens_43_67|BJP_08E140C01_10KDA	subfam2095	BJP_08E140C01_10KDA_Methanoperedens_43_67	Mp		FALSE	subfam2095	PF00478.25	IMPDH
08E140C01_10kDa_scaffold_4857_6|BJP_08E140C01_10KDA_Methanoperedens_43_67|BJP_08E140C01_10KDA	subfam7728	BJP_08E140C01_10KDA_Methanoperedens_43_67	Mp		FALSE	subfam7728	PF01960.18	ArgJ
08E140C01_10kDa_scaffold_4857_7|BJP_08E140C01_10KDA_Methanoperedens_43_67|BJP_08E140C01_10KDA	subfam3547	BJP_08E140C01_10KDA_Methanoperedens_43_67	Mp		FALSE	subfam3547	PF09824.9	ArsR
08E140C01_10kDa_scaffold_4857_8|BJP_08E140C01_10KDA_Methanoperedens_43_67|BJP_08E140C01_10KDA	subfam0044	BJP_08E140C01_10KDA_Methanoperedens_43_67	Mp		FALSE	subfam0044	PF15937.5	PrlF_antitoxin
08E140C01_10kDa_scaffold_4857_9|BJP_08E140C01_10KDA_Methanoperedens_43_67|BJP_08E140C01_10KDA	subfam5251	BJP_08E140C01_10KDA_Methanoperedens_43_67	Mp		FALSE	subfam5251	PF01850.21	PIN
08E140C01_10kDa_scaffold_7540_1|BJP_08E140C01_10KDA_Methanoperedens_43_67|BJP_08E140C01_10KDA	subfam6634	BJP_08E140C01_10KDA_Methanoperedens_43_67	Mp		FALSE	subfam6634	PF06508.13	QueC
08E140C01_10kDa_scaffold_7540_3|BJP_08E140C01_10KDA_Methanoperedens_43_67|BJP_08E140C01_10KDA	subfam0504	BJP_08E140C01_10KDA_Methanoperedens_43_67	Mp		FALSE	subfam0504	PF05833.11|PF05670.13	FbpA NFACT-R_1
08E140C01_10kDa_scaffold_7540_4|BJP_08E140C01_10KDA_Methanoperedens_43_67|BJP_08E140C01_10KDA	subfam2083	BJP_08E140C01_10KDA_Methanoperedens_43_67	Mp		FALSE	subfam2083	PF11663.8	Toxin_YhaV
08E140C01_10kDa_scaffold_7540_5|BJP_08E140C01_10KDA_Methanoperedens_43_67|BJP_08E140C01_10KDA	subfam4850	BJP_08E140C01_10KDA_Methanoperedens_43_67	Mp		FALSE
08E140C01_10kDa_scaffold_7845_1|BJP_08E140C01_10KDA_Methanoperedens_43_67|BJP_08E140C01_10KDA	subfam4073	BJP_08E140C01_10KDA_Methanoperedens_43_67	Mp		FALSE
08E140C01_10kDa_scaffold_7845_2|BJP_08E140C01_10KDA_Methanoperedens_43_67|BJP_08E140C01_10KDA	subfam5733	BJP_08E140C01_10KDA_Methanoperedens_43_67	Mp		FALSE	subfam5733	PF00146.21	NADHdh
08E140C01_10kDa_scaffold_7845_3|BJP_08E140C01_10KDA_Methanoperedens_43_67|BJP_08E140C01_10KDA	subfam3225	BJP_08E140C01_10KDA_Methanoperedens_43_67	Mp		FALSE	subfam3225	PF00420.24	Oxidored_q2
08E140C01_10kDa_scaffold_7845_4|BJP_08E140C01_10KDA_Methanoperedens_43_67|BJP_08E140C01_10KDA	subfam2247	BJP_08E140C01_10KDA_Methanoperedens_43_67	Mp		FALSE	subfam2247	PF00361.20	Proton_antipo_M
08E140C01_10kDa_scaffold_7845_5|BJP_08E140C01_10KDA_Methanoperedens_43_67|BJP_08E140C01_10KDA	subfam6506	BJP_08E140C01_10KDA_Methanoperedens_43_67	Mp		FALSE
08E140C01_10kDa_scaffold_7845_6|BJP_08E140C01_10KDA_Methanoperedens_43_67|BJP_08E140C01_10KDA	subfam1903	BJP_08E140C01_10KDA_Methanoperedens_43_67	Mp		FALSE	subfam1903	PF00346.19	Complex1_49kDa
08E140C01_10kDa_scaffold_7845_7|BJP_08E140C01_10KDA_Methanoperedens_43_67|BJP_08E140C01_10KDA	subfam6105	BJP_08E140C01_10KDA_Methanoperedens_43_67	Mp		FALSE	subfam6105	PF12800.7|PF17179.4	Fer4_4 Fer4_22
08E140C01_10kDa_scaffold_7845_8|BJP_08E140C01_10KDA_Methanoperedens_43_67|BJP_08E140C01_10KDA	subfam0095	BJP_08E140C01_10KDA_Methanoperedens_43_67	Mp		FALSE	subfam0095	PF01058.22	Oxidored_q6
08E140C01_10kDa_scaffold_6048_1|BJP_08E140C01_10KDA_Methanoperedens_43_67|BJP_08E140C01_10KDA	subfam6652	BJP_08E140C01_10KDA_Methanoperedens_43_67	Mp		FALSE	subfam6652	PF15731.5	MqsA_antitoxin
08E140C01_10kDa_scaffold_6048_2|BJP_08E140C01_10KDA_Methanoperedens_43_67|BJP_08E140C01_10KDA	subfam8025	BJP_08E140C01_10KDA_Methanoperedens_43_67	Mp		FALSE
08E140C01_10kDa_scaffold_6048_3|BJP_08E140C01_10KDA_Methanoperedens_43_67|BJP_08E140C01_10KDA	subfam7601	BJP_08E140C01_10KDA_Methanoperedens_43_67	Mp		FALSE	subfam7601	PF10143.9|PF00245.20	PhosphMutase Alk_phosphatase
08E140C01_10kDa_scaffold_6048_4|BJP_08E140C01_10KDA_Methanoperedens_43_67|BJP_08E140C01_10KDA	subfam1934	BJP_08E140C01_10KDA_Methanoperedens_43_67	Mp		FALSE
08E140C01_10kDa_scaffold_6048_5|BJP_08E140C01_10KDA_Methanoperedens_43_67|BJP_08E140C01_10KDA	subfam5487	BJP_08E140C01_10KDA_Methanoperedens_43_67	Mp		FALSE	subfam5487	PF00180.20	Iso_dh
08E140C01_10kDa_scaffold_6065_2|BJP_08E140C01_10KDA_Methanoperedens_43_67|BJP_08E140C01_10KDA	subfam0844	BJP_08E140C01_10KDA_Methanoperedens_43_67	Mp		FALSE	subfam0844	PF00571.28|PF00478.25|PF00571.28	CBS IMPDH CBS
08E140C01_10kDa_scaffold_6065_3|BJP_08E140C01_10KDA_Methanoperedens_43_67|BJP_08E140C01_10KDA	subfam3992	BJP_08E140C01_10KDA_Methanoperedens_43_67	Mp		FALSE	subfam3992	PF00478.25	IMPDH
08E140C01_10kDa_scaffold_6065_4|BJP_08E140C01_10KDA_Methanoperedens_43_67|BJP_08E140C01_10KDA	subfam3992	BJP_08E140C01_10KDA_Methanoperedens_43_67	Mp		FALSE	subfam3992	PF00478.25	IMPDH
08E140C01_10kDa_scaffold_6065_5|BJP_08E140C01_10KDA_Methanoperedens_43_67|BJP_08E140C01_10KDA	subfam1860	BJP_08E140C01_10KDA_Methanoperedens_43_67	Mp		FALSE	subfam1860	PF09511.10|PF18330.1	RNA_lig_T4_1 Lig_C
08E140C01_10kDa_scaffold_6106_1|BJP_08E140C01_10KDA_Methanoperedens_43_67|BJP_08E140C01_10KDA	subfam7847	BJP_08E140C01_10KDA_Methanoperedens_43_67	Mp		FALSE	subfam7847	PF07752.11|PF07752.11	S-layer S-layer
08E140C01_10kDa_scaffold_6106_2|BJP_08E140C01_10KDA_Methanoperedens_43_67|BJP_08E140C01_10KDA	subfam2703	BJP_08E140C01_10KDA_Methanoperedens_43_67	Mp		FALSE	subfam2703	PF05491.13	RuvB_C
08E140C01_10kDa_scaffold_6106_3|BJP_08E140C01_10KDA_Methanoperedens_43_67|BJP_08E140C01_10KDA	subfam0902	BJP_08E140C01_10KDA_Methanoperedens_43_67	Mp		FALSE
08E140C01_10kDa_scaffold_6106_4|BJP_08E140C01_10KDA_Methanoperedens_43_67|BJP_08E140C01_10KDA	subfam2784	BJP_08E140C01_10KDA_Methanoperedens_43_67	Mp		FALSE
08E140C01_10kDa_scaffold_6106_5|BJP_08E140C01_10KDA_Methanoperedens_43_67|BJP_08E140C01_10KDA	subfam3554	BJP_08E140C01_10KDA_Methanoperedens_43_67	Mp		FALSE	subfam3554	PF09853.9	DUF2080
08E140C01_10kDa_scaffold_6207_1|BJP_08E140C01_10KDA_Methanoperedens_43_67|BJP_08E140C01_10KDA	subfam0729	BJP_08E140C01_10KDA_Methanoperedens_43_67	Mp		FALSE	subfam0729	PF02219.17	MTHFR
08E140C01_10kDa_scaffold_6207_2|BJP_08E140C01_10KDA_Methanoperedens_43_67|BJP_08E140C01_10KDA	subfam3943	BJP_08E140C01_10KDA_Methanoperedens_43_67	Mp		FALSE	subfam3943	PF01964.18	ThiC_Rad_SAM
08E140C01_10kDa_scaffold_6207_3|BJP_08E140C01_10KDA_Methanoperedens_43_67|BJP_08E140C01_10KDA	subfam6796	BJP_08E140C01_10KDA_Methanoperedens_43_67	Mp		FALSE	subfam6796	PF01996.16	F420_ligase
08E140C01_10kDa_scaffold_6207_4|BJP_08E140C01_10KDA_Methanoperedens_43_67|BJP_08E140C01_10KDA	subfam0984	BJP_08E140C01_10KDA_Methanoperedens_43_67	Mp		FALSE
08E140C01_10kDa_scaffold_6207_6|BJP_08E140C01_10KDA_Methanoperedens_43_67|BJP_08E140C01_10KDA	subfam8043	BJP_08E140C01_10KDA_Methanoperedens_43_67	Mp		FALSE	subfam8043	PF14122.6	YokU
08E140C01_10kDa_scaffold_6207_7|BJP_08E140C01_10KDA_Methanoperedens_43_67|BJP_08E140C01_10KDA	subfam6230	BJP_08E140C01_10KDA_Methanoperedens_43_67	Mp		FALSE	subfam6230	PF14076.6	DUF4258
08E140C01_10kDa_scaffold_6298_1|BJP_08E140C01_10KDA_Methanoperedens_43_67|BJP_08E140C01_10KDA	subfam5271	BJP_08E140C01_10KDA_Methanoperedens_43_67	Mp		FALSE	subfam5271	PF12481.8|PF00733.21	DUF3700 Asn_synthase
08E140C01_10kDa_scaffold_6298_2|BJP_08E140C01_10KDA_Methanoperedens_43_67|BJP_08E140C01_10KDA	subfam5280	BJP_08E140C01_10KDA_Methanoperedens_43_67	Mp		FALSE	subfam5280	PF01947.16	DUF98
08E140C01_10kDa_scaffold_6298_3|BJP_08E140C01_10KDA_Methanoperedens_43_67|BJP_08E140C01_10KDA	subfam0005	BJP_08E140C01_10KDA_Methanoperedens_43_67	Mp		FALSE	subfam0005	PF18446.1	DUF5611
08E140C01_10kDa_scaffold_6298_4|BJP_08E140C01_10KDA_Methanoperedens_43_67|BJP_08E140C01_10KDA	subfam6324	BJP_08E140C01_10KDA_Methanoperedens_43_67	Mp		FALSE	subfam6324	PF13156.6	Mrr_cat_2
08E140C01_10kDa_scaffold_6298_5|BJP_08E140C01_10KDA_Methanoperedens_43_67|BJP_08E140C01_10KDA	subfam8052	BJP_08E140C01_10KDA_Methanoperedens_43_67	Mp		FALSE	subfam8052	PF01995.16	NRD1_2
08E140C01_10kDa_scaffold_6839_1|BJP_08E140C01_10KDA_Methanoperedens_43_67|BJP_08E140C01_10KDA	subfam3788	BJP_08E140C01_10KDA_Methanoperedens_43_67	Mp		FALSE	subfam3788	PF15919.5	HicB_lk_antitox
08E140C01_10kDa_scaffold_6839_2|BJP_08E140C01_10KDA_Methanoperedens_43_67|BJP_08E140C01_10KDA	subfam2287	BJP_08E140C01_10KDA_Methanoperedens_43_67	Mp		FALSE	subfam2287	PF07927.12	HicA_toxin
08E140C01_10kDa_scaffold_6839_4|BJP_08E140C01_10KDA_Methanoperedens_43_67|BJP_08E140C01_10KDA	subfam4633	BJP_08E140C01_10KDA_Methanoperedens_43_67	Mp		FALSE	subfam4633	PF01502.18	PRA-CH
08E140C01_10kDa_scaffold_6839_5|BJP_08E140C01_10KDA_Methanoperedens_43_67|BJP_08E140C01_10KDA	subfam3788	BJP_08E140C01_10KDA_Methanoperedens_43_67	Mp		FALSE	subfam3788	PF15919.5	HicB_lk_antitox
08E140C01_10kDa_scaffold_6839_6|BJP_08E140C01_10KDA_Methanoperedens_43_67|BJP_08E140C01_10KDA	subfam3871	BJP_08E140C01_10KDA_Methanoperedens_43_67	Mp		FALSE	subfam3871	PF04412.13	AcnX
08E140C01_10kDa_scaffold_6839_7|BJP_08E140C01_10KDA_Methanoperedens_43_67|BJP_08E140C01_10KDA	subfam0094	BJP_08E140C01_10KDA_Methanoperedens_43_67	Mp		FALSE	subfam0094	PF01977.16	UbiD
08E140C01_10kDa_scaffold_6839_8|BJP_08E140C01_10KDA_Methanoperedens_43_67|BJP_08E140C01_10KDA	subfam0762	BJP_08E140C01_10KDA_Methanoperedens_43_67	Mp		FALSE	subfam0762	PF02441.19	Flavoprotein
08E140C01_10kDa_scaffold_6839_9|BJP_08E140C01_10KDA_Methanoperedens_43_67|BJP_08E140C01_10KDA	subfam1373	BJP_08E140C01_10KDA_Methanoperedens_43_67	Mp		FALSE
08E140C01_10kDa_scaffold_6839_10|BJP_08E140C01_10KDA_Methanoperedens_43_67|BJP_08E140C01_10KDA	subfam6488	BJP_08E140C01_10KDA_Methanoperedens_43_67	Mp		FALSE	subfam6488	PF02881.19|PF00448.22	SRP54_N SRP54
08E140C01_10kDa_scaffold_6839_11|BJP_08E140C01_10KDA_Methanoperedens_43_67|BJP_08E140C01_10KDA	subfam6105	BJP_08E140C01_10KDA_Methanoperedens_43_67	Mp		FALSE	subfam6105	PF12800.7|PF17179.4	Fer4_4 Fer4_22
08E140C01_10kDa_scaffold_6839_12|BJP_08E140C01_10KDA_Methanoperedens_43_67|BJP_08E140C01_10KDA	subfam6468	BJP_08E140C01_10KDA_Methanoperedens_43_67	Mp		FALSE	subfam6468	PF01118.24|PF02774.18	Semialdhyde_dh Semialdhyde_dhC
08E140C01_10kDa_scaffold_6839_14|BJP_08E140C01_10KDA_Methanoperedens_43_67|BJP_08E140C01_10KDA	subfam1314	BJP_08E140C01_10KDA_Methanoperedens_43_67	Mp		FALSE
08E140C01_10kDa_scaffold_6839_15|BJP_08E140C01_10KDA_Methanoperedens_43_67|BJP_08E140C01_10KDA	subfam4805	BJP_08E140C01_10KDA_Methanoperedens_43_67	Mp		FALSE	subfam4805	PF03539.14	Spuma_A9PTase
08E140C01_10kDa_scaffold_6839_17|BJP_08E140C01_10KDA_Methanoperedens_43_67|BJP_08E140C01_10KDA	subfam5474	BJP_08E140C01_10KDA_Methanoperedens_43_67	Mp		FALSE	subfam5474	PF07514.11	TraI_2
08E140C01_10kDa_scaffold_6839_18|BJP_08E140C01_10KDA_Methanoperedens_43_67|BJP_08E140C01_10KDA	subfam4394	BJP_08E140C01_10KDA_Methanoperedens_43_67	Mp		FALSE
08E140C01_10kDa_scaffold_14828_2|BJP_08E140C01_10KDA_Methanoperedens_43_67|BJP_08E140C01_10KDA	subfam6230	BJP_08E140C01_10KDA_Methanoperedens_43_67	Mp		FALSE	subfam6230	PF14076.6	DUF4258
08E140C01_10kDa_scaffold_14828_3|BJP_08E140C01_10KDA_Methanoperedens_43_67|BJP_08E140C01_10KDA	subfam3822	BJP_08E140C01_10KDA_Methanoperedens_43_67	Mp		FALSE	subfam3822	PF14122.6	YokU
08E140C01_10kDa_scaffold_14828_4|BJP_08E140C01_10KDA_Methanoperedens_43_67|BJP_08E140C01_10KDA	subfam0346	BJP_08E140C01_10KDA_Methanoperedens_43_67	Mp		FALSE	subfam0346	PF02702.17|PF10412.9	KdpD TrwB_AAD_bind
08E140C01_10kDa_scaffold_14828_5|BJP_08E140C01_10KDA_Methanoperedens_43_67|BJP_08E140C01_10KDA	subfam3943	BJP_08E140C01_10KDA_Methanoperedens_43_67	Mp		FALSE	subfam3943	PF01964.18	ThiC_Rad_SAM
08E140C01_10kDa_scaffold_14828_6|BJP_08E140C01_10KDA_Methanoperedens_43_67|BJP_08E140C01_10KDA	subfam0064	BJP_08E140C01_10KDA_Methanoperedens_43_67	Mp		FALSE
08E140C01_10kDa_scaffold_14981_1|BJP_08E140C01_10KDA_Methanoperedens_43_67|BJP_08E140C01_10KDA	subfam2949	BJP_08E140C01_10KDA_Methanoperedens_43_67	Mp		FALSE	subfam2949	PF03477.16|PF00317.21	ATP-cone Ribonuc_red_lgN
08E140C01_10kDa_scaffold_14981_2|BJP_08E140C01_10KDA_Methanoperedens_43_67|BJP_08E140C01_10KDA	subfam3364	BJP_08E140C01_10KDA_Methanoperedens_43_67	Mp		FALSE	subfam3364	PF02943.15	FeThRed_B
08E140C01_10kDa_scaffold_1038_1|BJP_08E140C01_10KDA_Methanoperedens_43_67|BJP_08E140C01_10KDA	subfam3329	BJP_08E140C01_10KDA_Methanoperedens_43_67	Mp		FALSE	subfam3329	PF11398.8|PF05622.12|PF01576.19|PF10174.9|PF10174.9|PF05557.13|PF09726.9|PF06470.13|PF10174.9|PF01576.19|PF00261.20|PF15070.6|PF05622.12|PF12128.8	DUF2813 HOOK Myosin_tail_1 Cast Cast MAD Macoilin SMC_hinge Cast Myosin_tail_1 Tropomyosin GOLGA2L5 HOOK DUF3584
08E140C01_10kDa_scaffold_1038_2|BJP_08E140C01_10KDA_Methanoperedens_43_67|BJP_08E140C01_10KDA	subfam5794	BJP_08E140C01_10KDA_Methanoperedens_43_67	Mp		FALSE
08E140C01_10kDa_scaffold_1038_3|BJP_08E140C01_10KDA_Methanoperedens_43_67|BJP_08E140C01_10KDA	subfam7788	BJP_08E140C01_10KDA_Methanoperedens_43_67	Mp		FALSE	subfam7788	PF00152.20	tRNA-synt_2
08E140C01_10kDa_scaffold_1038_4|BJP_08E140C01_10KDA_Methanoperedens_43_67|BJP_08E140C01_10KDA	subfam4592	BJP_08E140C01_10KDA_Methanoperedens_43_67	Mp		FALSE
08E140C01_10kDa_scaffold_1038_5|BJP_08E140C01_10KDA_Methanoperedens_43_67|BJP_08E140C01_10KDA	subfam7474	BJP_08E140C01_10KDA_Methanoperedens_43_67	Mp		FALSE
08E140C01_10kDa_scaffold_1038_6|BJP_08E140C01_10KDA_Methanoperedens_43_67|BJP_08E140C01_10KDA	subfam0401	BJP_08E140C01_10KDA_Methanoperedens_43_67	Mp		FALSE
08E140C01_10kDa_scaffold_1038_7|BJP_08E140C01_10KDA_Methanoperedens_43_67|BJP_08E140C01_10KDA	subfam1973	BJP_08E140C01_10KDA_Methanoperedens_43_67	Mp		FALSE	subfam1973	PF09827.9	CRISPR_Cas2
08E140C01_10kDa_scaffold_1038_8|BJP_08E140C01_10KDA_Methanoperedens_43_67|BJP_08E140C01_10KDA	subfam3715	BJP_08E140C01_10KDA_Methanoperedens_43_67	Mp		FALSE	subfam3715	PF01867.16	Cas_Cas1
08E140C01_10kDa_scaffold_1038_9|BJP_08E140C01_10KDA_Methanoperedens_43_67|BJP_08E140C01_10KDA	subfam6734	BJP_08E140C01_10KDA_Methanoperedens_43_67	Mp		FALSE	subfam6734	PF01930.17	Cas_Cas4
08E140C01_10kDa_scaffold_1038_10|BJP_08E140C01_10KDA_Methanoperedens_43_67|BJP_08E140C01_10KDA	subfam1976	BJP_08E140C01_10KDA_Methanoperedens_43_67	Mp		FALSE	subfam1976	PF13086.6|PF06862.12	AAA_11 UTP25
08E140C01_10kDa_scaffold_1038_11|BJP_08E140C01_10KDA_Methanoperedens_43_67|BJP_08E140C01_10KDA	subfam3279	BJP_08E140C01_10KDA_Methanoperedens_43_67	Mp		FALSE	subfam3279	PF09704.10	Cas_Cas5d
08E140C01_10kDa_scaffold_1038_12|BJP_08E140C01_10KDA_Methanoperedens_43_67|BJP_08E140C01_10KDA	subfam2918	BJP_08E140C01_10KDA_Methanoperedens_43_67	Mp		FALSE	subfam2918	PF01905.16	DevR
08E140C01_10kDa_scaffold_1038_13|BJP_08E140C01_10KDA_Methanoperedens_43_67|BJP_08E140C01_10KDA	subfam2260	BJP_08E140C01_10KDA_Methanoperedens_43_67	Mp		FALSE	subfam2260	PF09706.10	Cas_CXXC_CXXC
08E140C01_10kDa_scaffold_1038_15|BJP_08E140C01_10KDA_Methanoperedens_43_67|BJP_08E140C01_10KDA	subfam1983	BJP_08E140C01_10KDA_Methanoperedens_43_67	Mp		FALSE	subfam1983	PF01881.16	Cas_Cas6
08E140C01_10kDa_scaffold_1038_16|BJP_08E140C01_10KDA_Methanoperedens_43_67|BJP_08E140C01_10KDA	subfam0363	BJP_08E140C01_10KDA_Methanoperedens_43_67	Mp		FALSE	subfam0363	PF13310.6	Virulence_RhuM
08E140C01_10kDa_scaffold_1038_17|BJP_08E140C01_10KDA_Methanoperedens_43_67|BJP_08E140C01_10KDA	subfam4836	BJP_08E140C01_10KDA_Methanoperedens_43_67	Mp		FALSE	subfam4836	PF09002.11|PF09824.9	DUF1887 ArsR
08E140C01_10kDa_scaffold_1038_18|BJP_08E140C01_10KDA_Methanoperedens_43_67|BJP_08E140C01_10KDA	subfam0741	BJP_08E140C01_10KDA_Methanoperedens_43_67	Mp		FALSE	subfam0741	PF04010.13	DUF357
08E140C01_10kDa_scaffold_1038_19|BJP_08E140C01_10KDA_Methanoperedens_43_67|BJP_08E140C01_10KDA	subfam4158	BJP_08E140C01_10KDA_Methanoperedens_43_67	Mp		FALSE	subfam4158	PF04475.12	DUF555
08E140C01_10kDa_scaffold_1050_1|BJP_08E140C01_10KDA_Methanoperedens_43_67|BJP_08E140C01_10KDA	subfam2367	BJP_08E140C01_10KDA_Methanoperedens_43_67	Mp		FALSE	subfam2367	PF16951.5	MaAIMP_sms
08E140C01_10kDa_scaffold_1050_2|BJP_08E140C01_10KDA_Methanoperedens_43_67|BJP_08E140C01_10KDA	subfam4229	BJP_08E140C01_10KDA_Methanoperedens_43_67	Mp		FALSE	subfam4229	PF04820.14|PF00732.19	Trp_halogenase GMC_oxred_N
08E140C01_10kDa_scaffold_1050_3|BJP_08E140C01_10KDA_Methanoperedens_43_67|BJP_08E140C01_10KDA	subfam0232	BJP_08E140C01_10KDA_Methanoperedens_43_67	Mp		FALSE
08E140C01_10kDa_scaffold_1050_4|BJP_08E140C01_10KDA_Methanoperedens_43_67|BJP_08E140C01_10KDA	subfam2265	BJP_08E140C01_10KDA_Methanoperedens_43_67	Mp		FALSE	subfam2265	PF00133.22|PF08264.13	tRNA-synt_1 Anticodon_1
08E140C01_10kDa_scaffold_1050_5|BJP_08E140C01_10KDA_Methanoperedens_43_67|BJP_08E140C01_10KDA	subfam5833	BJP_08E140C01_10KDA_Methanoperedens_43_67	Mp		FALSE	subfam5833	PF01876.16	RNase_P_p30
08E140C01_10kDa_scaffold_1050_6|BJP_08E140C01_10KDA_Methanoperedens_43_67|BJP_08E140C01_10KDA	subfam0117	BJP_08E140C01_10KDA_Methanoperedens_43_67	Mp		FALSE	subfam0117	PF01900.19	RNase_P_Rpp14
08E140C01_10kDa_scaffold_1050_7|BJP_08E140C01_10KDA_Methanoperedens_43_67|BJP_08E140C01_10KDA	subfam0759	BJP_08E140C01_10KDA_Methanoperedens_43_67	Mp		FALSE	subfam0759	PF10584.9|PF00227.26	Proteasome_A_N Proteasome
08E140C01_10kDa_scaffold_1050_8|BJP_08E140C01_10KDA_Methanoperedens_43_67|BJP_08E140C01_10KDA	subfam0766	BJP_08E140C01_10KDA_Methanoperedens_43_67	Mp		FALSE	subfam0766	PF01172.18|PF09377.10	SBDS SBDS_C
08E140C01_10kDa_scaffold_1050_9|BJP_08E140C01_10KDA_Methanoperedens_43_67|BJP_08E140C01_10KDA	subfam5495	BJP_08E140C01_10KDA_Methanoperedens_43_67	Mp		FALSE	subfam5495	PF14382.6|PF10447.9|PF15985.5	ECR1_N EXOSC1 KH_6
08E140C01_10kDa_scaffold_1050_10|BJP_08E140C01_10KDA_Methanoperedens_43_67|BJP_08E140C01_10KDA	subfam1041	BJP_08E140C01_10KDA_Methanoperedens_43_67	Mp		FALSE	subfam1041	PF01138.21	RNase_PH
08E140C01_10kDa_scaffold_1050_11|BJP_08E140C01_10KDA_Methanoperedens_43_67|BJP_08E140C01_10KDA	subfam1041	BJP_08E140C01_10KDA_Methanoperedens_43_67	Mp		FALSE	subfam1041	PF01138.21	RNase_PH
08E140C01_10kDa_scaffold_1050_12|BJP_08E140C01_10KDA_Methanoperedens_43_67|BJP_08E140C01_10KDA	subfam8156	BJP_08E140C01_10KDA_Methanoperedens_43_67	Mp		FALSE	subfam8156	PF01780.19	Ribosomal_L37ae
08E140C01_10kDa_scaffold_1050_13|BJP_08E140C01_10KDA_Methanoperedens_43_67|BJP_08E140C01_10KDA	subfam8058	BJP_08E140C01_10KDA_Methanoperedens_43_67	Mp		FALSE
[truncated: 95,384 more rows]

## Sheet: Supplementary Data 4
repository	Name	Taxonomy	Completeness	Size	% GC	Cov	# Ctg	# Genes	Max ctg.
[truncated: 69 more rows]

[truncated: 1 more sheets: Supplementary Data 5]
