# Supplementary material for: A widespread group of large plasmids in methanotrophic Methanoperedens archaea
Source: Nat Commun. 2022 Nov 18;13:7085. doi: 10.1038/s41467-022-34588-9 (PMC9674854; doi:10.1038/s41467-022-34588-9)
Supplement: Supplementary file 4 — Supplementary Data 6 [file 41467_2022_34588_MOESM4_ESM.zip › Supplementary Data 6.fasta]

>Contig_184_start-to-end
ATGATATTTCTTAAAAGATGCTGCAGCTTATACTTAAGCACAAGCGGCAGTTCTAAGATATGAACCTGATGAACCTGTCATTCCCTGACGCTGCGATGCCTCGCAGCTATTTATCAGAATCGCCCGGGGCGATACCCCGGCGCATTTCATATTGATGGAACACCTGAGATGGAACTCTGCACAATTCTGCCTATGAAAGCAGCGGCACAGGGGTGAGAGGTTGGGGGTGCGGGGGAAGGGGAGAGTTCTAATCAAATATCATCAATTCTCTGAGAAGATTAATCTTCGAGGAAGGGCCAGGTTAGGGATGCAAAGAATGGGGATAATCTTTGAGCAATGATTTCAATATCTATGGCCTTTATGATTCCACTATTACTTTTTGCTCGCTTTTCTGAAATCAACAGATTCACTATCAATAGCAGATTTGATTTCATCAATTTCTTTTCTGGATTTCAGGTGAATTCACAGTTAATGAAGTAAAATTCTTTTCCAGTGAAAGGCAATCGTAGTTATCCCAAGCCATGACAAAAGATTTTGGATGCAGATACAGCACAAAGTCCCGAGCAAACCCGGAGCAATATAGGTGAGAGGGTTGGGGTGCGGGGAAGGGGAGAGGGATATTATAGGATTATGCAAATGGAAATCCGCCATCTCTGCCCCAAAGGAGACTTAAAAAAACGACCTGGCCGGGGCCTGGTTGAGAGATTGATCTCTCTCCATCTTGGTAGATCACAAACTGAGTTATAATAGCAGGTGAGAGGGTTGGGGTGCGGGGAAGGGAGAGAGGGAAAAATAAACTTGAATTAAAATTCGGTTATTCTTCTAGACATAACGCCACGGTCACGGTCATCGCCCCGATTACCATCATCACTGAAGCGACTTAATCGAATATCTTCTAGCAGCACACTTTCTGCATGTCTAAAATCAATAGCAGGGTCTATTGTACGTGTACGTCCATACCGCCCTTTACTGGATACTCTGCAGTATATCATGCCCAACATGGCAAGTTCATCTATCAACTCGGTTAGCCTTCGTGCAGTCAAAGAATCGATACCTATTAAATTACAGCATTTTTTATATTTGGTATAAATATCACCTGTTGTTATGTCCCCATCCCTTTTTCTATCGCTAGATTCAAGCAAAGTTATACATGCATACATTGCCAGTTTGGATTGGGTTGGTAAAGTCCTTAGGACCTCTGATATACGATCCTGCTCTGTCTTGTCCCGTGCCTTCTTAACATGGTCTTCGGTCACTCCTGACGCATTCTCTCTCTCAGCGAGTTCACCCGCTATTCTGAGAAGATTGACTGCCTTTCTGGCATCGCCATGTTCCTGGGCTGAATAAGCAGCACAAAGAGGTATTACTGTCTCAGCAACCACTCCAGGATGGAACGCTAAAGATGCTTTGCTATCCAGTATTTTTCGAAGCTGATTAGCATCGTATGGTGGAAATATGAGCTCTTCCGCACTGAGAGAACTCATTATTCTGGGGTCAATAAATCCGGGAAAGTGAGTATTATTAGTCAAAGCAATAAAGTTAATTTTAGAAGATTTCAGGCTGCCGCTTTCAGTAGCTCGCGTTAATCCGTATAAAATATCCTGATCTTTAAGTGTATCAATTTCGTCAAGAATGACTATTACATGTCCATTGATATTATCAATAAGATCCCAGAATTTATTCCAATATGTACCTGCATCAGATCCACGCAAATTTACTTTGTTAGAACTGACTTGATTAATAATATCCCATATAATTTTTAGCGATGTTTTATTTTTGCCGTTTTCATAAATAATTTTAACGTTTATTTTATTCTCCGCAGCTTCTTTCGATAATTTATTGCTCACATACCTCGCTAACAGAGTTTTGCCAGTACCAGGTTTTCCATATATGAAAATATTTGATGGCTTGCGCTCAAACATTACCGTGTTAAGAATTTCTACGATATTTTCAATCTCTTTATCTCTGCCTATGATCTCGCTTTTTTAGTCGGAACATAATCCAGGGACAATACATTTGAGAATGATGTAAAAATAGCTTTTGGTGGTGCATTACAGGAAAAAAGCCTTTCATCTTGAACCTCTTCTTCGACCGTCATACCACCTATTGCATTGTTCTTTTCTAACATAAACTTAACTGTGATGCTTCGAGTGGAAATCCGTTATGGTGAATATATCATTTCGACTGGAAAACAGATTTAATCCGTGTAATGTTTCGACTGGAGAATATGGAGTTTGATTAATAAGGGTGTACCATTTCGACTGGAAAACAACATCAGTGAGTGTGTAATTTCGACTGGAAATTTTTAATAATTATTATGATAAAAATCGTATTATTATAGTGAAAATCGATAGCTGAAGTGTAGCATTTCGACTGGAGACCCGTTGCAGTGGGCTTATATTTTCAACTGGAGAATTCCAAAAAAAATAAGTGAGCATTATTAAGATCGAAAGAAGCACAGGATTGAAAACATCGAAGAAACAGATGGAATTCTTTGCAAAAGAAGTTCAATCACCTACATCTGGCAGGTGTGGACATGTACATCAAATTTAATAAGAAAAGTAAGTGTGAGATTTCGACTGGAAATTTGAAAATATATCAGTAAGTTATCTTTGAAGAGTTAAAAATTCATAGTGAATAAGTTTTGACTGGAGTTTCCAAAGAACGTAAAGTGTACCATTTCGACTGGAAAAATAATATCAAACAATGCACTATTTATAACCAAGAAGTTTAAGAAACGATTTTAAAGTGCTTTTTGTGAGTGAGTGTGTCATTTCGACTGGAAAAAATTTTTGAATTATTTGTTCAACCGTGATTGATAGATATTACCGACCAATATCAATTTTTTACAACGATATATATATATACTTTTAGTTTCTATATTAAAAACAAGGCTATTTTTATATATCAATTATTTAACAAAAAAGGTTATTTTTCATTTTCCAGTCGAAATGGTACACACACTCATTTTATTTCATGATGGAAAGATGATAACTCTGTTGCATAACTCTGATCAGGTTCTTTTATCATCAAATGTGCATGCCATTGGAAAAATAAATAAACCAGAGTTTCTTCTTCTATGATTTTGTGAATTCAGTATTGAAATCAAGTAATAATGGATACACGTTGAAATAGGGATCAACAGAGAAAATAGTTCTATATCAGTTTACTTGAAATCTGAAAAAATATGGTTGAAATCAACTCTAGTATTGATAGCGAATTTGCTGATTTCAAAAATACATGGGTAAAGTAAAAGATATAGATAGATGAAATCATAAAGGCTATAGATATTGAAATCACCAAAAATAGGAAAACAGAAAATCTAAACATAGGAAATGAATCGCGTTTTCATTTTTTTGATTGTTCAATTGATATCACCCTCTCCCCTTCCCCGCACCCCAACCCTCTCACCCATATGGCTTCGGGGTTGCTCGAGCCAGTTAATGTTTTGTTTATTCCCTTGAAACCCGGATCCTCGTTTCCCATGATCACCGGTGTTGGAGATGTGGCGCGGGGCAGGCGGTCATCATGCGCAGCAGCTCTTCCATGCGGCTCGGCACTTCAAGTTAAGCGCGCAGCTGCCTTGCAATACAGGGTTAAGAAGGCCGGTTTTTTGGCAGGATACAGAGTCAAATAGTAACGCAGCTACATCGCTGGGCGAAGAGCGCGGAATATAATATGTCAGGAAGTCTTGCCGCACACAAAGGCACCGACCAGCACCAGGCCTGCCGTCAGTCTCGGTGCTTCCGCAGCCGCTCTCATCTGCACTGGCGACCATGTAGGTGCCGATAATTGCCGCCGGTCCCGACCTTGTTTATCAAAATAGGTCATGTGACCTCTCTCAAATAAATCCATACAAATAATTGGTGATATTGAAATGTCAAACAACGATGCGGCAGATATCCAAGCCGCTTTAAAGGACATTGGTGTTACAGCAACACCTGAACAGATCATAGCCAGGTTGAACGCCCTTAAGCAATTCAAGGTAACTGGAAACGAAGCGAAAAGGAGTGTAATCCGCGCTCTATCCGAATCGGCAGGTATTGACCCTTCTAATATTTTAAAGGGCAATTCAGCTCTCACCAGGATTGCTGATATAAAAGAGAGCGGCAAATGGATGACCCTCAAAGTAAAACTACTCCAGCTATGGGAAAACGTCTCTGCTAAGATAACCCAGGCAGGTTTGATTGGTGATGAATCGGGGATTATCAGATTCACTATGTGGGAGTCATCTGGTCTTCAGCCGATGCTGGAAGGGAAATGCTATGAGATCAAAAATGCCGTAACGGATGTATATAATGAGAGATTTCAGATAAAATTCAACAAGGCAACTTCAATCAGAGAAATCCCTCCGATATAACCGTCAGGCAGGAAGAGGAGTTTACAGGTGCAATCGTCAGCGTTCAATCGGGCACGGGACTCATCAAGAGATGCTCTGAATGCAACAGACAGATAAAAAACGGTATTTGCGGCGAACATGGTAAGGTGGAGGGGATATTCGACCTGAGAATCAAGGCGGTCCTCGATAATGGTAAGGAAATAAAAGAACTTCTCTTCGATGCAGAGCAGACTTTCAAGATAACAGGTATCGACCTCGCCAAAGCAAAAGAGATGGCAATAGCGACCCTTGACCAGAATGCAGTCGCACAAGCTATCAGAGACATATTGATGGGCAAATATTACCATGTGAAAGGCAACTCCACAGGCAGATATCTTATCATAAAATCTATGGTTCTCCAGACAACCTCCTTGAATTCAGACGCAATACTGGCATCAATGGAGGCGATTTAAATGGCAGAGCAGCAGTTCAAGCGAGAGCCGGCTATCAGAATCTTTGCCCAGGAGTTATCCCACACAGAATTACAGTTGGAGAAAAAGGAAGATGCAAAGGGCAACAGATTCACTCCTTCGTACTGTTTATCACCTACTGGCGCTAAGATTAACCGTGTATTTTTATGCGGCGCGCTAACAGAGGTTGACGAAATAGATACGCAGAATGCCAGTTTCATTAAGGGTAGACTTGTTGACCCGACAGGGGCGATCAACATTATAGCAGGTCAATATCAGCCAGAGGTTGCAGCAATATTCCGGCAACTTTCAAATAGAATACCCGTCTTTGCAGCGGTTGTGGGTAAGATCAATATCTATAAACCGCAGGATGGTGGCTGCTATGTCAGCATCAGGCCAGAGGACCTCCATGTTGTAACCAGGGAAATCGTCGACACCTGGATTGGTGAAACTGCAAAATGCACAGTTGAAAGAATAAAATTCCTGAAAGAGCTTATGTCCGCAGGAAAATATACAGAGGAACAGAAAGTTGTGATATCCATCTACAATCCGCAGATCGATGAACTCAAGCGCATGGTTCGAGTAGCAATAGGCAAAGAGATCTCCAACGATTACAAACCCGGAATGAATGATGGTGATGGAAGTGCGAAGAAACCAGCTATGGCCCCAAATGAAGAGGTAAAAACCTCCATATTACCGCCAGTTACATCTCCAGTAGCACAGAACTCGACGCAAGAAATAAAAGAATCAAAAACAGAAGCAATGTATAACCTCCTGAAAGAGCTGTGTTCTCTGTCCGAAGACGGCACAGTTGGTGGAAATGCTTTTGCTGACCGGCTTGTGCAGCGTAAACTAGCTTCTCCGGATACAGCCATGACCTTAGTAAAAGACATGATGGATGGAGGTATGGCATACGAAGCAAGGATGGGCAGATTAAAAGCAGTATGATTTTTTCCTCTTATTTTTTTGGATGGAAGAGAAATCAAATGCGGGTAGTGTATCGTTTCGACTGGAGATTAATATTGTTATCAACATAATGATAGAATAATAAAGCATGAGTTGAATTAAATGGGAGTGCACCATTTCGACTGGAGATTAATATTATCATTGTCATAATGGCTTGAATGTGAAGGAAGGCTTGGCGAAATCCTGTACAATTATTAAGAGTTCTCAATCTTTTTTGTTCGCATCACGTGCGTAGAGCGAAGGCCAGCAGAGCCAGCGGCTGGGAGTATTGAAAGATTTACTAGTAGGATGTGAAAGACATGAGTAATGACAAAGAAGTGAGTTAGAGCGCTCAAGAGCCGCCAATAGACATCAGCCCCAACTGCGGCTAACTTATCTGAAGATTCTGCCCTCCCCATAAACAAACCAAACAAGGAGTGATTGAATATGTCAGGGAAACATTCGTAGTCGGCACTCTGGAAATCGCGCCAGATGTGCCTGAGGAGAAGAAGGCGAAGATCGTTGAGGATTTCGAAGGAGTCATGGAGACTGACATGGCTTGGGACGACCATAATAAGGAATACAAGTTCTCACATGTTAACTGGTTATCGCATGTCAGAGAAGAAGACATCAAGGAGTGCTACCAGAAGCATAAGCGGCATATCAAGCGCATATCGTTGAGCCTCTGGTATTTATCAGAAGCGGACTTCGGTCTTTATGTAGACCAATCAGAACTCGCGCTGATATTTGGACAGTGGTATAAACAGCACCCAAGCACCATCAAGGAATCTGCAGCATATTTGTTCGGGACATTGCTGCCCCCAACCAGGGTAGCAGCGGAGGTAGCATGATGAACACGAGAGGTCAATTACCCACACCTATCAGGTGTGGGGGACGATTCTCAAAATTTGCCCACTATGGAGGTTCTTGATATCTCTTCGATAGATGCGGTTATTTCAACGAAGTATTATCAATAACTTCCGGCTAAGTTTTTCTCAACCACAATTTTACGGAGAAAAATTTCCATAAAATCATTTGAGTTGATACCTAATGAAACAGATGCTTTTATTTGAGTTTGTTGATACCGAAACGAAAAACAATGCAGAGCCTGTCGTTTTCAAAAACTGCGACCGGGAGAGCAAACACCACAGGCAACTAAAAGCACTCCACCTGTAAATACTGATCTCAAAACAGACCAGATAATTGAACCTGAAGATAAAACTCAGGCATCAGGCATCACACTTGAAACTACTATTATTACAGCGCCATCATCTCCTGAGATCATATCTGATGCAAAGCAATTCCCTGGAATAGATGAAAATAATCCCAATAAACCTCTCTGGGATGAAATCGAGTCCGGAAATTTTGACAGAAATTCTATTATCGAGAGATATAAAACACTCGGAGAAACTGCGGTAATTGAGAATGACAGAGGATTGATTGATTCGCACAGGCGCCGCGCCGCTCACCTCGGTCAGTTCTTCACCCCAGCGCCGATTGCAGAGTTCATCACTCGGCTGCTGAAACTGGATTCCACGAACCTGAACCCTATTATCATTGACAATAGCCGCGGTGTCGGCGGGATGTTCAGGTATCTTTCGCCGTCATGCAGGATAGCGGGCATTGAGCTTGAGGATAACGCATACCGTATGGTAAAGACGCTTTATCCTGATGCTAATATAATTAACGACGATCTCAGTAACCACACAGAACTTGATAATAAAGTAAATTTCTGCTTGATAAACCCCCGTTCTCCATCCAGATAGAAAAGAAAAATATGAAACTGGAGAATGCCGGCTGGGGAAAACTGGGCCCCGGTTCATCTATACTAAGCCACATGGCCGCTATGGAAGTAGCAATCAGGGCAGCCAGGGGATATGTTGGGGCTGTGGTTCCAACATCTTTTTTGAAAATGAGAGCACTCTCACCTTCGAACGTTGGATAAAAGATCACGCAACTAAAGTAATGCGAATAGACCTTCCTGAAGAAGCATTCAAAGAAAACGGTACGCAATGGCATTGTTCTGTTGTAATTTACAGGCTTGCACGTTACTATGGCAGAAACAGTAACGATAGCGAGCTTATTCATCTGAAACTAAACTCGTTATCAGAGCTTGATGATGCAATAACCACATGGAGACTTTCGGGTCATGAAACCGACCTCAACAAATTCTTCGAAAACAATTTGAAAGAATATCCACTTGAAGACCTGGTACTCCAGAAGTATGAGGAAGAGACCGAATCCACACTATATTTCAAACCGCTGCCAATTACTGAAAAGGATTGTGCCAGGATAGTCCTCAGTGGAAATGCATCACAGATCCGCATAAAGCCAAATGGACTGCTTGCAGCTTTGAAAAACCAGGAAATCATGGACGGCTTCGGTGAGGCATATAACAACGCAACAAAAACCAACGTATCGGAATTCAAGATGTATACCCGGAGGTCTAATATCATCGAGAACCCGGACAGGATATACGAACTGAAGAAAAAGCCGAAGAACTTGGAATGGAGACAGTAATCGATCCCCAGATATTAAACTGGATCCGGAATAAAAAGAAATGGCTGAAAAGGCAGATGACGCCTTTTGAACAGTGGATCTATCAGGAAAGCATGGAACGGGCTGTGAAAACCCCATCTCCGGGTGATGTACTCATCGCGATAAATAATGTCGCTCACCGGACCATGACAATTACTGCTGATAAAGAGTACATTGTTACAAAATCACCGTATAGGGATGCACTTGAAATAACAGATGACTCTGGAAACACTCGTGATCTTGAATACCTCGACATGAGTAATTTCATACTTAAAGACTTTGAACCCGGCAAACTGATAGAGCTTAACGCTGAAAACGGTATTAGAACTGCCTGCAGAAGTCTGTATAAACAGCGAATTAAACAACTCGAAAAACTTGGCATCGATTGGCTCTATCCATTCCAGGGAGATGATGTTGCCAGGATGTCCCTGAAAGATTCGAATCTCCTTTGCTTCGAAATGGGATTGGGTAAGACTCGGACCATTATTGCGCTTGGGCTCCTGTACGGCTGCAAACATAATCTCATTGTTGTAGAGGCACGGCTTAAAGATAGTTTCATCAAGGAATTCAAAACACTCAAGATAACTGATTATAAAGTAATTGAAGATGAAAAAGACCTGAGGAATTTAAAGAAATTCAATATTATCTCATACAATAAACTATGGAGACCCCTGAACAATAAAACTAAAAAGACGTTTGGAAAAGCATTGCGCAGGAGATTTGGATACATAGCCATCGATGAGGGGCATGGCATCAAAGCCCAGGGCAGTAAACAGGCTCTTGCTGTGCGATGCCTGAAATCCAGGTATAAACTCATCAGTACAGGAACTCCAATCGCAAATTATCCGAGAAACATATTCAGTCTTCTTACATTTGGCTGGGGTGATGGTACAGAACTGAACAGGTACGGCTATTATACACCTGTTTCCAGACCGAATGGATATGGATACACATCGGGCACGCGCCAGTTCAAAGAAGATTTCGTTAGCATCGAATGGGTAACTCCCCAGTTTGAGCAAACGCTGGACTCCGGAAGAAAATCCCGTGAGATGCCGAAAATAAAAGATATCAGAAAATGGCATGCAATGCTTGCACCGAAAATGATCCGGCGCACACGGGATGAACCTGATGTAACTAAAAGCATTAAAATACCGGATGCTAAAATCGAGGAAATGATAATCAAGCCTGATGCTTGCACAGGTCGCTCATTACAAGAAATGGCTTGATGAATTTGCGAACTGGTTCAAACAACAACTTGAATTGGAAAAAGAAGGCGGGCACAAAATCGACCAGATGATAATCCTGGCGCACCTGACCAAACTCCAGTTTGCATCCACGATTCCGCAGAGCCCTTCAACAAACTTTACAGGGTTTGAATGGATAGGAGACCTCACAACAAAACAGGCAAAAACCTTGGAACTGATAAAAGAAGCCATCGCCAACAAAGAAAAAATCATTGTATACTCCGAGCGTCCGGAATTCCAGAAATTCATACAGGTGGAACTCAAGAAAATCAACATTGCATCGCATGTATTCATTGGCGAACAGGGGATAGAGGACAGGAACTATTTGCTGGATGATTTCAAGAATAACGGAACGGACGTACTTCTGGCAACCACAACCTGCGGCGGCACGGGCTTGAACATCCCTGAAGCTAATGTTGTGGTAATAGCTGACACGTCCTGGACTCCGGCACGCCAGATACAGGCATATAGCCGGATACTGAGACCTCAACAAAAGAAGCAGCCCAGGATCACCCTCTTGAGATGTGATGGAACTATAGATATGTACATGAGGCAACTCATGAATGCAAAATCTAATGCCATAAACCAGGGAATTGACCACAGCGAGTACGAGGAAATTGATATGAAAAAATGGCTTTCCTACAGGGATTTCACAATCAAGATGTTGAAAGATGAAGGGTACGATATAAATTAAAAGTGCTGAAAAAATATCCAAACAAAATACCACAAATCAAAGAGGTATCAAAAAATGGATATTAATGCACTGAGAGTTTTCAATGCCCTGCACTCGCTTTCGATTTCGGAGGAAGAGTTTGCTCTGATAGAAAGTGAACAGGGGCACATAGAAAGATCAGGACTTTACATTGGATGCATCAAGAAAGGACAGTCCATCTGCGTAAGCCATGATGAAAATCATAAGATCATAATCAAGAATATTCAGGCAGAATTCCCAACACCGTGCAGGGTATTGTTCAAGACGGTGATCACTTTTGATAACCTGCCGCCGGAAGTATATACGCTCCATTCGATCGCCCAATACAGGACTTTGGATGCGGATATCAAGCACAGGGCAGATAACCTCGATGAGCTGAAGGACAGGATATGCGACCGGTTCGTCGATAATAACCCGAAGAATCTGGGTGAGTCTTGTGATAGCAGTCGTTATTCTGGTTTTTATTCGAATGATGAAGGAAAGAAGACTGAATGGAAAGACATGAAGACACGGTTGATAGATTCTCAACTCCATGCGCTTTTCTGGCTATTCAATGAGGATTATCAGAAGTTCGAACGGGAGGTAAAGGTATCAAGAGATAATATCGCAAGAATCGTCAAAGTATTCGAGAGAAATAACCGGCGTCTGGCCATAATCCAGAGGACGAACAATTATCAGAAGAAGCATACTGGGGGCTGCATGAGCGGATACGGCGGCACGTGGGATGAGACCATACAGAGCAGCGAACTCATGATAAGGTGCTTCAGGCCGAAGGATGTGCAATATAATTATGTTGACCTGAATCGGGAAATATATCTGCCTGTCGGCTACTCAGAAGATACGGAGATATGGCTTGACGATACATTGTTTGAGAAGATTGGCCACCACGAACTGAAGGTCTTATCCAGGAGATTATTTGCTGATAACCCTGTTCATGGGAGAAGGTGGATATTACTCAATGCTGATGAGTTTAATAAAAAACAGGCTTTGATCAGAATTGAAGTGATGAGTGCTGCAAGAAAGGACCAGGAAGAGCAGGCAAAGAAGAGTCTGGCCAGGAACATTGATACGCAGTTTAAGAAAGGGAAGGTTGTCAGGCAGGGAATAACCTTCACGAAGAACAGCATCGAATGTGAAGGCATTAGAATTAAAAACCACAAGCTGGGTGAGTTTGTGATGAGAAACCAGGTTCATCTGCAACTGGAACCGGACTTCAGGAGGATAGTACAGGACTTCATTTGCTATATCCTGAACATCCAGGCAAGCCAGAATTTCTACTCAGACAAGATATCCTATGTGTGCAATTTCGTAGGCGATGAGACAATAGATATCGGAAAGGTAAAACTCCACATAAAAAGTGAGAATAATAATATCTTCATCAATGACCGCAGGATTCGCAAGGATGACCTGGTTGAGATCATATTCAAAGCTTTATCTTACATAGACCAGACTTCCTTTGATGCATATCTGGCTTATAGCGCAAGTGTCAATCTCGCATTGCAGAAAACGCTCGCAAGTGGCGGGATGTCATTTGAGTTAAAGATTGATATCACCGAAGACAACTCCCTGCCAGTGAAAAAGGAAAAGATGTTGTTATCTCTACCCCTGAAACGGGTGAAGGGAAAAAATTATACAACTATCAACGGTGTCGATTATAAGATCCAGAACTTGCAGGCGTTCTTCGATATAGGTAAAGAGATTAACAGCTCAAGGATCGGGTATAGCGGCGGCGGATATTTGCAGAGGACCATCAAGATGCTCTACAGGGCTATCAAAGACATAACCCCAAAAGATATCGGCGATCTGATCCGGAACGGCGAGAAAGAATACGCGAAGCTCCAGTCTCATGTTCTCAAGGAGAACACCAAAAAGTCCAGGAAGGCCGATGAGTTCGTTAAGCACGCAGCCAAAGTGAGTAAAGCGAAGCAGTTAAAGGATGGCTTTTTAGTCAATGGCGCAAGCGGAAAGACTTATACAGTCAATGCCAAGACCCTGGCCGTATATGAGATCTTGCCGGGAGAGAAGCAAAGATACATCTGCATAGTGGATATGGAAACCCCGACAAACAGTGAGTGGGGCAGAAAAGATGCTCTGGCAAAAGATTACTGATGCTATCACATGACCTGAAGGTTGCCGACCAGGTACATACTTTAGAGCTTAGCGGACAGGAACCTGGGCTTGAGGTGATGGCATAATGAAACTGCTTATTTTGGGGGAGGAGGGATTGGATCTCATCTTGTCGAAGAGCTGTGCAAGTCGATAGACCAGGGACAGATAGACCCGAATATAGAGATCTCCATAGCGGATAACGATTCTGTGGAAGTAGACCAGATGAGGTACCAGAACTTTGTTTGCGATGAAGTTGGGCTCAATAAAGCGCAGGCGGTCGCTAAGCGGTTTAAACAATTCGGGATTACAGCTATCAGTAAGCGGATTAAAACAGCCTCGCAACTCAAAGGGTATGACTTTGTCATGTTGTGTGTGGACAATGATACTACCCGGGAGTTGGTGATAAATTACGCGTTCTCCAGGAATATCAATTTCCTTGATTTAAGAGCAGACGGCAGGAGGATTTCGGCATTTCCCAAGATGCCTACGAAGGAAGGTAATCTAAAGCTGGTAGATACGGGCGATGCAACTTGTTATTCCTGTCAGGATCCTGCTTCCTTGAGGCTGGGAAGGATAGACAAGGGGAATAGAATAGTCGCTATAATTGGTGTGCAGATGCTCCTTAATCATCTGCGCGGACTGAATAATAAGATTATAAATTTGAGTATATAAAAAGGAGATTGATATGAAACCTAAAGACAGAACAGATGAAAGAATACCCATGTTTGTTGAAAGCCCACGCGGGGATGACAAGATGGGAACAAATGCCAATACAGGCAGCCTGATAAGTGACCATGAGGCGAGTGAGAAAGGAGTTCCGTTTGAGGTGGGAGTCCCGAAGGAAAAGATACAGGAGGCAGTCGAGAAACAGTTGAAAGATGAAAAGTGGGTTGTCATCGAGAAGAAGGACGGTAGCTCGGAACTGCTGACTAAAGGGGACATACCAGAGCCAGAAGAGGGAAGAGGTGAGGATGTTCCCAGGGAGCACCATGAGAAGACGAACACAGGCAACGCAGAACCTCCGGGAAAAGCCGGCGAGGATGATTGGAGAAAGGTCTTCAGTGTAGTTCCGGTGAAACCAAAGCCTGAGGAGCCCGCTGTTAAACCTGATACGAACTCCACGGTGACGCCTGCGTGTACCTCGGGACCAAAGAAAGAGAAGGAAACCTGGACAAGCAAATTTGAGAACCTGAAGAGTGCAACTGCAACTCATAAAGGAAAAGGAGGATAAGATGAATTTCAAAGATTTGTTACTGAAATATAAAGCGGAAAAGACCCGGGTCATAATAAACGGTCTTGGCGACGGAGAGACAAAGGGCACGATTATAGCCGTCAATGACGACTATATTGAATTCGAGCTTCTCAATATTCAGAAAGAAGTGAAGTCCGGGAAAGAGAAGATCACAAGGGAAGTCAAATGCATCCCACTAACAAGCATTTTTGACCTGAATGAAGGCGAGAAGGAAAAGATAGTGGAGACAGGATTGGGTGTATTTGAAAAGAAATGAGGGGCTGCAGGCATCATCCCAGGGATGAAGTCTTAAAACACCTGATTTCAATACCTCAAAAATCCATACATCTAGTCGATTTTCATGATTAAAATCGACCTCGATCAGAAAAAGATACATTTCTTTACGCCATACCAGGCAAGAAAAGAGAAAGGAACTCCGCCACCTTTAACATTTGACCTCGTTTCGGCATATATTTGCCCTATATGCAACAAAATCATCAGGGCTTATTATATTGGCATGATGCCAAAACACAGTATCGATAATTATGTTGAAAAAACAGGTTTAAATGAACTACCTGAAATGCAGCTTGTGGTCGGAAACGCTGGCGGTGGGCAGTATCTTAAAAACACATCGCATTTTGATAAATATTCGCGCTCCAGCAGTTGCAAATGGGAAGAGATTCCACTCCGGGGAGTGAAGACATGCCTTGAAGCATTATTTGAAAAGATAGATACTAAAAAGAAAGGATACACACTCCCAGAGAAGCTGGTTGAGCTCGTAAGTAAAAATGAGTTTGAAGGGATCAAACTTGTGCCAGATGTATGCGGAAAAGACCTCCCCATGCTGATATATAACAAGAATATGCTTGCGGACATAGGACTGGACAAAGAGGATGCTCTGGTCGATTAAAAAAACTCCACACAAAGATGTGGTGATATGATATGGCCAGTTACAGATTACGCATTATAGATATACCAGCAGAGGACAGACCGAGCAACCGGCTAATGTCGAATGGCTCAGCATCCCTCAGCAATGCCGAGCTCCTGTCGATAATTCTCAAATCAGGTTCGGTCGCCGAGAACGCAATTAACCTTTCACAGAGAGTCCTGTCGCAGTTCGACTTAAAACAGCTCTCAGCAATAGATATGACCCAGCTCATGAAAATTCACGGCATCAAGTCAGGAAAGGCGGCTCAGATTGTGGCTTGTTTTGAGCTGGCCAGGAGATTGGAAATGTTTGACAGCTCATCTAAGTTCAAGATCAATTCACCGGAAGATGTCTACAGGCGACTTTATCCGACAATGCGGGAATCAAAGAAGGAACATTTTGTGGAGCTGTGCCTGGATACCAAGAACCAGATTATCAGGGAAGATACTATATCCATTGGTTCACTCAACGCAAACGTCGTTCATCCAAGAGAAGTTTTTCGCACCGCCTTGATTGAGTCGGCAGCACACATTATTGTTGCTCACAACCATCCATCCGGCGACCCCACGCCGAGCAGGGAGGATATAGAGATTACAAAAAGCTGGTGGAAACCGGGAAGATAATGGGCATTGACGTTCTCGACCATGTGATTATCGGAGATTGCAGGCACTTCAGCATGAAGGAGGCTGGACATATATGAAAGAGAACACCTGCGATAAAGCAATAGAGATACTGCAGGCTACATCAGATGGTAACCAACTCGCACCTTGTGATCTGAGCCTTGTGGAGGGTGCAGTCAACGGCTTTCTAACAGCAGAGGGTATTGAGGCATTCAACAAACTTCATGAAACAGTTGCAGTCGGGGAATATAAGCAGCCCTGGCTCCACGGCATAGAGAACTTGACTATAGACCATGTGGGATACGTTTACTGGAAAGGTGCCATAGTAGAACACTATGAACAGCCGTGGGCTTATTCAAAAGATGCAAAAGAGAGTGCCCTGGAGCTGAAAAGAAGATGTGAGATCCTTGAAAGCAAAGGTATACCACTCAATATCACAACCGTGATCTGGAGATGGGTGGAGGGTGAGTGAAATGTACGGCTGGATAATAACAAAAGATGTCCTGTTTAAAACCGGAGACAACAGAGAATGGGAAACAGATAAAACCGGGACAATGGGTGGTCACGATACCACTTTCACAAAGGAAGAGATTTTGAACGGAATTACCTTCCAGATGTTTGATGACGACATGATCCTGTATTATGAAGGAAAGATTGTCGGAGAATATGATGGCTTTGAGCCCCTTGATGATTTCGGGATGCCAAATGCCGGATGCACGTCGATCTGGTACGATGGCAAGCGATTATAATAACCATTGCCTTAATCAGAACTGCTTTGATCGGGCATCTGGCCCAGCAAGGCAAAGGTGCGGGGATCTCTTCTATAAAACTAGAGGAGCTTATCGATGCCCTCAAACATGAAGGCCGGATATACGAGCCCAGGAACGGCGTCCTGATGCCAACAGAAGGGGAAAATAATATGAAAAATGTAGATCTAAAACTTGAAGGTAATATCCTTACCATCAAAGTGGATATATCAAAGGAGTTCGGTCCTTCAACGTCTGGAAAGACCACAATTATTGCATCTACTGAAGGCAACAAATCTGCGCCTGGGAAAGAAGATGTCAAGATCGGACTGAATATCTATAAGAAAAAGTAAGCGCTGCCGGTAACAGCAAGACATAAAGAACTCCTGGGCTGCAAGAGCGGCCCGGCTATTTTATTGGAAAAATTAATTACATTAACAGTCGGTCAACTACTACGCGCTAAAGGCTGGAGGCTTGATTATAATATAATAATTTATTTGGTTTTTATCCTGAAATACAATACCTTTTAAATTCGAATAACAATAGATGGAAATTATGTTTATACTTTTCTTATTAAGCTTTTTGATAGAGTGATGTTCTCTTTTCTAATATTTCCCTTACCTTTGCTTCAGCAGGAGAAATGACTTTTTCGTTAATAGAGGCAAGAACTTCACTAATACTTTTATAATAATAAGTTTCCAGAACCCAATGATAATCTCTCATCGACTCAAACATACCATATTCGTTTTGTGAATATTCCAACAGCGGTTGAACTGGAACGGATGGAATGTGTGGCACAATAGCACCCAACTCTTGTGCAATACTTTTTGCATCTGTTATATCAGCGATAACAAACCGTGCCATCCTGGCTAAGAGTGTAATAGTCTCTGTTGTATTTCTAGAATTTGGTTTCTCGAATTTAAATAAAATAGGCAAGTAGTTTCGTTTGCGAAGCTCTTCTTTGAGGGCATATAAGACAACTTCCCTCTCAGGCGTGAAGCGGCCAAGAATCAGAACAACTTTAGAAGTAATTGTATCTATCACATCACGGAGTTTCTCGTTATTAATGAGTAAATATATGAACTGAGCGACTTCAAGATTATCTACTGTAATAATAGGTTCGTTATCAGGTGTGATTATAAGATCTGACTGTATGGCTCCCTTTAGTTCCAAATTCCAGGCAGAAATTCCATAAATTTTTACAACCGGTGAGGTTTGCTCTCTCGAAATTTGTCTTAGCCAAAATGGCATACTCAAGATTACTCCCACTGAGATCAGCTCCATTGAAATCAGCCCACATAAGGTTAGCCGTGCTGAGGCTAGCTCTATTGAGGCATGCTTTTCTGAGATTAGCCCCACAGAGGTCAGCTCCATCGAGAGATGCCTCATTAAGATAGGCATTACTGAGGTTAGCCTCATAAAGTTTAGCCCCCATGAGTTTAGCCTTTATGAGATTAACTTTACTGAGGTTAGCTCCAACGAGGTTTGCCCTGCTGAGGTCAGCCTCAAAAAGATCCGGTTTCAATTCTGGATTATTTTGTCTCCACTCATTCCAGACAACTACCCCTTTTTCGATGATTTCGAGATGTTCTTTATTTGCCACTCACTCACTTCCAGAATTGTTATTTTTTGAGTCTATAGATAGCGATTTTAATATCACTGAAAATACTATTTATATAATAACTGCTTTATAACTTATAAAACCTTCTTTTTCCTCTACTTCTGTTACCGCATCTTTTTCCCAAATACAGACATAATCAATATGCCTCTTCAGAATCTCATGAATTCTAGATGCAGGCCTTGCATGCCAATTTCCTATAATTACAATAAGTGGTTTAGAAGACTTTTCTGAGAAGTCTATAATAAGTTCACCCATTCTTGTTTCTCGAATATCATCTTGATCTATTGTGCCAGTTTTCTCATCCTCATTTATATCGCACATGTCAATTATACAACAATAATTCTCTTTCCATCTTTGAAACCATAGATCGGGTACATCTTTTTGAAAAGTCTCAACTAGAACATATTTTGGTTTTAGCATTACGATTAATTTTTCTTGACACCAACGTCCTATACGCGGCGTATGCCTTTCACCAATTATAACTGATCTGCATTCACTTCCACTTTGGCTCAATGGATAATGCCTAAATTGATAATCAATACATTGTGTGAATTTCTCAATTCTTCTGGTATCTATCATGACTATTAAGTCATGATTATTCAAGATAAGCTTTCGGAAAAAATAAAATTAATCTCCCGATATCAAGGGGCAATTATTTTATATGAGTCAAGACGATATCGCGCTCCTTCATTTTTATGCTAGTCTGTTAAGATATATAAGGTAAATAACAACACAATTGAAACTATTTTGGAAAAAAACCCCAAGACACACTCAAACGCCGCAAGGCTGGCAACATCAGCGCTGATTTTAAATAAATTATCACGGGCGAATTATCGAGGTATCGATAGTTCAGGAGCTAATATGTCAGAAAATAGTCAATTTAAGGTCCCCTTCACCGGGCATCGTCATCTGAAATACATTGATGTGGAAAAGTCTCTGATTAAAGTGCGTTCGGATTCCACTGGCGCCATATGGATCACCGTCGGCGCGTATGGTCTTGATTCTCATGCAGCTCTCGGTTCGCATGGATCATTCTATCCCGTTATGGCTTGTCCGTCCTTTCCCGGCTAAGGTGTTGTGCGTCCGCTGGCCTTCGGGTGATGCGCGGGATTTGCTGTTCCGGTCTGTCAGGGATTTTGCAAAGTTGTCTGTGGTGTCTCCTGTGTTCTCATGGGTGCGTATCAGCGCCGAAATGAGCGCATTTTATACCTGGCTTCTCTTTAAAATGCAAAACAAGAATTGTGATTTATTTTGACTCAACTAAAAATAGCCTTCACTGGCCATAGACACTTGAAATCTAATCAGGTCGTACAGTATTTGAACAAACTACACCAGGATTATCCTGGTGCTATCTGGATCACTGGCGGAGCTGTAGGACTCGATTCCCTGGCTGCCGAGTTTGCGATGTCACACGGATTGAACTCTGGTTAATCTTACCATTCCCGTCAAAAATCATGAACCTCAAATGGTCACAATCCCAGAAAGATGTCCTTAAGGCTTCCGTTGCATATTCAAAGAAGTTCTCAGTTCTTTCGCCGATCTACAATGTCTCAATCTATCAGCGCCGGAATGAGCGCATGGTCGATCTGTCCGATATGGTCGCCGCATTCTGGGATGGCTCGCGGGGTGGGACGGGCAATTGTGTCAAATATGCTCAATGGATGAAAAAGGAGATGGTCCGGTTTTCGGAGTTTTCAGTGCTGAAACTCACGAATTAAATCTACCCACACAAGACCCCGGTGATTTGAAAATGGTCAATTTTGAAACTATAGGTTATGGCGGACGAGATAATAATAGTCTGATCAGTGCACTGAAGGAAATGAACGCCGAAGCCGTAATTGATGTCAGGCATAAACCTTATTGCGGCTGGAACAGAAACTTTTGTGGCGAGGTTTTGAAAGATAAACTTGCAGCTGAAGGTATAGACTATCTCTGGATTTCGGATCTTGGGAATATGACCAGGGATATTAATAAAATAAAGCTGGTGAATGAAGCGCGCGGGATAGAGAAAGTTCTGTCTGTTGCTACGCAGTACGAATACGACACGGTAGTTCTGCTCTGTGCCGAGGCTGATGAGAAGAAATGCCATAGATCATATGTAAGGGATAAACTTGCAGCGGCTGTGAACCTCCCTTCATTTCATCCGGTTTAGTAAATTATGATGCCAGCATTTTATTGTTCGGACTGTGGAGTTTATTTCTTCACCGTGGATGGGCTGAATCAACATCCTTGCATTGGTTACATGCCTTTGGAGGACGATAAGAAAAATCCAGACAATCTTCGTAAGGAGGATTGTTATTGATTTTAAATCTTCAGTTGGAGACGGCTAAGGCCTTCGTCATAGCTCTTGAGGGAGAGCTCAAAGTTGCAGAGCAGAACAAAGAGAGTTACTCTTTTCATGACATTACCAGGGTTGTTTCCGGAGGTTCTGTTGTGCTGCAGGGCATTTGCTCGGGTACGCCGCCGAGGAAAGGCGCCATGATCGTGCCCATCAACAGTCCCGATGAGAACATGTTGAAGGTTGAAGATGTTGCTGGCTCTACTGTAATCTTGGGTTCTCCTGGAATATCTGAGATCAAAGATACATTTTTGTGGAAGCTCCCAGAATTCAAATTATGAAAAGATGGCAGCAGCAACCCGAGAGATGGGCATGAGTTCTTCCTTGCATGCACGGGTACTTCTTGGCAACGAGCCGCTTCCTCAATTTCTGGAAATTAAGAACTTTGAGCCTTTTAAACAGATGCTGAACAAATACCAGTTCAGCGCCGTGGTAATGGCTCTTACTCATCAGCTTGCTCTTATTCAGGGCCCACCAGGCACAGGCAAGACTCTGGTTGCTGCAGAGCTGGCGCTTCAGCACATCAAGCAAGGACGCAAGGTATTGCTTGTTGCTAAGACCAACAAAGCTGCAGATATGATGATTTCTGCATTAATTAATCTGATTGAATCAACGAGCGCTCCCAAAGAACTCCTTGCCCTCGTTTTACGCCTCGGAGTAGAGGAAAAAATAGCACCTGCTCTGAGAAAATACGGGCTTCAGAATAAGGTTGAAGCGCATACAAAGTATCCTGAACTGCGGGATATTGAGAATAAAAAAACATTTTCTTCAATGAACTTGAAAATACAAACAATGGAATAAAAGCGATTGATGATTTTATTAACTCGAAGCCGTCATTTGGAGCGATACGGATTCCAATAGCTGAGACTAAGAAAATCAGGTTAAAGAGTAAAGTTGAAGAGATCGGGCATGAACTTCTGATTCTTAAAGCGAAATCCTTTAAACTCCGAAGGAAATCGCTGCTGAGATAATAGAGAGAGCTCCAATTATTGTGGCGACTGCGTACCAATGCCCGCGCCCCGAGCTGAGAGAAATCATGTTTGATGCTGTGATTTTTGATGAAAGCTCTCAGGCCATGGTACCTGAGGTCGCCATGGCGCTTGTCAAGCTGAAAAGTGATGGATTCTTAACTGTGATAGGGGATCACAAGCAGCTCGGGCCTATAGTTATGAGCGAGCACACAATGCTGAAAGTATCCTTGTATGATCTCTTACATAAGCGTATTAAGGAGCATGATAAGACCACGCCACCTAACAAGAAAGCCCTGCTCTCTCTGCGGCGCCAGTACAGGATGCATCCTGAGATTGCTGAGATATGCAGAATGCTTTCATATCCGGAAGGGCTTGAAACGGCCGATATAGACAGAACTCTTAAAGTAGATACTTCCAAACTGAATGACTGCTGGCAGGACCGCGTAATTGATCCTGGGAAAGCTGTAGTTTTCGTATCGACAGAGGAAGTTGCCACCCAGGAGACCAAGGACAGGAAGGGCAGTACTCTCAATTTGAAAGAGGTTGAAATTATTGAGGATATTGTAAAAAGAATGGAAGATCTGGGCGTTCAGTCTCATCAAATCTCAATCATATCCGCTTATAAGGGGCAGAGAGAACTAATTTCCAGCAGAATGCAGAGATTGTCGGTGGGTACGGTTGATAGTTTTCAAGGTGATGAAAATGATATAGTAATTTTTGACATCACCCGGATAATTTGAAAGGAGCAATTGGTTTCATGAAAGATCCAAACAGGCTCAATGTCGCAGTCTCAAGGGCACGAAAAAACTCATAGTTGTTGGCAACAGGAAAAGCCTTGGAAATCATGTTAAAAACCAGGTATTCTTGAAGTTTCTGAAGGCGGTCAGTAAGTTTATTGTCTCCATACCTGCACCCGATATTGCTATTGAGGAAATTTTTCATTCTTGTAATGCTGAGAACATGCCTGAGGCAACCAATATGCGCGTTTCTGTTATCGCTTCTCATTAATATTTATCTCGAGGGTTCAAAGGGTTGAGAATACCCCTTCCGATAGGTGGGGGATGAATCTGACCCTTTGCAATTGTAATACCTATCCCAAAAAGTATTGTTCAGATAGCATTTTAAGGGATAGGCATAACGAATATATGGTATCAAAGACATATATAGGTTGTTCAGATAGCATGAGAAAGTCATTTCAATTTCGGATATACCCAAACAAAAAGCAAGAAGTAGCTCTTGAGAAGACACTCACGATTTGCAGACATCTTTACAATGATTCTCTTGCAGAACGAAAGCGACAAGCAGAGCTTAACAGAATGAAACAATCCTTCAATGTGTTCCCGTGGGGGTATCCTGAATGGATTAATTACTATGACCAAGCCAATCAACTACCATTGACAAAAACAGCATTCCAGAAAGAAGTACATTCACAGGTACTACAGAATACCCTGAAGCGTGTCGAACGAAGTTTCCAGAATTTCTTTAATGGCGCAGGATATCCGAGATTTCAAGGACGAAATAGATATAATTCATTCACATATCCTGGCGGCGGTCTGAAACTCAATCTTAATGAAGGTAAACTCATTCTCTCTAAAATAGGTGGTTTGAAAATCATATTGCATCGAGAAATTGAAGGCAAAATCAAGACATGTACTATTAAGAGAGATGTTGACCAGTGGTACGTTTCATTCTCATGCGAAATCGATATTCCGATCATTCCTATTGAAGTCAAAACAAAAACAGGGATAGATGTGGGTTTAAAATCACTGGTGACTTTCAGTAATGGTGAACAGATTCAACCACCAAAGTTCTTGCGGAAATCAGAAAAAGACTTGCAAGAGAGCAGAATCATTTAAGCAAGAAGAAAAAAGGCTCATCTAATCGTAACAAACAGAAAAATAAAGTAGCAATAGTCCATAGAAGAATCAGGTATCAAAGAAAGGATTTCAATCATAAATTAAGTACAAATCTTGTGAATAACTATGACAATGTAGTGTTTGAAAAATTGCAAATACAAAACATGCTTAAAAATCATTGTCTTGCAAAGTCAATAGTAGATGCATCATGGTCACAATTAATCAATTTAACTATATACAAAGCAGAATACGCTGGTAAAATAGTGGAATTGGTTAACCCTAATGGAACATCGCAGATCTGTATATGCGGATATCATGTACCGAAAACATTAGCAGTAAGAGTTCATTCATGCCCTTCCTGTGGTCTTGTGCTAAATAGAGACCATGTATCTGCGATGGTAATAGAAAGTAGAAGTAGTACGGCAGGTATTGCCGGAATTCAAGCCCGACAGAGCAATCCCAATAGGGAAGCAATGAAGCGGGAAGCTCCTTGTGAGAGCAAGGGGTAGTTCACGAAATCAAGTGAAATCATAATGTAATCGTGTCACCCAGATTAAGTAATATTTCTAATGAATTCAGATTTGGCTTTTGATTTCAATACGATTTCATCTGCGATTTCATAATCGATCAGTGATTTTACTTAAGAAAAAAATTCCATACAAATAATTGAAATGAGCAGAGATTTGTGGACATCCATCGCGCAATCAAACAACTCTTCTGCTCGTTTCACATATATGCAAAAGGATTTTCCCCCTTAAGATCTAACCTTTTTGACGGCATTGTGGGGTTAAGGGATGAGCGCAAGCCTCTGGTTTCAACCGTAGGAGAGGGTTCAAAAAAGGTAGACTTGAGAAAAATATATCAGACAATTGTTTGAAGTAAACCTTTGAATTAAAAAAACGTTTATTTAGAGGTATTTAGGATAATTGACATTTTATTATGCTTATTTATGCTAATTAAACAAACAAAGACACTGTAAAACATATATATGCTGAAAGCCCATCCAAAAATCAGTATAAATAATTTAATGTTTAATGATATTATTAATAAAAACAATGCGCTAGAAAACGATAATTTTAATACCACAGCAAAATAAAAAGAATACATCCTAAAGGCTGTTTTAGTATCCTAAGAGTCATCATATTAATAAAATAAGTTATCAATATATATTAAGATTCATAAACTCTCTCTGACCAAACTTAATCTTGGAACTGCCAATATTTTACCACCTCTGATTTCAGGTAAACATCATAAGAAGCATTATTTTCATTTTATATTACATATAATCGGCTAATTTTTCATATATATCATAAATTAAGTGTCAATATAACTTTGTGTATCCTAACAGTTATTCTAAATGACTAAATTCAAAAAACAACAAATATTAATTATTATATAACTTTATTTTTTATTTGTTTTTTATTATCTATTGTGACTTAATTCAAATAAATCCTAAAGGTTGTTTTAGTATCCTAAGAGTCCTCCTTCGATTAAAATAAGTAACTTATATATGTCAAAACTCTGCTGTTTAGTGTGGTATGCATGATTTGATTTCCATTATTAATGAGTTGAAGTCTTTTGAAAATAGAATTAACGAGCTTTCCTTGAAGATGAAGGAAATCCCGGTAACACAGGCGATAGAAGAAAAAGAAAAAGGCATATTGCATAGTATCGACGAACTCGGTCAATTGAATGAGAATATTTGTTCATTATTCAACAAGATATACAAAAAAGTGATGCTGAAAAAGATGAGGTAACTATTGGCAAGTTAAAAGATATTCTTTTGAGAACGAAAAATGGCAATATTTGATATTTTCGCAAAAAGGAATGTGGAATCAGAGAAGGAAAAAGCCCTAATGTTGTTATTAGATCAGATAATAAAGAAGAGGAAAAGACACAGACCACCACTCCTCGTTCTTATAATCCAATTCTCGCAAATGAAATGGGCAAAAGATTACTATACATGCTCAAATTGGTAGAAAATGAAAATAGCTTCGATTCGAATTCTCAAAAGCTTGGCCCTGTGTTTGATAATGATACAAAATATCGGTGGAATGGGATAGAAAAACTTGATCTTTCATCAGAAACAGAATTAACTGAGCATGATTTCTGGACGACTTATATCAGAAAATATGCAGAAAATATCCTTGAGAACGAGGATAATAGAAATAAACTAACAACAAATGATCTTGATAGAAAGATGGTATTAATAGAGCAGCGAATCAATACGCATACCAGCACAGTGGATTTTATAACAGAGATCCACGATAAGCTGGATAATATAAATGCGTTGCAGCAGAAATTTATTGAAAATGCTTTTGGTTTAATCAATAAATCTCCGGTCTTAATCGATTATGAAACAAAAGTCACCCTGGGCGGGAAAGACTACCGCGTAACAACAAAAATGAAAAAGTTCTGAACGAACTATCTCAGAGGTCGGGCTGGGTTACAGCTAAGGAGTTATCCACACCAACAGGGGAAAGCGAGGCGTATATATGTGACCTCCTTGCACATCTCATGCGTAGAGATTATCCGATTACAAGCTACAAATCATCTGGCAAGAGGTTCTGGGCGATTTTAAAGGAAAAGGAAGGAACCGGTGAAAAAACTAATAATATGCAGGTCGTGGAGAAGCAATCACTGCTGCTTCATGCTCTTCACGTTTTCTGCTATCTTAAGAACCGTCCTCCGACAGCAAGCGAGATTGCCAATGACCTGAAATGGGATGCGCTTTATGTGAAGAATGAGTTGAACAGAATGAAAGAAAAAGGGTTGGTAAAGGACGAGAAGAGAATTATTGACGGAAGGAAGCTGAAGGTTTGGCTGCCAGGTGAACCATGTTAACCCGGTACGAACCTCCCACTAAAATTGTTAGTGAAAAAGAACTTTCTGAAGATATATCCTCGGTATTTATGGCTTTGCTGGAAGCTGAGAATGCATCTAAAGACGGCACTCAATGCGGGGAAAAGACTCTTCATATTCTTTCAGATCTTGTGGAAAGAAAACGGATGCGAGTTAAATCCCTTGAACCTCTTGCTGAAAGAATCGAGTTCCTCAACAGCTTACATAACGAATCTCTAAATCGTTTGGAAAAACAGGACTCTGATATCAGAAAGCAAATAGACGCCGCAAAAAAATTCTCGATGACCTGGAGAAAGTAGCCGCGGAAAAAGTCGTATTTAACAAGGTAGATAATGCCAGCCCCTAGAAAAGCACATGATGAAATGGTCACACGCACCCATAACAGGATAAAGGCCATTTTTCATGTAATTGAAACAAAAAAGAAGCCAGCTTAACATCTAAGCTTCCTCAGAATCTGATTATGGGAGAGGAAAGGGTTGACCTGTTGTTGCGTATTTTGTTTCAGGGGAACATATACGAACTGCCTGTAGAGATCGAAACTCAGGAAGGCAATATGTTCCAGATAGAGAAGAATATAGGGAAATGTGTGGAAACCTTTGGGGGTGTTCTGATAGTACCCAGGTCTTCAATGATCGATGCCATAAAGAAAACACTGAAGCATATACCCATGGCTCACAGTCGAAGAACGATCATTGTCAGCTATGCGTTAATGCAGAACAAGAGTTATGCCAGCGATATGATCATTAAAGAAGCTATTGATCAGCTTCTGCGGTCGTTTATTAAATACCAGTAAATCAAAAGATGTTGGTAATAACATTAATTAATGTTATCACATCAACTTCACGAAACTGGCACTCCAAGCATGCCTGCAACATAACTTCTTATTGCCCCATAGTCTGATCCGCTTATCGAACCTGAATGAGTCCCTCCAAGGGCATCTTCAATTATTACCGAATTCCCAATCGCAGTAGCTGATCTTGCCATACCGTAATGATCCAGAATATATCCGGTATCGTATGTGCATGAAAAAGAACCGCACCTTCTCAATTCTGTGTAGAAGCCGCTTTCGTCGTATGAGTAATCACCGATACTGGATGAAATAACATAGTCACCAATAGCATTTATTGGAGGATATGCTGTGGCGGTTGTGACCGCTACAGTTTCAGCGCCATATTCGTCGACTGCCCTGATAACGATGGTATAAGTGCCTAGAACATACTGGTCCCATCCCAGATTCCAGCCATAATTGTATTTCCAGATCCATTCTGGCGGGTTTGTTTCATCGGGCCTATAGACAGCATACCCGAAAGTATATTGATTTGTATTGGTAATTTTTCCACCCATACCCCATTCATAGGTCGCTTCAACAGAATCGCCATCCGGATCTTCGATCAGAGCATCTATCACAGAAGGATTTATACTATACCTGAATCTTGAATCTCGCTGGCAATCGTATCCACAAAAATATTCTGGCGACGCGTGGACTAATTCTATCCCATTGAACTGCACACCTCTGATAGTTACCTTTGGCGGTTCGTTCTTGTAAATGAGTATCTGTGTGTTTGAATTACTGGTTAGTCCCCATTCATCTTTTACAGTAATTGTGACGTAGTAAATATTATACTGGCGCCCTTTTCCATCTACAAAATCCCAATGCGTGGGGAAGTATTTCTTTTCAGCGCTTCCCGAAGCGGACCATACGCTTTCAGTGCCATCGCCCCAGTCGTAATGGTAATATACTGTATCCCCATCGGGATCGGCAGCGGGATTATCCGGGTCATAAGAAACATACCTGAAAATTATCGAGCCTCTTTCTTTAAATCCATTAAGTGGTAAATCGTTTCTCTTTTTTGTGGTGTTTATGGATACAACTGTTGGTTTTCTGGGTGGATTGTCATAGACAAAAATTGAATCGTTGTAGGTTGTTACTGCTGCATATGGGTCCCTGGCCTGAACAATTATGCCGATAGTCTCATTCAGAATGAACCTGCTTGTGTCAGCCCATGCTGTATATCTATGTGTTTTATTCGCTGCCTGCTCGTTCATTCTCGGAAATAATGAAGTCTGGTTCCAGACCAGTTCAGTGCTTGTTATAAGCTCGTCCTGTGTAGGGGTGCTTTTGAGCCATCCTGTTTCATATCCATCTCCCCATATGTACCTGTAATGCAGATAGTCCTTATACTGCATATCTTCAATATTGGGATCTGTTGCATCGAGGATAATGTCTGCAGGCCTACCTATATGAACTGGATTATGCTGGGATGACCAGGGGCAATCCCTTCGTGCAAAGGATCTGAAGATGGGATTTCTCCCGCAAGTGAAAGGTACTGCAATGCATCAGTGCTATAAGAATTTGTCAGATCAAGCATATTTACATTTACATCGCTGATAACGGGAGGATCATTATAGACAGTTACAGATTTAGTTCCTGAACCCTGCAGTGGATTGTTAATAATGGTTCCTTTATCGTCTATGCCAGACAATCCGCTATCTGTAACTGTAAGACCTATGGTATGAACTCCTGTCGTGGGAAGCCAGAAAACTCCTGGAGGTGGAACTGGGCCTGTATCTCCCTCGTCATGGCCTGGACGCTGTCCAACATAGACCTGGGGCGGAACTGAAATACCATCAAAAATCCAGTCAAGCTTCAGAGGTTCAGGGAACTGCGGCTCATAGTACCTGTTCCAGTCCCATACAGAAGGATTTACTTTTACCCATCCGTGCTGAGTGAGATTGCCGGTGTACCAGGATAAATTAGCATCTGTAGGATCTGCCAGTACATCTACACTTACGTATGGAGGATAATTTGGCGGCTGTCTGTCTTTGAACCAGCCCATCATATTTTCATATCCTTCATCATCTGGCGGAGTATCCTGATAATCCCAGCGCACATGGGCTACCCATGTTAAGTTATAACCAAGTAATCTTTTCAATGACCATGTATAGTTGGGCAGGCCTGCTACTTCACCGCTGTTGTCCCTCACGCCTGAACTTAGAGTCTGATTATCTTTAATTTTCCACCAGCCCTCACCCCAATCTAAATACTCATGTATTAAGTAGTTCATTGTCGAACCGTTATCAGGGCTTTCTTTAACGAAATCATAATAATCTATGGTATTTTTGCTCGTGATATTATATTTTGCATACTTTCCCTGTGTTTCCGGGTAGGCATATTCAAGGGTGAAGTTAGCAGGAACGCGATTTACAATAAACTCTTTCTTGGAGTAGTCTTCGTTGTCTATATATGCCCTGAGCTCCACAGCATATGTGCCGTATCTGGGCATCGATACCGGATAACTCCATGTAACGCTTGTATTGCCAGTCCTGTGAATATCAGCGTCAGCTACTGTGACTCCATCGCTGTTGTAAATTCTCAGGTTTATGTTGGTTATATGCGTATTGTTCGTCCGTGCTGTTCCGGATGCAAGGATCCCTGCAGCATCGGTCTTATAAACTCTTCTAGCCGGGCTGTTTACTGTGATTACAGGAACATCGGTATATACGACATATATAGCCGTGGACGCGGTTAAACTTTCAACATCATAAGCTCTTGCTTCGATTATATTCATCCCAAGGGCAAGCCTTATTTCTTTGCTCCAGGATGCAACACCTGTGGAATTGAGGCTCATATTCGATGGATATAAAGTGTAGCTCTCAGTAAGTGTGCTGCTGCCGCCCGGGACTAAACTTATCACATCGATCTTGATCTTTGATATTCCATCGCTATCGTATGCAGTGCCGTTAACATATACAAACTCGGTTCCGAGATGCTCTCCGGTCAAAGGACTTTTTATCTGAATTGAAGGAGTGCCTGTATGTCTTATTAAAGTGATATTTCTGGAAACACGGTTATTCATATCATCCACAGCAGTTATTGTAAATGTGTTGATACCATAATTTAGAGGCACATCATAATACCAGTCAACGGTTTTTGAACCAAAAATGCCTGTAGTGAGATAGCTGTTTACATACACCGCTGCTACACCTGTGTTATCCCATGCGATGCCGCTTATTCTTGCTGATGGTTGTGTGATAACTGCCCCTTCTTCCGGGCTGAGAATATTAAGTATGGGTGATGAAAAATCAGCATAGATAACAAGAGTTGCGTTAGCAATGTTGCCTTCAGGATCTTTAGCTTTGATATAGAACGTATTATTTCCTCGAACAGTTCCATATCTATATTCCAGTTAAGAATGGCAGGTTTGAACCAGCTGGTGCCCGATAAGGTTGCCTTCAGGTCGTTTACGGATAGATATTCGACTTCGTAGTTGTCGTACACTATTCCGCTGATAGTCAGATTTCTGGCCCCTGTCCAAGAACCATTAATTTCCCCTGTCACCGTTATAATAGGAGGAACCACATCCTTATAATATGAGAGTGTTTTGATAACTTTATTTCCAGCAAGGTCAGTTGCTATTACTTTTACTGTGGTTGTATTTGTTATGTTGTCTATCTGTATTACAAATGTATTATCAAAAGCCTGCGTTGCCATGATATAACTGGTCTTTCCGCTATCGATGATCTCTGCATGGACCCGCACGTTATTTGGCAGGTCCTCGTCATCCGTGACTTTACCGGTTATTATGGCGATGTTGCTTTTGCTGTTTAATTTTATATGGTTGCTCGAGTTATCGATCGTCAGGTTGGGAAAGACATTATCGTAAATTACAGTGGTGTTGCTGCTCCACCCGCTTCTTCCACCTGCCTTATCAAAAGCCTCTGCCCTGGCAGTATAAGCGGTGTTTGATACTGGATTGCTGATAGTGTATGTTCCTCTGGTTGAGTTTACTCTGCCTGAGTATATTAAAGTCTTGTTAGGGCCTGAAAGAAGCTCGGTGAGCATATTTTTCCTCACTTCCATATTAATGTGATCAATACCCTCCTCATCGCTGGCGCTGAAATTAAATATTATACTTGATTGGGTTGCATTTACCCATACAAACATGCTGAAGTCTGATGGATAATGTGGTGTTATTAATCCCGGTTGATTAACAGCAGGATTAGCAGCGGCAATGCCAGCTAAAAAGGAGGCCGAAAGAAGAAGAACTGGAAGAAGATGCCGGGTATTATGATGAATTGAGCGCGACATCGTAACCGCCTACAACCCTCCCCACAGCGCTTCCTGTAAGTCCCCATTCAATTATCTCCTTCTTTTTGCCGTAAATATTTGTGAAGTTTCCATAGCTTGGCCCTGACCAATCAGGAGGTGAAAAAGTCAGATTTACGTAATCATAGGTATGCTGAACTATTCTTTTTGAAATCTCATTAGAGTCTTTCTGAACATCCGAAGACATCTGGGTCGTGGGATAGTTCTCGTTTGCTTCATACCAGCCATAAAACACGATACTGTTATGATCCCACCCTGAAGCATCGTCCCACCCGACATCTCCAGCAGGATAGGCCCCGACCTCCAGGCCGTTACCCGGATTGTAGTAATCTGTTGAGTCATAAGTTGAATTAAGATAATCGGCAGCTATTCGCCAGCCGCCAGCTTTTCTGTTTTTGATCTCGCTCATGGTATACCAGTCTTCCATGCTTCTATTCCAGACCTCTCGCGCAGCAGGCACAAGCTCTTCAATATTATTGGGAATGCCTATACTTTCGTTATATTTCCGAGTACTTTCATTTGCCCACGGCAAACCAATATTATATTCCCCTGAAGCATATAGCCACGAACTTCTTTTATTCTCTGGGGATAGAACAATGTAGTATGGTTTTGTAGAAGATCAAATCTATGGATATTTGGATTATATTCCACAAGCGTTAAATTCTTTTGATTTACAAACATCTTGTTGCTATCCAGAGTGGTATTTGAGGTCGTATTTCCATTTTTTCATAATCGACGAATAGGGTATAGTTATAAGTAATTTTATTACTAAGTTCCGAATAATATTCGTTTTTTAATTGCTCGCGCGTGACATTCCAGGGATTTTCTAAGGCATGACGATTAACAACTGCTTCTGCACCAGGAGAAACGATCGTACGCAGATATCGTGGAATATCCACACTACCCGATGCCTGAGCTCCTGATGCCTGAAGCATATCTTTACGTTGGACTACATCCAGACCGTGATAATCTCTGAACATCTGGCCTTCGATAATAGTGAGAAGGTATATTCCTGAAATGATCACTATGGCTATGGATGCTGCTGCTGTTCGCTGCATGATTTTTAAAACCTATATGGCATCTATGTTATGCCCCTACATAATATTTACCACTATCTGATACAGGCTCATACCCTAGCACCTCCTGCAACTTCCACGCTTTTTGATTTAATGTTCTTAATGCTCTCATAGCATTCATCGCATAACGCCCAGGGGTTTCGCTCTTATCAACGATGGATTTCCACGAATCGAGTACTATTTTCATGATTTCATCAGGTTTTTCCTCACCCTGCTCTTTGAGCATATCCTCAGTGGCTTTTAGCATTTGCTCAGGCTTGAATCCATTTCTTACCGCAATTGTAATTGTTTCCGGGGACTCGATATGTTTCACGTTCTTCATTTTTCCGAGCGGTTTTGAACATATGTCGCATTCCACCGGAGCACTTTCGTCCCTGCCCGACATCTGCATGAATGTTTCAACTATGTTCAACCCATTTTCTCCCATTTCAACAACAAGTGTTTCTGAAGGAACTTCGATTCGGGTCATTATTTTATCCTCTTATCTCTATTTATTTAATTTGTATTAATCAAAAAAGAACCTTTGTATCCTTGAACAATTCAACTTTTTCTTCAGTTTTCATGCGGTTCATTCTCGATCCATATTTTGGTAATATTTTATTATTCCAAGCACCAGTGATTTTCTTCAAAACTACATTCGCTTCATCTATACCTTTGAAATAATCTCTCCCCTTAACTGACAGGTATTCTTTTCGTTTTATATCGACAAAAGCCCAAAAGTCATCCATGCCAACAGGCGACTTTCCCATGCCATACTCATTGGTAAAATCTTTGAGATTTTCTTTTGCATATTTCTGTCTTGGATTGTATTTAAGGCAGGTCTTCCATGCTTCAAGAGCTTCTTCTCGTCTCTTGAGTTCCCACAATGAACATCCCAAATTCTGATACGTATCTGCAATATCCTTTTTGTTCTTTTCTGGAAAATGTTTCAATGCGGTCTCATACATGTGAATTGCCCTTTCAAATTCCCCTTTTTCATGATAAACTGCGCCTAATAAATATAATGCAAGGGAAAGTCAGGATTCAAAGCTAATACCTGGTCGAAACCCCTCTCTGCTTCGAGAAGCTTTCCTTCGAGAAAAAGATATTCGCATGCAGAGTCATGACTTCGAGATCATTGGGGCTTAGATTCAAAAGCTTCATAAAAACATCTTTCGCCATGTCATATTTATGTTCAATTACTAATTTTGAAGCAGTAGCGATTCCAGCACTTCTTAGTTCATCGAATTCAGATGTGGAAGATTTACGGCGGGGCATAGAACCATAGAATAATTCTCAATGATATAAAAATGCACTGACGGCTTCCTATAAACCACATTATGTTGAATTAACTTCGCAGATGAAGGAATGCTGTATAGTTATGTTTCCCTTCTGGTGCCAACGATGATTAAACATAGAGAATAAAGTATAATATTCTGAATAACAATGGCATTGCTGACGGCGTCTCGGATATTAAAACTACCAATAACACTGATAATAAAACCTAATGTACCAATTATTAATCCTATTGTTACAAGTATATCTTTGTTCATGGTTCCACCAAATAATATAATATAAACTATAAACATTCTCAAAGGATATATTTAATTGTTCTCCTTGAGTTACTGAAGTTTCGATCATTTTCTATTCCCTTAACCCTGATTGTACTATTATTGCCAAAATAGCCAAAATTACCGAGATTAACCGAAATTGGCAAGACTCTTTCTCTATATTAACTCATTAGAAACATCAGGCGAATCTTTTCGAATGGAAATTTTAACTTTTCATCCTTGAAAGTTAAAAATGAGATGGACCTAAAAGAGGTTCAACCAGACGATGGAGCTATTGCAGACTTGTTCTACGAAAGTTAAAGCTGCCTGAGATGACGGCAAATCCATTAATTGCAAGGTCTTTCGAAATGGAACCGGGCTTATAACCCGGCTCTTTGAACGATCACATCCGCTACCTGTTTAGCGTTCTTAAAAGGAAAGTCACTTCCTTTGAGTAGTTTTCCCGCCTCGCCTGCTGTCATTTTGATATCTCCAACCTGGCATGTTGTATTGGCTCCATCTGGGAAGGCTGCAATAAGTTCTGCCGGGGTCTTTACCGGGAACTTAGCTCCTTTTAGCGCTCCGACAATCTGTGCATGTATTTCATCTTTTACGCTCATTCTTCTGTCTCCATCATCGATTTTATCTCACCGGCCGCACTGGCTATGGGACACTCGTTGTTATGTGTTTCACAGTGGAAACACGCACTTTTGACTATGTTCAACGAGTTCTGAGCCTCTTCATTCTTAACATTTTTTTGTATACTTCCATATAGGCATATTTCACCTCATGCAGTTATTGTCAGTTATTGTAATATACTTAGCCGTCATAAAACTATACAAACTACATTTAAATATACAAATATAACCTTCAAGGTTTCAACAGAAACCTTTTTTACCTGAAAAGATAAAATATCTCTTAAATGGTAAAAGATGATAATTTCCAGAAGGAAATTCTTGAAATAAAATCAAAATTATCTGATATGCATACTGACCTGAAACGATTTTTTGAGCAGTCTAATTTGCAGCATCATGAATCTGTCCTTTCTGGCATCCAGAAGGATTTCTCTAATGTCATAATTGGACATGTTACAGAAGATATCAATGACGGTCTTGACAGGAATATGGTGCGAAATTGCGAAATGCGGGATACATGTAAATCTGTTTTCACGGGATTCCTTCAAAACAATACGAACCTGATAAAACAAAAGAATGTAGATGAAGGTATTATTTCCAAAAAGAGTCTGAATTGAAGGATATGAAAAACAATGCTCCAAAAAGCAGTGTGAGAGATGCTTATCAGAAGTTTCGAATCTGTTTGGAAAACAAATGAATTTAATGCGTTCACTTCGGATATATGAAACGAATGAAGACAAGAAAACAGACATATTAGAGATCCCTGAAGAATTGATAGTTAAAGAAATACTTGATCCGATATCAAATATGCAGCGACTTCAAATCTTAAAGGCAGTATTTGCACAGACAAAAACCTTCTCAGAGTTCTCAGAACTCACAGGACTACGCGGCGGCAATCTGCTTTTCCATTTGCAGAAATTACTTGATGGTGGAATGATCCTGCAGCGTCATGAAAGAGGGGATTATATGATCACAGAAAAAGGATACAGGGTACTCAAAGGAATCGCTGATATACTTTGAACCTGAAGTTTGGAAACTGTACCAGGACTTTTCTTTATGAATAAAAGCCACGAAATCACAACACTGGGTGGAGGATGTTTCTGGTGCTTGGAGGCTGTTTTTAGTGAATTGCTTGGCGTGGAGAATGTGGTTTCTGGCTATTCAGGCGGTAGTGTGCCCAATCCGTCCTATCCACAAATCTGTACTGGTGCAACTGGTCATGCTGAAGTGGTTCAGATCATCTTTGATCCGGATATAATCTCTTTCAAAGAACTTATTGAGATATTCTTAACCATTCATGATCCAACGACACTCAATCGACAGGGAGCAGATGTGGGCACTCAATATCGTTCAGTGATCTTTTATCGCACAAGAGAACAAGAAAAGGTTGCCAGAGATGTGATAAAGGAGTTAGAAGTTTCAAAAATCTGGAGTGATCCGATAGTAACCGAGCTCGCACCGTTCAAAGTGTTCTACCTTGCTGAGGAGTATCACCAGGAATACTTCAGACGGAATCCTGACCAGATGTATTGCAGCGTAGTGATATCCCCGAAGTTGGCAAAGTTTCGAAAACGATATATTACGAAACTAAAGAAGGAATAACTCCTTTTAGGATAATATTTTCGAAGAGTTATTCATCACAGCACTCTATTTCCTCTTCTTCGATTCATGTAGTTTCTGCAATTCTTCGATCTGCTTTATCTTATCTACAATCTTTTTCTCTTCATGAGAGATAGGTTTCCTTTGATTTTGGTTTTGCTGTGATTCGTTAACTATCGGCTCCTTCGCTTTTACCTTGAGCGCATCCCTCCTTAACTGGCTTCGGACTCTATCAAGCGCCGCCCCTGTGCCGGGAATATCATCAGACTTTTTCTGGGGAGGTACTGGACTTTTCTGTGGTTTTGCCTTCTTTGGCACATAGGGAGGTTTGCCCAGCAATTCATACAGAATCATTAATGCTGCATGCTTATCCAGCGGATTATTGTGGTTACCGCATTTTGGCGACTGGATACAGCTCAGGCAGCCTTCGCTGCAAGGACAGGATTCAATGGCTTTTAGCGTGACATCAAGAATGTCGGATATAATTTCATATCCTTTTTCGGCATATCCCACTCCTCCACGATGTCCATCATACACAAATATCCCGCAATTTCCATCGAGGTCATTGTGACCGGGCGTAGAGACGCCTCCAACATCGTTCCTGTCAGCGAGGAGACGCAATGGATACATCGCTATCATTGCATGCTCGATAGCATGAATACCGCCAGAAAAATCGAGGTTATGCTTTTCAACAAGGTCAGTAAATCTATCCGGCAATTCGACCCAGAGGGCGACTGTCTCAAGGGAGATCCTTGGCATCTCAAGAGCGTCCTCTCCTATTACAGTTTCACTGAAATATCTGAATTTCTTGAAACCTGTAACCTGCTCCACCACTTCAACTGCCCCAAGCCCGACCTTTACATCCTTGCATGAAAGCAGGGTTTTCTCGGTGTATTTTTCTTTTATGAATATTTCAGAGTTCACCAGAGCTTTGGTATAGTACTCAGCCTTTGTTTCTTCCACGTGGATTTCCTTCTTTTCATGGTCAAGCTTGCTGACATGATATGGCGTGCCCATGTGCAGATATATGGCGCCTTCGAAGGCTTCTTTAAAAGCGAGTGCCTTTTCAATGTCTTTTTCGATCGGAATGCGCCTCCCCCATTGAATGCGAATATGGAATACGCATCTTTATCAATACCCCGGATGGAAACCTGTCTATGAGGGTTCGGATCCACGGCAGATTTGCTATCACCGCCCGTTAATAACCCCTCACCCTCCAGCAATTCGATTATCCTTGCTAATCCGCTGCCGAAGTATTTCTCGTCTTTGCCTGTGAGAGGTAATTCTTTTGCTGCGCATAACACATGACCCGCCTGGATATATGGATTTGAAACGTTGAGCACAGCCTCTTCGCAGTTTCTATCAAAGAACTCTTTTGGATATCGCATGTAATACTGGTCAAGTGCATTTGAACCTGCTACCAGTGCAACAATGCTCTCCTGGTTTCCTCGACCTGCCCTTCCTGCCTGCTGCTTTGTATTCATGATAGTGCCTGGATAGCCGTCGATGATGCATGCATCCAGCCCGCCGATGTCTATGCCAAGCTCAAGGGCATTGGTTGAAACAACTCCCCGGATACTGCCGTCTGAGAGCTTTTTTCTATTTCCTCACGTTCTTTACCGAAATACCCTGCTCTGTAGGGAGAAATCTTTTCTGCCAGTCCTTTTTCTCTTAAACCGCTTCTGGAAGCTACATACATTCTCTCTGCAGCCTGTCTTGCTCGAGTGAAAGCAATGGTTTGAAGTCCATATTGTACAAATCGGTTGAAAAGGCTGAGAGATTCGCCGAATGTGCTTCTTCTCACATTGAAACCCGCTTCATTGACATAGAAAGGTGGATTCCAGAAAATGAATTTCTGAGGACCACGACTTGAGCCATCCTTATTTATTACAGTAACATTCCTGCCAATCAAAGCACCTGTATGCTCGCCAGGATTACCTATGGTAGCTGAGCAGCAAATATACTGAGGATGTGAGCCATAATGAGAGCATACTCGGTCAAGCCTTCGTATGAGATTTGCCATGTTGCTGCCCACCACTCCGCGATAATAGTGGCTCTCGTCCACCACGATGAATTTGAGATTTGAGAGAAATCTCTTCCATATGCGATGCCATGGGAGAAAACTCAAGTGGATCATTTCAGGATTTGTTAGAATGATCTGTGAATTTCCGTACCGTACTTCTCTTTTTCATCATCGCTCATTGTGCCGACGTACTTGCTGATGTCTGCATCTATGCCCATTTCATCTCTGAATTCGATAAAACTCTTAAGCTGGTCATTGACCAGAGCATTAAGTGGAGCAATATAGAGCGCGGTTGCTTTCGGGTCAGCCATAACCATTTCAAAAATCGGGATTATGTATGACAAGGATTTTCCACTCGCCGTACTCGTTACGATGACAATGTCCTTTCCCGAACGGGCATGCATGATAGCTTCTGCCTGATGGCTATAAAGCTGCTTTATTCCAATCTGGTCTAATGCGTAATTGATTAAAGGCTTTAGTTCGATGGAAGTGTGCTCAGGCTGCCTGGAAGGTATCTCTTCTACATGGACGATCTGGTTCTCATAGCTTCGGGAAGATTTAATGCTCTGAAGTAAGTCCGATATAGACATTCTATAATTCCCCTTCAAACTTCTCTGACAGCAGCATACTTTTATTTCGACTCCTTTCTTTGGGTATTTTTCTTCTTTTTCCTCCGAGAGTTCAAAAAAGGATACTGTCTTCCTGCCCACCTTTTTGCGGCTGAAGAGTATCTGTCCGCCCTTTTCCTGATATGCCTTATATACGTTCTCGAACTGCTCTTTCTCTTCATCGGTTAGTTCAATGGTAGATATGTTTACTGAGATCTTGTTGACGACCCTGAGCACATTGACCTCACGAATACGTTTGAGCTCACCGGCGTCTGGCATGTCGGGAGTGACATAAATGCTCTGCTTCAATTTGGGCGACCATGCGACAGTTTCTTTCGTCATTTCGATGAATCCAATAGGTACATATTCGCCAGGCTCAGGCTTTGCGAAATGTTTGACAAGGCGATATTGAGAGTCTTTCATAGAGTGAAGGAGTATTCCATTTGTAGGTGCTTATTTTTATTTGTTTGCCATATAGGGTGAAACTATTTACCATAGAACTTTACATTGCCCAACAGATGAAAGTGCCGCTCAATCGCCACGGTGGCTGTTGCTGCCTGTTTTTCGCATCTCAGAGGTTGTGTTTGTTTTCTATCGATTACTCGTTACGCTTTTTTTGCATATATGACAGGAGTTTTGAATATTGATTTTTAGGGACATGCTATCGTAAATTCCCTATCACTTCTTCCACACTCGCATATTTCTTATCTGGTAATTTCCCAAGCAACAAATTAGCATGAACATGCTCATTCTCGGTCAGGTCGAACACCTTCCAGCCATGTTTTTCTATCAGTTCGCTCTTAGTTGCAGGGAACTTTGCATCCTCCTCAAGTACCGTTCTCAAGGATTCCAGCCCGGCAGCCTTTGTGATCTTCGGGAATGTCCCACTTTTTCATACACTTTGAGCCGTGCAGCATCCGAATACATCCTTGCCCCATGGAATGTGAGATAAACATTTCCTCCGCCTCTTTCTTTAGCACTCCTGTCAATATTTAATAATTCCGCATCATCGAACTGGTATAGATTATGCTTTCCATGACCGAACAAGCGAGTATACAATATATCGGAATCCACAGCAGGCATTTCCCTTGAGATATCGGTGCAGTGGATTATTCCCAGGTCGCGCACGAGTTCAACTGTTCCATCAGATACCTTATCGCGTATCTCCCATGCCAGTCTCACATTGCCGAAATCAACTGATGAGAGTAAATCCAGAATACTTTTCAGTTTTTCATCGGGATTGAAAGTTGGCGGTGTCTGGATATGCAAGATCTCAGCCTTCAATTCACTGCAAATACTAAGCGATTGATTGAGTATTTCATAACTTTCCTTTCTTGGGGAAAGCAGGTATTTATGTGTCAGGTCTTTGTGGCACCTTACTGAAAACATAAAATTGTCTGGCACTCTTTGCCTCCATGACCTGACCATCTCCATAGATGGAGTCTTGTAGAATGTTGAATTTACCTCCACAAAGTCAAACGCCTTTGAGTACGTGGCGAGAGAATCCAATCCAGGTACTTTGAAATATGCCCATCCTCCGGCACCAATATAAAACATGTACATAAGTATTAATCTGAAGGGATATAATTAATTGCTATGGGCACAATTCGTCTGGGATGCTCAGGCTGGGATTACCGCGACTGGGCAGATGTATTCTATAAAAGTACAGATGAGTCAAAGCTCAAGGCTTACTCATGTATTTTTAACACAGCAGAGATCAATTCCACTTTCTACAACTATCCTGCGCCTGGAATTGTGTTTGGCTGGGCAAAGCATACACCTCAGGATTTCAAATTTGCAGTGAAGCTTAACCGTCTGATAACACATGAAAAAATGCTTGATATGTCAAAAGGGGTGGAGGATGACTTGCGAAGATTCTGCGACCTCATGAAACCGCTGCAGGAAACAGAAAAGCTTGCCTGCATCCTGGTCCAGCTTCCACCAGGAATGAAATTCAAAAAAGACAGGATAGAAGCATTCCTGAGAATCCTGCCTCTGGATATGAGATTTGCACTTGAGTACAGGAATGAGACATGGCTCACAGATGAAGCGCATGATCTGCTTTCTCATTATAATGTTGCCGCTGTGACTGTAGATGAGCCGCTGCTCCCACCTGAGATCAGGTTGACTTCGGATATCGCCTATGTGCGCTGGCATGGGAGAGGGAAAAGATGTGGTATAATTACCACTATTCAAAAGATGAACTTGCAGGATGGATACCGAAAATTAAGGAAATGTCGCGAAGCGCAGAGGTTTATGGCTATTTTAACAACCATTACCACGGATATGCACCGGAGAACTGCATAGACGTATTGGATATGCTGGGAGTAGCTACCCCTGAACAGAAAGAGGCGAGGCAGTGTATTTCAGGTTACTGGAAAGGTGAAGTGAAAGGAAAAGTTGTTACGAAGACGCTTAATGATTTTCTTCAGCCGGAAAAAGAGGATGTAATGACTTTGCTCATGGAACATATTGATGCTTCAAGGCTTGATAGGGCAAAGGAGATAAAGGATATTGAAATAATCGAATTGAGTGCTGATAAGATCATAGCTGATGTGCGGGGTTATTCGGTTTACATAGATGTTGTAAAACGGTTTATGCTTCATGATTGTGGTGATTGGAGAAGAATCCAAAGAGAGAAGAGATTTTGCAAGCATATCGGTGCTCTTATGCTTGCGATACCTGAGGATGTTGCAAGAGGTGTGCTTCTTGGGATAAAAATGGAGAAATGGGAATTCAGCCAGTATACGGGGAGAGGGGATGGATAGTTATTGCGGAGTAATTGATAAACATCTACGCATCAACATCTTAAAGCTGTAGACGCATTACCCAAGAATTGGAAAGCTCCCGCAACATATCTGAATAATTTGCCTCTATTGGTTTAAATCATAACGTTTGAGAACCGTTCTGAAATCGAGTAATGGAAGATAGCCACGCCTTTACACTTTCAGGACCAAACCTTGTTTCAAATTCTGCTTCCCTGATATAATTGATCATCCACCCTTTACCGAAAGTGGCCCGTATCTCTGCCTGAGTTACTCTTCTTGGCCCATATGATCCTGGTTCATGCTCACTGAAACAGAGCATAAAATATTTACCGCCAGGAAATAGCGCAGAAGATAAACTTGCAGCAAAAATTGGGCGTTCCTCATCTGATAACACATGAAACAGGCCGCAGTCGATCACAGTATCGAACTTAGTCCGAAGTGATGGAAGTTCAAGGGCATCGGAAACAAGAAAGTTTACTGATATTGCTCGTTCTCTGGCCTTCTCTGTTGCTTTATTGATGGCAGCTGGCGCTGCATCGATACCCCACACTTCAAAATCCAGATGGGCAAGATATAATGCGTTCTCTCCTGTTCCACATCCAACATCAAGCACTCTTCCGCTTATTTCTCCATCTTTTTCTAGTCGGATGATTTCCCTCTGAGGACGCCCAATATCCCATGGTGGAATACCTTCATAAGCGGAATTAAAGAAATTCATGATCTTCCTTATCAAATCTACAATACACGAGGTCTTATATTTTTCCAGGAAAGTCAGATTTGGGAGCCAAGTTCTATGCATTTTTTTCATGGTCTTTAATGCAGATCCTATAATAAGGAGCAAAGCGCCAGGTAATAATAGTAATCCAATGCTAAAGACCGCAAGGATGGAGTAAACAAGAACGAAAATGCTTCCTATCCATGCCATTTGGGTGTTTCGGGAACAACCATATGCAGCTACACCAGCCCCAATGATGAAAATCAAAAGAAAGGGATTGAAAGCCCCCTGCCGAACAGTTTCGACAAACGTAGATCTATTACCATTTGCATATTCTGTCTCGGTGACCATTGTTCCTGAAACTCCCATGAAAAAATAATACAGGCATGGGAGAGCGACAAGTATCAAGCCAAGAGACCCGTAAAAAACCGGATTGCGCATTAAAGATGTCATAATGATTTTAATTCAATTTACTCCCCGCAATACAACCTATACCCACACTCCCCACAAACCTTCTCATCCTTCGTCCTCTCAAACCCATGTTCATAATCACGCGCAATCTTCCTCGCAATCTCGATCATATCCTCAACAGCCTTCTCATCAAGCCCCTCCATCCGCGAACCACCCGCGCTCTCAAAATTCCCATCGATCAGCTCAAATGTCCTGGGATTGGGAAGACCAAGCTGCTCAAGAGTGAGTCTTTTCACTTTGTATTGAGGATACACATGCTCAATACCCCTGGCATAAAGCAAAAGTTGTTTTGAGCGTGCATCGGGTCCGGGTTCAGATTTTCCGGTCTTGTAATCGATGATCTCGACTTGATTCTTAGTGCCAGGCATCAGATCCACCCGGTCAATGAATCCCTTGAAAGTAAATCCTCCAAGTGGCACAGCGAATCTTTGCTCAACCATCAGGTTATTCGCAATCCTATTTTTGTTCCGCTCCCAGAATACATCGAGTGTTCCAGTTGCAGCTTCAACATCAACGCCCCTGAATTCAGGTTCTTTTGCGACCGTGTCCCTGATCTCATACAGTTTTTCCTTCGTGGTTATTTTTTCACTCACCGCCATCTCAAGCACCCTATGAACAAAAGTTCCCCTGTTCATGGCTCCGGTGGAATCCTCAGAATCGCGTGTAGGCATCCTGAGAAGTTCCTTGAGTTCATACTGTCTTGGGCAGTTCTCATAAGTACTTATTGAGGAATAGCTGAAAGTCATGCTTGCAGGATTGAATTTCAAGCCGTTCTTATTATCTTTGATTTTACCCAGAATATTCTCAGCGTCTTGCCTAGGGTCTATTTTTTCCCAGTTGGAAACGAAAAGTTCCTTGAAATCTGGCGCTTCCCTCACCTTCAAAGCCTGATACAGCAGCGTATTTTTCATGACCTCAGCAAAATTCCCTGAATCAAGCGACTCAATGAGCAGCCTTTTTCGCAGAGCCTTTTCCCGCTCAAGCGCACTATCCTTTACCATCTCCCTGACTTTGGTATCAGTATCCCTGAAATAACTGAGATCTCCAACCGTGATATTTCCTCCAGTTCTCCAGTTATCATATCCGATATCCTGAAGGAACTCAGAAGGCTCTCGTTCATCGTCAGCGTATTTTATTGCCAGTTTCAGGAGAAGATGTTCTTTTGCTCTTGTAAACGCCACATACGCAAGCCGCCTTTCTTCTTCCTTTTTGATCTCTTTTTTCCGCTCCCTGACTGCTTTTTCAGTATCTTTGATTGATCCATCCTCAAAAATGTCCCTGTACTGCTCCATCAATTCAGGTGGAATAAGTGGTTCTGCACCTCCCCGGTACAGTGGGAATTTATCTTTTGCAAGGTTTGTGACAAATACTACCTTGAACTCTAACCCTTTTGCCGAATGTATCGTCATAAGGTTTATTGCATCCTCATCTGCTATTCTTGCAGGCGACGGATTCCCGTCCATCTCATCAAGGATCTCAAGATAATCAATGAACAAACTCAGGTCTTTTCCATGGAACTCCTCAAAATTGCTGGCCAATTCATGAAGCTGCCTGAGATTCAAGAGCGCTTCCCTGCTGCGCTTTGTGTCAGTATGGGCGAATTGCCTTGAGAGTCCAGATTGGTCATATACTTCAAGGACGAGGTCAGATACGTCAATATTCTTCTTCGAGCACAGTAAATCAATTCTCTTTTTACATTGCTTATGGTCTCAAGTCCGCTCTTTGAAAGTCCAAGTTCTCCAATGTGATGATAGATAGCTTTCTGGAATGAGACCCAATTTTTCTTGAGGTATTCTCCTATCCTGATGGAATCTTCCTGGCTCAGGGCATTATTGTAATGGAATATCCTCCACCATGCCTCTGTCCCGCGCGCTGTGGGATGAGAGATATTGTTGATGATATATAGGTAAGCAAGGGCAGTCTTTATCTCAGGCTGTTTCAGGAAATCGGTATCATCTTTGACCCGGAAGGGCAGACCCCTGTTTTCAAGTGCTTGTCTTACCTTTCGTCCCTGGGCATGTGTCCTGTATAATACGGCGATCTCTTTTGGAGGAATACTTTGTTCCAGATATTTCTCGATCTTCTCGACTATGGCTCTTGCTTCTTCATTATCATCTTCTGTTTCAATGATACTGACGTTCTCCCCTTCAGTATCATTGTGATTTTTGAGGAGCAGACATTCCTGCTTTTTCTCATCTCCATAATTCTTTTCGATCAGGGTATGAGCGACTCTGAGGATCTTATTAGTTGACCTGAAACTGACATCCAGCGACACGATATTTTTATCTGAAAGTGAGAATTGCTTCTTGAATTCCTCGATATTATTGGTGTACGCTCCGGAATGCGTATATGGTCTGGTTGGGATCTGCCACCACTGTTATGTTCTTATTCGCTGCTGTGAGCTTCTTGATCAGTTCGAACTGAACATAATTCGTATCCTGGAATTCATCGATAATTATGTAGCGGAATGTGTTGTTCAATTCCTCCGTGCCGTACACATCGAGATACCAGAGGGTGATCTTGTTGAGGTCGCCGTAATCCAGGGCGCCTATAGCTGATTTCTTCTCTTCGTATTTTTCCCAGGCTGATATGAAGTTTGAATATTTCAGATATTCTTCATAAAGGTCTATGAATTCGGAGTATCTTTTCTTCTCTGCCTGTTTTGCCTTCTTATCTTCTTTGTCTTTGAATTCTTGAAGATGAAAGGTATTGAGTTTGAATTTGGATTCGCGATACAGTTCCTTCCATTTGCTTTCATCTTTTTCGATATCCTGAACTTGTTTTTTAAGCGTTTTCAGAAATTCTTTGAATTTATCTAATGAGATATTCAGGTCTTTGGCTTTCCCGATAGTGTTCGCGTACAGGCTGGCGGTCCTTGCATCTGTTCCAAGTTCCCTGAATATGAAAATTGCTGAATCCATCTCCTCGAATATCTTGAAGTCGTAGGGAACTTTGCACCTGTCAGCATGATCCTTGATAAGCTCGGCGCAAAATGAGTGAAAAGTCTTAACGATTACTTCCTTTCCTGAAGGAGTTTCTCGACCTTTTCACGCATGTTCCTGGCAGCTTCTTTGGAGAACGTGAGCGCGAGGATCTGGGAGGGGTCGATGTTTTCTTTTCTACCATGTAGGCGATTTTGGCCGTGATGGTCGTGGTCTTGCCTGTGCCTGCGCCTGCGAGGATGAGTTGGGGGCTTGGATGTGTTTTATGGCTTCAAGCTGGCGGGATTTTAAAGATGAGATGAGTGATTCTAAGGTAATGGGTACCACCGTTTTATGCTTAATGGATTACTTTTCCCATGTTAATCCTTTCGTAAAGCAGTCTAACCTTTGCCTCAAGTTTCATGGATTCAGTGGAGTCCAGAGTGATGGAAGATTACTTTGTGGGGAGCTCCTCATGATAACGGTCTAAAGAGCATGGAAGCATTTTTTCGATAACCTTGGGCTGTTCAGGGAGTCCTGGAAGAGTTCAGGACTGCTTTCCATTGTCTCAGATTACTATTATAGGTACGAAAAAAGTGAATGTAAAGTTTGAATAAAGTTCTCCATAGCAGAACTGTTGGGGATAGTCCTCAAAATCAAACCCAAACAGACCAGCACAATGATTCTTAAGAACGCAATTACTGCGAAATCATGCTGGAAGGAGGTTTTGCTTGTTTTATGCTTGAAGATCATCATTGCTGCGATAGAACCAAGTATCCCAAAAATGAACGTAGTGGCCAAAAGCGCTTTTTCAGGTATCCTGAATATGCCCAATTTGGCGAACAATTTATCGATGCCATAAATCAGGAAGGGCAAGATCTGGAGTACCGTAATTAAAATAATTAATTCTTTAATTAAAATCATATTAATATTCGTGTGCGATTTTCTTTGTGATCTTGATCATATTACAATTGCCAGGCCAAGAAGGCTTCCATAATAGTGATCAATTCGTTCCATTCGCTTATTGTTGATATAATACTAATCCCCCATCATTTTATATTTATCGTGTATACTAGACAAATTGAACATATTCTATTGTTTATAAACAACAGTATTCATAATAAAATATAAGATATGAAATTGTATTCATCGATCTATTCGTGGGTTCGCCATCCCCTGACACCTGATGCGGCGCACTCTGGCCTGATTTCCGGATTTGCTCTTGCTTTGAAAATCTTTAAATACTGATTTGAACAAGATTGTCGTGAACTTTGAAAAGAGAGTAGGAGCTAATGCTATGTCATCTGGTCTGGAAATGGCAACAGAAAAAGTATTCAAAATAGGTCTATTCATGTCCACCTTAAGCATACTGGGAGCTCCCACTCTTAACATGATGATGGCAACCTTTATGATGGGACAGGCCACAACGTTTCAGGACGCGATCGTGAACGAGGCCGATCTGGTCTATGCGGGGAAGCTGAAGTCGATAAATCAGAATCTCATCCTGCCGAAAAATACTTCAATAAATCTCTTTGGTAATGATGGCGGCGCCGAAAGTATCACCATAAATGTAACGACACCGCTTGGTAGTTCTGGTGAAATCAAAAAAGTTTCCCCACAAAAATCTATCGGGAAGGAGGGGATGCTCCGTCTTTATCTGAATCTGAAACGCAGTGTTTCACAATGGAAACATGGCGCGATAAAGCTTATGCGTTTATTAAAGTCAAATTCACTAAGAGAACGTGTTAGGTGGTATATGGGAGACGCAATAACATTCAGCACAAGCCAGGTCGGAGTCATTGGCCTGATGATGATCGGCATCAGTTTTTCGGGGATAGTAGCTACAGAGATTATTAGCTCAGATAGTTTTCAGAGCCTTGCTGGTCAGTTCAGCGCAACAAAGCTGGGTATAGAAATGGTTGGTACGAGCAAACAGCCTGCCAGCATGGCGTTTATCGGGGTCTTTTCAAAGGTAAAGAATATACAATAGAAAGCAATGGCGGTTATCTTCTAACTCTGACTATCGTAGATCAAGAAGACCATGTTTATGATACAAGTTCTATGGCCACAAACGCAAAGCTGGCGTATTTTAAAATAGATTCGAGGGATTTCGATGCTCGGTTCCAGGTGAATATTATTCCAACTCCAGATGGAGTGATGCTTTCAACTCCAAAGGAGGAAAAAATAATGGCTCTTGATGCTATTGAGAGTTCGCTCAGCTCAGCAATCACATTGTTAGCATTATCACTGTGGGCTGTCATGATGGCTACGTTTTTCGTCACCCTCCATTTGCCACAGGATGAGATCACTCAAACTCAGATCCTGGCGCAGTCAGTTGCCATGGATAATGAGATGAATTACGTAGATCCAGTATCTGGAAACAGGTATCTTATTAATTCAGGATTTGACAATTCAACCGACAATGACAAAGCCGGAAAAATATCAGCAAACTACTCAAATTACATGGTTCTACCTACCTCCCTTATTACTAGCACCGGGCCTAATGAAAATTTCTCTGTGAATACACATTATATCATTCGCTCAGTACCTTTGATCCTCAACGATACCGGAGCTATACGGTTCCAATCATGGACAGTCCAGGCGGGATATGATAGCTTCAAACCGCCTGAGCAACCGGAGGAGTAAGAAAAATGGATGAATACGGCACTGCTGCATCGATAGATGGAATGCTTAGCGTTATGATCATTGTAACCGGGCTGTCTTTCATGTTCGCCATGCCGGGATTGATAGGTTTTTCAGCAGACATGCAGCAGGGATTCCAGATAACGGCTAAATCGATCCAGGCAATGGACATCGGTAAAGCAATAATATTCAGCGATGAAGGACAAAAGGCTGCATTTGCATATGCAAAGGAGCCGCCGCTAGATGATGGTAAAACGAAGCCGCAAGGGAGGTATGAGAATAAGGTAACGGAAGAATGGTTAGAAACGCTTGGGATAAATTTAGCATCCAATGATTTTGATGTTTATATGAAAATGGAGACTATGGAAAAATTCACACCGGTTTTAGAGGTGCATACCAGCATAGCGGATATATGGAATGCAGAAAATAAATTAGGATTCTTGAAGGAATGGATAAAGAAAACGGTCTACAATCTGATGTACGATTATTTCGTAGGTGGCGAAAGGCTTCATGGAAAATTCAACACACAGATTACAACTGATTACGGGAAAGTTATTATCTTTGTTGAAAAAGGATCGGAGGAATCAAAGCCTTCCTCATGAAGTCAGAAACTCTACCAACATCAACATCGATACGTTTATAATAAATTATAGTTCAATAGAATTAATTAGGACAAAATGAAAAAATTGCATTTATTTATTATATGGGTAGCGCTGGCAACGCTGATTATTTCTGGATGTCTCAAACAGTCGAACATAATAACAGGAAGTAAAAATGATTATACGCCAGAAGATATTATTAAAATTTATAAAATAAATGAGCAAAATCCTCCTGCAGAACACCTCAGCGAAAGTGATGCCAGGGAATTCTTCGGGAACTTCTATATGAGTTTATCAAAAACCTATCCTGAACACATCGAAGGTTGGGCTACTGAGTTTCAGCAGGATTTGTCAGGAAGCACAGTAAAAGAAGCTATCAATGAAAAGACCACTGCAGTATTTCGTGTGCATGACTCGAACGTAATCTCATCTGATATTTCAAGCCCTCGTCCTGAAAGTGCTTATTATATATACTCCTGAAAAATACTCCATGGGCATACTTTGTGGTGGACCCTATCCTGTATCCAGTGCCTCAGTATCTTAAGGAATATACGAAAAAGAGAAAGACCGCTATAAAGAATGGTTCATGCTAAAATCTTCAGATGAGTTAGTTGAGAAAAGCCAGACAAAGAGAATTTTAGAAGATTTCTACAAGGTACAAAAGCAAATGCTATCGATGGATATGAAAATAAAGCGTGAAGGATATTACCCACAAAATTTCTCAGATATCATTAATGAATTTGATTCTAGACTTGTAAAGGACCCAATTCAAGCAGGGATTCTTAATGAGAAAAATACGATAATCGTCCGTCCAAGGAACGCCAGCAATTATAAAGAGAAGATTTCCAATTATGCAGAAAACTTGCTTCTGCTATATCGCTTAAAGAACAATGATGCTTTCCTTAACAGACGCCCCATAGTTCTGGATGAGAAAACATTGAGAATTATATATGCGGACTTTGGAGGGCAAGGCTATCTTTATGAAAAAATTGAGTATATAAACAATTAAGGATTTCGTGAAGAATATGGAGACCCGATACGACCCTCTTCCTGCAAAAGAAGGGAAAGCAATCTGGTCTCCTATACGCATTGAACTTTGGTGCGGAGATACAATAAGTGCTTTACATAAGGGCGGCAAGCGCATGATATGCCCTGATAGGATGAAAGGGTTCAAAGCATTTCAAAGGATGTTCCCAAGGAATATCAGGGAACAGGGGTGGCTTGAGAATGGAGAGAAGGTCGAAAAAGTTAGAAACTGGTGCATCCAATATGAATTATGCATATGTCTAAAATTTTTTGTAAGCTTCAGTATCTATTTATAGATTATAAGAAATTATATTAATATGAAATTTCTTCCGATAGGTTTTGAAAAAGAGATGTATTTGATAAGTTCCAAGCATACTGGGATGAAACAGAATGGGAAGAATTGGAATTAGCCAAAATTGAATATTTTTTAAAAACTATTCTAAGATTCCAATACCTCAAAACTACAATAACGAATCAGTTGGAACAAAGTTCTTCAAGGCTGTAAAAGCGGAACTTTGCCCAGATTATAATGAAATGAATGCAGATGTATATATAAAATTATTTAATATTGCATATGAAGAACTCGGCAGCAATTTAATGAGAAAGCTGAAAGATTCCGAAGTTGTTGATTGGATTTCAAGAGAGAATTGGTTAATGTTGCCCCTTCCCACAGAAAGAAAAATGGAAGACGCTAAGAATCGATGTGACCCTAATATTTATATCGCCTTAACAGGAAAAATCGGGATAGGTCTGACATGTAATACCATTGACAGTGTCGAAAAAATGCGAAACATTCTGGATAGTTATCATAATCCAGAGAAAGAAAATTTGCTTTCAGCCATGAAGAAACTTGATGATACATTCACAGCCTCTGTAAGTCGAAAGATAAAAGAAAGTCATTTTGCACAATCTCCAGAATATAAACAAGAAATGGAACTTAGATCAAATCAAATTGATGACAAAATTATAAAGAATATTTTTCAAATTACTGATGAAATACGGAAAAACGGTATCAAACTAATGAAATCACGAGGAACATCTCATCCTATCGAAGCACCAACATTTGAATTGGCCTATAGCGAATTTCAAATGAATGAAGCTATTTTTCGAAGAAAATTGCAAGAATTGAAGCCAGTATTTGAAACATGTCTTCATGTAAAAAAAGTAGAGAGCTTGAAAAAGTAAAAAAGATAATTGAAGAATCACAAACTATTTTAATATGTAAAAATTGTGATAAAACGTTTACTAATGATGAATATATTCTAAACAAATTCTGCCCCAAATGCAGAAGTCTTATAATGAGAGTTAAGAAAAATATGCTTGAATGGAACTTAGAAAATCACCTGGTAGGTGAGTTAGAGATGTTTACATTAAGCGCATATGCATTCGCCACGCATTTTGGGGGAATCGCTTTCACCTTAGTAATTCAATTACTTAGGGGTGTGTAGTTTAACATGGTATTTTAACTTTCCTAATAGCTATAATATTTCTGCTTACGCTATATGAAATGTTTTTTTCAATAACATGCTATATATTTAAGTTCTTGGAAAATAAAATTAGTAAAAATGAATGGGATAAGTAGAACCACAAAAAGAAAATCACCGACTTTTCTAGAAAACTTACATTTGAATCTGCAAGATCTGAAATCAGAAGTGAAAGCATATATAATGAAACACTTGCTGGATTAAGATGTGAAAGTGTCTTAGAATATTTAGATGACCAAGAATTAGATGATGCTTTTCATCATTTTACCTGCAAAATAATAGAAAACAAACAAATATATAAAAAGGATTTAGAAAAATTAAGCCAAGAAATTGAAGCCTTTTTCAATAGTATATCAAAACAACTTGAGGAATATGAGGTTTTAATCCCGATTTTGAATTTAGATGCAAATGACTCAAAGTTTAGGATTCGTGATATAACTATAAAAAAATAGGAAAGAAATCCCTTGAAGAATTTGGTCTAAAGAAAGAGTATGAAAATATACTTTTTGGGAATTTTTTGAGAAGACTGTGGATAAGACAGTAGCAATCATTCCAGAAAAAGGCAATAATCCAAAACTTGTTTGTGAAAGGGCAAGAAAAAAGCCGATTATGCAATTCGAGTTCTACAAGTTGCGCTTGCGATTTCATCTCTGCATCACCTTGCTTTACTCTTTAAGCAAGATGTAATAATTTATTATAGAATAAAGAACAATCCATCATCCGTTCGTGGTTATTGGCAAAGAGGATATAAACCCCTTGGATTAGAAATTAATGCAGACTATGAAAATAGAATAAATGAATTTCTCAGTAATACTCAAGTGATAATTGAGAAACAAAAACCATCTCCAGAATTAGAAAAGTGTTTTGAAAAAGCTTTAACATGGATTGGACGAAGCATCGAAGAAGAGGATTTAGACATCAAGATTGTTAAATTATCAATAGCATTAGAAACAATATTGACAACCAAGGACGATAGGTTGAAAGGAGAGGCATTAACATCTCGTATGCTTTTTTGAATGATATTGTTCAAAATCAGCCATTTAAAAACCCCGCTGAAGTTCTGCGGATATATGTTCTGAGGTCAAAAATAGTTCATAGTGGAGAACTTGGAATTGCAAGCCAAGAAGACTATCTTACTATGCTGCAAGTTGCAATTGAGACGCTAGTTTATTCTATCGATGTAACTAAGGGCTTGAGAAATCAGAACGATTTTATTGGTATTTTAGATTCTCATTCTGGGAAGGAAAAAATAATAGAATATCTTAAAAAACATGGTGATAAGAGTGATAAGATGTTACCTAATTTAATAAAATATATGGAATCAATAGGATTCCTCAAAAACCGCAATCTGCTGTTGTTCAATAGCCCTTTGTCAAATATTACTTTCGGCAACCTCTAAAGCCTTCTTCACATCTTCAAGGGAAAACAGCTTGATAAGCTTCTTTACCGCCTTTACGAGTTCATATTATACATTTACTACAGACGGATCATCCTGCTGTTCCACCTGTTCGCACTTTTTCGTTTCTCCTGATTCCACTCATTTTAGGCAGTATGTCAATCCAATCATGATTTTTGTACAAACTGTACTTTTCATCAGCTAATACAGTAAATCCTGTCAAAAGAAAAGTCTTTCTGCCGGTTTTGTCAACCCCTCCATGGACAGGACGAAAAGATTCTGGTTTCAATGATTTCAACATTCACAGTCTTTTGAAATCAACAGATTCACTATCAATAGCAGTCTTGAGTTCATTATTCTTTTTCAATTTCAAACAGAATTCATCGATGATTTCATCATATAGTTGTATATCGACTGTTGTTGATTTCTTTGATTTCACTTCAAAATTAAAAGGTGAGAGAGGGTCGCTCTCTCGCAACACATTATGTTCAATTTTAAACAGATTTACTCAGGAGGAACACGACAAGATAAACTAACGCCACATAGATTATTGTGACGAGTGATAGTTTCTTTCTCATCATTATATTCATTCCTCCTCTTTAGGTATGCTGGAAGAGATTGGACATGTGCACCTGCTATGCTGCTGCTCATTGCCACATATCTGATCTGGTTGAAGCTCCAGCCACAAGTTAATCATGTCGCCTTCCAAGGCACTGAAACCAAGCTCAAAAAGAAGTGTTGAGAGCATCTCAGCACCTCCCTGTCTGTGCACAATGCAGCCCATGCATATCGCAGGGGTTGTGTATCTTGGCTGAGGACCTATAGATGGTTTTGAGACCGATTTGTTGGGTGGGCACCAGAAGTCATCTGTGTATGGCAACCTGTATGCTGATAACTGAGCATCCAGCCAATCAGTGACCATCTTCTGGTCGCGGTTGTTGTCAGGATTTTGCAGTCCTTTAGCTTCTCTATATTTCTGCAGGAACCGGGAAAGCTGCTTCACAGCATCTTTCTTTTGAGTGTGCGAAGCACTTTGAAGAATATTGCTCACCAGATTTTCCACCATCCGGGTGGTTCCGAACCACCCTATACTATCTAAGTCAATTAGCTGACTTTTAATAGCATCCAGATGGTCCTCCCACATGAATGGCGCAGGAAACACTTCCCATGGTAGGATCCCAGCTCTTACCTGAAGTATGTATTCCTTGACCAAATGGTCCAGGAAATTACTCCGGTACTGGTTGCGGCAAAACTGCAAAGTTGCCTTTGCATCTGTCACGACCTTGTCCAGGGTTCTGATCAGAACGTTTGCGTTCATCACGCTTACATCCTGTGTTTTCCTGGACGGCCAGATATTATCACCAGCATTACGCCATTTGGCACAGAGGTTGCATCTGAGATCTTTGCCATTGAGTTCCGGGTATCTGAGAGCCACGAACCAGCCGCACTGGTGGAATACCTGTGCTTGGGTGGCTTCAGCTTTTGCTGCCTCCAGAGCCTCTGCAAGTACAGCTTCCTCTTCCGGTGATAGGATTTGTTCCATTTCCTTCCGGGAAATCAGTACTGCAAGAGGTGTATGGCTCGCTTTGAGCTTATCCAGTTTTTGCGTGTGGCTTCTTTTTGGATAGTTTCTTGCTGAAGCATTCTGTGCTCCAACTCGAAGAAATCCAGTTTTTCGCCTGATGCGAAAAGGCTGATAACTGTTGGTTCTTCTGATTCGCTCTCCTCTTGGTCAGGAACATAACCATAGTCCCCGATTCGAGCCTGATAATCCTGCTCCTGCTCTTCAGGAATTTGATTATCCCGCCAGTCGAGATCGCCGATCTCAGATTCGAACTCGTCACGCATTATGGGTGCCAGTTTTCTGGAACCCAACGCTGCAGCCTTGTGACATCCGATAGGTGTCACTGCCAGATTTTGTGCATCTTGTTTGTGGATACAGGCCCCGTCACATTTTAGACAGAGCGAGTGATTTCGGATTCGCTCGGTGTTCCAAAAATCATATGTTCCCATTCGCTGAGAACCGTAGATCTTAGCTACTGGACAACCACCGTTCAGGACATGCGGCAGAAGTTGCTCTTCGGCCGGGTTAATAGTAATAAAGCCGAACCCGTTTGATGATGCAAAAGTTTTCAGCGCTTTCAGAGTGCTGAAATACTTTCCACCAAGTATTTCTCGAGCAGATATTTTGAAAAAAGTGTTCCCTGTGTTACCACAAGCAATTCTTTTTCATAAGCTGCTCTACAAGCTCGCTACCCTTTCCACTACTTTGGCACTAAATTCGATTAGTAATTGTGGGGATATTGAACTTGACTGCTTTATCACTCTTGCATGCGATGTCATCATCCTGTTTGATGATTGTTTCTGCAAGTTGTTTCTTTCCAGCTATACATACCTTATTTCTAAGGTCAACTAACACATTGTTTTCTATTTTCGACATTTTATGAAACCTCCTTTATTTTTCATCAATGTAGACCATAAAGGTGCGAGCACAAATGCGGTTAATACAGAGATGAAATATTGAACAAGCAATTGTATTTCTTTAAGAATTAAATACTTTTCTTTTTTAATCTTAGAATTGTAAAATAAATTAGAGCCTGCGAGAAGTGCCTCGCAGGATTGGTTTCATAAAATGTGTACTTTCGTAACACATTTCGCAGGTTGTTCAAGCCTGCACTCTTTTGTTATATATCTTGTATAATTTAAAAGTTTCGCTCCGTAGGGGCTGCCACAGCCTACTGTATGAGTGAAGAATCGAGATTGATGTGCACAATAGAATCTTCTCGTTCATATCAGCAATAAGAAAAGCCATATCGGAATAAACAATACCTGGCGCCCCCAAATTCTCCTTTCTTAAATATGTCTTTTGTCACGACTATTCCGATACCCAGATCTTCCATCTCCATGAATTCTATGAGTCCTTTCAGATCGGCATTTGTGGGATGCTCTCTGTACTTAACTTCTATGGGGATTAGTTTTTTGAGTCATCATATACAAAATCGACCTCTTGTTTATTTTTCCAGTAGTAAGGCTCAAAGAACGGCTTTGACTCACGACCCTTTTTAATCAGGTGCCATGCCGCTATATTTTCTGCTGCTTTACCGTCATCCCTGTCCAGAGTAAGTGCTCTCCTGAGCCCTTCCTCCCAGAAATATAGCTTCTTTGCCCGCTTCTCAACTGCTTTCTTGGAGGGCGCAAAAACATCTGCTACGAATACCATCATGGAACTCTGCAGGTAATAAAGGTAGAGTTTCACAGTTTCACGGTCAATATCGAGCCTTTCGGATAATCCTTTGTAAGTGAACCTGTTGGTGGTAATAGCCGCAATATCCCGCACCATCTTTTCAAGGAGTATAGGATCCCTAACTTTGAAAACGCTTACGATGTCCCTGAACAGGATGAGGGCGAAATAATCCTCCACAATAGTTCTGTACCACTGCTCCATATCCCTGATCTTGAACCATTCAGGATACCCTCCCGTATCGAAGTACTGACCCAGAAAATACAGAATGCTCTGTTTATGAGGTATAACGCTGTGGTATGCTTTCTCAATATCTTCAAAACTCTCAAGGTCTGGTTTTTGTGGGATCATCCCTGAAATGTCAATATTATTGAATTCCAGGAACTCCCGGAACGTCAGCGGGAAGACTTCAAGGAATCTTATCCGCCCTGCCAGGCTTTCAGAAGCGTCCAGATAAAGGAGGGTTTTGGATGATCCTGATATTATGAATCTGCATTTTGCATGGGCATCTATATAATATTTCAACTGTAACTGCCACCCCTTCATAACATGTATCTCATCAAGCAGGAAGTATGTTGATTCTCTGGATGGGTCTATGCCTGTGAGTTCGTGATACGTGTTCATGATATCGTGTACACTGTCTATTTTTCCGATGAGGTCATCCATTTTCGCATAGACGATCTCTTCGGGTTTTTTGTTTTGAGAAGAAGGTCTATGTACTGGTATAGTATTGTTGTTTTTCCACTCCGTCTTATCCCTGAGAGGCATATGATCCTTTCAAGTCCGTCGGATTCTTGTATCTTATTGAGATAATCCTGTCTCTGAGTTCCTCTGTCCGAAGGCGCGATATTTTTTGTTAACCACCAGTAATTTCGTTTTTTGAGATAGCTTATCAGGAACTCTTTATCCATATGCAGGTATAGACTGCATAATGAATATAAATGTTGCGGTTTATGTTTGCATATTTATATAGTAACGGCGTTTCAAAGTTCTATATTTTAATTATATAGTACAGATGTAATTATGCTTTTTACAATGATTCGTGCTGTGGATCATATATTATCCGGTAGTCTTTGGGCAGAGGCACTTCGGTACCTTGAGGCATTTCCCAGTCACCAACCAAATTCTTTTCGACTGCCTGCGTTACAGCTTCATCCGGAGTTTCGGCAAAGACCACGGCATGGTGGCGGATACCCTCGACTTGATATACTTTCATTACTCATCATTCCTCAGATAAGTGGTTAAATTGGATATATTCATTTCATTCCCGTCTTACATATCCTCTGTGCATATTATCGTTTAGGATGTTCCACCAGTTCAATCAGCACACCGCTAGGGTCCTTGAAGGAAGCAAGTTTCATCCCGCTTTCCAATTGTATGGGCTCTAAACAAAATATAACTCCTTTTTCTTTTAAGTCAGTTACAGTGACTCCGATTTCATCTACGGAAAAAGTAATGTGGTCGTTTATGGGAATCGAACCTTCACCCAATTTAATTTCAATATCTCCTGAACGCTTTGGGATTTCGCCTCTATATCCAATGAGTTCTATCTTACTTCCGTTCATTTCGACAAAGGTTGCAGAAAAACCAACATCATCCATTTCAATCTTAGCGGAAATAGAAAAACCAAGCACATCAGTATAGAATTCAACTGATTGCTGCAAGTTGTTCGTAATAATCCCGATATGGTCAATTGTTTTAATCATGGTTTTTTCTCCAATTTTCTACAAATTCAAGCATTCACTTTTTTCCATTTTTTCCCCTATCTCACTAACTCCTTCAACCGCTTTATCTTATCCTGTGCCTCATCAACTACTTTTTTCTGCTGTTTTTCAAGCTGTGCGATTATATCCTTAAACCCGATCTTGAGCGAATATATCTTATACGGTCTTCCTTTACCTGGTTTCTTCTCTTCACTCTCGTTAATCCAGTCAAACTCCTTTAACTGCTTCATAACCAGGCTTACTTCTGGCTGACGTAATCTGGTTGACCTTTCAAGCTCTATCGATGTAGCAGAATTCGTATTTTGCATGTATGCGAGCGTCGTAGCAGCACTCTTGCTCATTCCTAAAGAAATAAGTGCATCTGCAATTTCTTCGTCTTTCTCGTCAAGTTGCTTTATTTTAAGAGTTTTCATATCGACTCCGATAATATATTAGGCATATAGATTTATTGTTATTATATTAATCTTTCGATAAGAAGACATTTATGCAGATTTCCTCATAAGGGAATTGCTTTATGATGGTATAATGGGCAGGTAGTGGAGTGGGTGGTATCTTAAAAAGAATTCTCCTGCCCATTATTTAATATTCATACATTCAAGTTATTTAAGATTTCTGATAGCCATAGTCAATTGTCTATTCCCGAAAAGGTTAAGTGATGCAAAACTCACGTTATTTTGGAAGTATTATGTTAGTCACATAAACACAGATGCCAATAAGCAGTCACCAAAACCAAATCCCGCCCGGCGTGTATTTGGCGCACTCGTGGGTTACAGAAAAAATTAAAAAGCTTCCTGGGATAAATCGTTATGTATATATGATTTCAAGCTAATTCCACATGTTATAAGTATTGGCTCATCAGAATAACAAGATTGTGTTAATGCACATTAAACCAAGTTGATTAAGTAACAAGACATAGTACCGAAGGATTTTCGGGATGTTAAGCCTGTAGAGAATCTAAGATGTATTCATTTAAGCAAAAGTCCAGAGGCACAGCAGCATGCTGAAGCTTAATGGTTCAAGTAAATACCTATCATTAAGAAGATAGGCAACGTCACAGATATGCCATGCAAATATACATTAAAACAAGTTGAAAGCAATCTTGCTAACGTAAGATCTCGTTCAAGAACAATCAATGTACTTGAAGTTCATTGCACAAAGTCAGATTGTCATGGAATACCTTTAATATCCAGCTACGTGTGCAGAGAAAAGATACTTGACGTTTTAAGCGAGCACAGCAGGCAGCGAATAGAACTTATTTCTTTTCATTATATAAGCAACGGTTCAACAATGAGAATGGATATTATGGAGAATGCAGCTGTAGAGTTTCAAAATCTTGGTTCAGGCAGCAGGAACGCACTCCAGAAAATACAAAAAGTCTTGCTGGAAAAAATGGTGAAAATATAAGAAATAAAAACGAAAGCCAAAATGAAAATGATAATTTGCTCTGCATTCGTTGTCAACATGTACAAAAAGGGAGCTTAATAGCCTGATTTCTTCAATTAAGAGAAATCCTCTTGAAGCAAAGAAAAAGGCAATCGAAAGCAGAGATTTAATTCAGTATTTGGGAAAGGTTAATAATAATAACGGCTGTAGATCATGTATATCCGGGTTCATCGGCGCCTGTACGTCACCAAAGAACATAGGTTCAGGTTTGTATTATAAAGATTATGCTTATACAGGAGAGACAGATTATGATTCGCTGTATCCAGGCATAATTACAAGAACAAATGTGCATCGCCCTGGCATTGAAAATAATAAGGAGTTCAGAGATTATGTTGTTGACCCTTATATTGTTAAAGGATATCAGGTATATATAAAAAGAAACAAGAAAAAAATCGCGGGCCAGGAAATTGCTACAAGTGATTTCAATCTTTATGGGTATTCTGTCAGCCTTGGGACAAGGATAATTGCCCTCATGAATGCGCTTTCAGATGAAATCAAAGATGTTTTACTGGAGAGAAGACCCACAGGCGTCAAAAGTGTAGAGGATATGAGGATTGAGCTTCAGAGCACCGCCATTATCAAACTTGAGAGACTTATTAAAAAGCCTGATTGGGATGATCTGGCAGACACCGGATCTGATGAAAAGAATCTGATTGCCTGGCTGGCGATTGATAGTGTCCAGGGTTATGGCATATTAACTCCTTTGATATACGATCCCAACGTCACAGATATTGAAATAAAAGAGGTCGCTGATGATGTTTACAAGATTACTTGCCGGCACCTGTATTCCAGGCCAAAGAAAATGTGTGTCGTTGATGTGAATTTAAATAAAACTGAAATTGAGAATCTTGTAAAGAATATAGTACCAAGGATAGCCGGCACGGTTGGAGATACAGCATTATTCAAGAATGATACGCTGGAGACTGCCGGAATGATAGAAGGCATGGGCAAGATCAGGTGTACAATCAACAGACCTCCAATAACTAAAGGCTACCATTTAGAATTGAGAAAACATGCAAAGAAACTCAGCATACCAGAGCTCATGGCTCTGGGAGAAGCTCCTGTTGAAGCGTTCTCCTTACTCTGGATTTTTGCTTTACTTTCAAAGATGAGCATGATGTTTGTTGGACCCGTTGGTTCTGGTAAAACAACACTTCTTGTAGCGGCGCAGAGCTGCGCGCCAGAAAGTCTTGTATGGGGTGTGGTGGGTGATATCGATGAACTTGAAGGTATAAGCGGCGATTACGTGCTTTTCAAAACAATCTCCGGAGATTCTGAATCGCGCGAAAAAGTAAGAAAGAAACTGCTGAGAAAAAGAAAAGAGAAAGTCATAATTCAGGAGATACGGGATTCAAAAGATGCAGAAGATTATGTCAGTCAGAGGCAACAGAGCGAGGCCATTCTCAGCACCACGCATGCGCGAAGCATAGAGGAAGTTGTGGATAGATTTAAATTCAATTTTGGGATCCCTGAAGAATACGTATACAAGAGCTTTGATGCACTTGTCGTCATGAATGAGCGCAGCAACCTTATCATTGAGACGATCGGAGTAATAGATCACCAAAACGAGAATGATAGAAATAAAATATACAGAATGTTTGAGTTCGATTATAATGATGGCAGCAAATGGTACTGGAAAAACAGGAAAGGTGAGATAACAGATTTCGCTTCCTCTCTCAGAGATTTGAGCACCCTACCATGTGTCAGAAACGCCCTTATAATGCAGGAAACTCCTATGAGTACGGAGCGGTTAAAAGAACTGGTTGATCTGGGCGTTTTTGCCATTAACGAATTATTTGATAAATGCTTTACAAAACAGTCATCTGGTCTGCATTTACCTATCAGGAGTGATAGAGAAATATTTAAACTTACAAAGATTTGCATGCAGACGGCATATGATTTATACATGCAGAGGTTCGACATCACAAGTACGCGAGAGGGCTAAAAGCTTGGCTGAAAGAAATGTAAGAATTCAGGATGGACTTTTCAATGAAGCTTTTCTAAGAAAAGCTGCCAGCGCTGAGAAAAACAAGTATAAATTGCATCGTTATATTCCGTCCAATAGTTCCGACAAACAGAATGCAAAGCTGCACAAAGAAATCATGGATTTCGCCAAAAGTATAAACTGGTGGAACAGCTATGCAGAAAAATTCCACCTGTAGTTTATTTTTCTGAGTGGATTGCATCAAGAAGAGGCGGATTGCTCAGAAAAAATATCGAATATATTAATAGGAACATTAACCAGCTCGATGTAACTCCCAGGGCAGTTTATAATAAAACGATATCTGTGTTCCTGGTTTTCCTGATATCAGGATATCTCCTCTCATTATTTTTTGATAATACTTTATATAAACTGATTATTCTTGCAATATTCTTTCTGGCAGGGCAAAAAATCTCCGATTACACCACAATAAGTAAAATAAAAGAATGGTCGGAACCCGACTACACTGAAAAGCTCGTATATAACATTGCGATCGTGAATGAAGCAATAATGTCACAAAGCCCGATACAACTGCTGGAAAGAGTGGCTGACAGCAAAGCTTTTGGACCTATTGCAATAGAATTCTCAGATATTATAAAAATGGTGCACATGCAGAAAGTGAATCCTTTCGATGCGATAATCCAGTGGAGCGAGAACCAGAACCTTGAATCTCTGAGAGATATCGGTAAGATCATGCGCCTGAAAGAATTGGGCGCCCCTATTGATGTTGAGAATTTCATAGAACGTGCTAAGAGAGATAGCCTTCGCGCCATAGACAGGGAGACAAAAAAGGCCAGCGTAAATCAGAGCGTCATGAATATAATTAGTATATCGCTGCCTTTAATGCTGGCGTTCGGCCTGCCGTTCTATTATGTACTTTACTTAAAGCCGTGGGTCAAGGTCATACCAATGGGTAATGTTCTGATACCTTTTGCCATAACTGTGCTTGAGTGCGTTTTTTATCATGTTATTGTGGGCAAGATATTCGGAGATAAAGTGTTCAAAAGTTACGGTAAACTAATAGGTGAAGTAAAATTTTCAACCAACTGGAAAGAAAGCATTACTAAGGACCTTCTCAATAAAAATCGCATAGGCATGGGTTTGCTTGGATTTCTAGGAGTGTTGCCGATGTCATTCTTTGCCGGAATAGATTGGTTGGGAATGGCCGTTTTTATGGGGATTGCAATTTATATAACGACGCCATACTTTTATTCGAAACTGGAAGAAGGGATTGCCGACATAGCGAATTATGAAGAGCTTGCTGAAGAAATAAAGACGATTGTTAAGCATTTCTATGATAACAGTCACCTGAATGCCTTTATTGCTTTTAAATCTCTTCCTAATAAGATGGCTGGATTAAAAGACGTGATGAGCTATTATGAAAAAGAAGTTGAGCTTGGAATGAGCGTTGAAGAAGCGCTGATCAATCTGTCAGATTGGATTGATTCCAGAACTGCCAGAAATGCCATATTGCTTACCGATAGACTCCGGAGAACAGCCGAGGCACTCATCGAGCATGACAGGGAGCTCAGACTTAAGCGTATACTTGAGGAGATCACAGCAGTACGCGAGGCACAGCAGGATAGGGAGACATCATTTACAGAAGCCAAAACCGAGCGGTCATATATATCGATGTATTTTATGCCTTTGCTGCTTGGTTTCTCAGTGTTCTTTGCGGTCGTCCTTGTGAGTGTTATGCAGCTGTTTAATGTAGGCATGGCTTCTTTATTGCCAGGAAAAAGCTCGTTGGGATTTAATTTCATTGTGAAAGATAGTATCGAGAGTATAAAATGGATAGTTTTCAGCCAGGGCGTTTTGAATTTGACTATCGCCTGGAGGATGAGCGATAAGAAAACCTCCTCAGGACAATAGCCATATCGACTGTGGTTTATTCGGTTACAGCAACATTCGCGTTCTATTTTGCCGCGCGATTGCTTCCGGCTGCGTTTTCGTAACAGGTCATAACAGACCACTACCAGAACTTCCACCACGGTTTTTTCTTGTCATCAACCCCGTCTTCAATTCTTTTTTGGTTTAATAGCTGCTGCATTGTCGTCATGTACTGGGTCATTATTGTCTGATTGTTTGTTAACATATCAATTTTGTTGTTAAGGATTTCTATATTATTTTTAAGACTTTGAAGCTCGTTGACCTGCTGTGGAGATGCGATTTCAACTTTTGGTATTTCGACATTTGATGTCTTCGTATTTTGATCAACTTCTTTCGCTTCTGCACTTATTTGTTCGTCTTTGAATTCAGCGGTTGCACCTTCAATAACAGGTTTGATTTCACCAATTTCTTTATTGATTTCAGTTGGATTCACCTTGTAATCGTTTCGCCTGACCTCGACAATGATATTTCTAATGAATTCAGCTCGATCTTCTGACCTTGCATCAATTTCATCTACGATTTCACTTGGCAGTCTTACTGTGACTGCTATTGATTTCTTTGGTTTCGCTTCTGAATTCATATTCTTAATAATGTATTAAATGATATAAAAATACAACTGTTCAGGGTAAAGGCATGTTCTTGGCGTAAGATCGCATGCATCCATTGTTGCACGCGAGTATGGTATTCCGGCAGTGATGGGAACTTTAGGCGAGATTCGTCGGCTAAAAGATGAAGAGCAGATTCGTTGGGATGGATTCAATGGTTCACTTCACAGCCAGTTTCTGAGAGACTTTTTCTCTTCTATAGATCATAACTGCAAGTTCGTGAATGCAAGGAAATCTGTCAAGACCTGAGGGCCCGATACAAATATATTTTCCGTCGATCATTTTCACGTTATGTGCTCCTATATTCCATTCTTCCTTCTTCACTTCTTTAACATCATCAACCATTCCAATAGCACTCTTGATAGAGTTTTCTGAATGTTTGAACTTGGCCAGCATCTCTTTTACAGCGTTTTTCCTAATATGGAGATGTACCAGATACTGTTCACTATTTTTTATTTTTTCAATTATATCATTGATATCTCTGGTCTTGAGATATATGAATAGTAGAACTGCTCCGACATGGGTGCATATACGAGTTTTGCGAACAGTGCCAAATTTATCCTGATAGCAGGGGCATGTGATTCCACCATTCACGTTTTTGACAATATAATAGGGTAGAGTGTCTCCGGGTTGAATTCCTTCAACCAGCCAGATTTGATTTTCTGTTAAGACTTGAATATCAGGCAAGCGCTTTTCACTTCGTTTTAACCAGCTCGTCCTCCCAGGGAATTTCTTTTCTAAAACCGTCTCCAGGGCTTTTATAGTATGAAAATCTAAATCAGTTTCATGGCCCATTACAACACCATCTTTTCTACCGGTATTTCAGCACCATAAAACGAATTTGGCTCTGAATACAATTTCTCCATCGCAAAAACTACGTGGCGCATTGAGACAAGATTGGAGGTTAACTGGGACTGTCGCATAAGCGATAGTGGTGTATATCTCTTTGTCTTCAGTAATTCCAGGGCTTTCGAGATAGCTTCTGTGTCAATATGTATTGATTCTATCACTTTTGCTGTATGCCACGCGCCTGTAGCTTTCATATCTTTGAAAGGGATTGATTTAACATGCCTGGCATTTACATTGTTTGTGCCATCCCTGCGTTCAAGTGTTCCTATTACTAGAACTGCAGATGGAATATCGGGCATCCCTTCTCCATTTTCAATCTCGATAACAATACTGCCAGTCATGTCATTCAGAATGAAACTTTTATGCTTTTTTCCATTTTGAGATGTTGTACCGAATAAGATCACACCGCACAAGAGCCTTTCGCCAGTTTTCCCATAGGTTCCATAAGGCGTAACTATGAACTCCTCTATCTCCCCAGTAAAGCAGGAGAATATTCTTCCACAGTGTCATTGGCTTCTGTTTCTACATTATTTTTAGACATTCTATCCGCCTGGCTATTAAAGGAGTCTTTGAACCCTGTTTTATCTCTGATCGTTTTTCAAGATCAATAACCTCTTCCTGGTAGGTTTTCGTTTCAAACCAGAAGACCTTCATTATTTTCTTTTTCCCATTATTATTCGTTAGTTCTATATTTCCTGCCATGCATACGGGCAATCCGATCAGATTTTCTGCGTAAATTGAATTAACAAGGGTGCAGAGCAGATTCCATGGATTTCCTAAATTGATTTTATTTTTTTCAGCGTTTTTTGATTGTTTCAGATGGTATTTGAAAGTAAAAAGAATCCCGCGCTGTATATCTATATTTCTGACTATATGTGCCGGGTGAGCTGATAATAAAATCTCAGCCACTCTATCTTCACCATAAAATGGCACAGTCCCGGTGGGATCTGAAATCTGGCCAAATACCTGAAGCCTGGCACTGGACTTGGCACCGCATTTATTACATACTTTTGTTTTCATTCTTCTTTTGCATTTTCCGCACCAATCAATAATCCTGAATCCGGTAATGTCTGTTATAATGCCGTGTATCTCAATATTTCTAATAACTGTATTATGATCTCTGCTCTTGTCTTTATCTTTATCAATCAGATCATGAAGCCGTCTATTAGCCTCATTTATTGCCATCAGGCTATCATTATTTCTTTTTCTTAGCAGTCCGCATCCGAGGGAGTTGTTTGCGGCGATATCCCTTGCTATTGTCATTTCTGGAGTCTGCGGCGATATCTTCCTGGTGGTTTCGATATAATTTATAAGCCATGACATATCCAGGGATGGATTTTGATGATTTATCCATTCCAGATAATCCATCGTGCTGCTGAGAACCATTCTTTCACCTATAAATCTGGATTTGGTTTTGTATTTATGCCCATGCTGTTGATTTCATTTGATTCATGGGTAGGGAAGATGAACTATGCACCCCAAACGAATGCCTGCTCCCTGGAAGCAGTATCTGGCTGCATATTTCTCCTCCTATTCCTGTTCTGGTCATGAAAACAGCAGGTTGCGCCTCTATTTGTGCGTTAGGATGAGTTTTAATAGCGAAATCGCTTATGATTCCGTATATCTGAGTTAAGATTTTATTGTAATATTTCCGGTCTGTTATTTCCATCCAAATGTAAACGGTTATAGGGTTCACGCCATCATCGAAAAGAGATGGCGATGGACGTGGATAACCTGGCACGAGATTAGATACAACAGTGCTTTCTAACCATGTATCAGGATTTGTCCCAATGCATTCAGACGCTTCAACCTCTGTCAGCATTTTCACAGCAGGATGCTGGTATAAATTTTCAGATAACTTATTTGCAGAGATTTCTCGCAATCGAACCGGAATGTACAGTCTGTCTACTATTCCATTCCCACTGTTGTTATTATTCTCGCTGAGTGTCAAAGTTCTCAGACCTTTCCGTACAACAGCTATTACGGGCATTTTTAGAGCTGCTGTGATACTGGGCTTCCCCTGCTCATCGAAAATGGGATACTCTATTGGTTCAGGTAGATTCTCCCTTATGAATATTCTTTCTATCAGAGGATCAAGAGCAAGCATTTCTTTTCCCACAGCTATTGGATCAAACCGACTGCCCAGAAAACCCAATACTCTATCGAAAGATGCCTCGTAACTGCCTGTATTAGTTGTAATGATTAGCTGTGCGTCTCCCGGCTGGTTTACTGTTATTGTTCTGGCTTCGATGTTCTTATCCTTGCAGTCTTTCATTACTGGGGATGTCAGGGCAGCAAAAAATTCGTTTCTGAGCTTGCCCTTCTTTCTTGATCTTTTTTTCTTAAAAAACCACATCTATTTCACCTGTGCCACTAATCTCTTCTTTGTATTCCTTTGCGATTTCAAAGTGACAATCGCCGCAGTTGCCAGTGCTATTCCAAAAATCATTGGATAATACCATGCCCTGACGACATCCCATTTATCATTGAATATCAGTATTGAGGTTATGATAAGCGCCAAAGCTCCTGTTATCCCGGTCAGATCATATATCGTTGGTCCAGCATTGAGAATATATTTGTGTATTGCTTCAATCTCCTTTTCACTCTTCTTGGCCGCTGAATTGAGCCGGGAATTTTCCAATTCGAGATGGGCGAGCTTTTCGTTTGTTTTTTGTAAGGACTCTGATATCTCGCCGACGTCTTTTCTTATATCGCTCGTTCTCTTTGCGCTTTCATCAAGCATGCTTTTTAATTCAAGTACCCGCTTAACTTCATCCCCACCCAACCTGATATCCAGAAGTGAATAAATTTCATTCAGGTTCTTGTCAAGCTCTGTTATTTTTTGTTCTATTAACCGAATTTCAAACAATAGAGAAGATTCTGAAGCACTGGCTGCATTTTTCCGATTGTTATTCCGTTCATCGCCCGTCATATGAAACTCACCGTTGAAAATCTTGACAGGTAGCGGGTGATAGAATCCAGTATAATATCATAGCCAACCAATACTATGTTCGATACCAGTAGCAGGCTGAATACTAGAAATATGATTTCAGCGTATAGATCTTCCCGGGTGCTGGCGGCTTTAGCCCATTCGAAACTTGAGATGAATTTTTTGAGAAAGGCCAGAATAGTCTGCGATCATAATATCCGAACTGGGCAACCAGGATATACAGGTATGTACCTGCAACAATGCCGATATAAAATACAGCCATGACCGCGTATATGCCTGCAAAATGGAAATGAAGAACGTCCAGAACTATCCCTGAACTATTTATATATCCCTCAGGAGAGCCAAGAATAAATGAAAAATAACGAAGCGGAGCTGTGCCGATGTATTCTAACAGCAAACCTAATATGTAAACAACCGGAAGCCAGAACGCAGCCAGTATGCTGGCAAAGATCGGAGCCATAAATATACTCTGTGCTTTTGTATCTTCAGCTTCACTGGGTAAAATAATACCAATCGGGAAACTCGAAATCTTATTCAATGAGAACTGGATATACTGTGAGTAGTTGGGCCAGCAGGAAAATAGAGCCATACTGACAATAAATGCGAGACCCAGTATCCAGTGGAACCCATAACCTGAGCCAAAAAATGGTCCTCCGACCAGAAACAAAGAAATAGCTATTCCTGCTCCGTATCCGATGCTGGAATACACTTCGTCTCTCATATTTTGGCTTCTTCCTTCATTTTTCCAATTTGCTGGCGGTATTTTTCCAGTTTGCTTATGTGTGCTTCAAGCCACCTTCGCACGGATGTCAGCTTTTTTCGGCTAACACAAACTCATTCACTTTGTCTGGTTCGATGGTAGCCCCTCCAAAGCGCTGTTTATCAGAACCTGCTGGTTTATGAGATCGTATATCCTGTCAGCTGCGCCTACGATTGGTTTCTCAGCCTGCTCAGTATCAACAAATCCTATCACTATAACAACAAGGTTCTGCTGAGTGAAGCTTACAAGATAAAAATTGTTAATCAAGTTATACTTGAGAGTCGAATAGGGTATTTCGGTCGATGTTGTTTTACTTGTATCCATGTTATAAACATTTTTCAATACTTTGTATGTATCGGAAAGCTCTCTTCTCAAATAAGGTATGTCTGCATCTTTCAGCGTGCTTGAGGCCATGAACCTCTGTCTTATATCTTCTTCCTGACCAGAAGCGGGGTTCATGCTGCTGGACAGTACCCTGGCTGCACCTTCGCTGAATTTTATTTCTCTCTTTGAATCCACATGAGCAAGAAAAGCCACGTCGATATGGTCTATGGTGTTAAATGCGTTCGCAGCTTGAAATTGCTGCCAAATTCAAGGACCCATGCTTTTGGGCTGATATCAGTTGTCTTATTCCCAGCGCCTTGATATTTTCCAACGATGTCTGCTACCACAAATTTATTCAGGCCATACACCTGCCTGAGCGTGGGCCCGATCCAGAGCGGCACATCTACGTCCTCATATCCGCGCACTTCGACTTTATCTATTTTCGTGTAAGGAGAATATCTTCCCGAAATTATCATGCCGCCATCATCGATCATGTATTTGCTCTGGATGATTTTTCCCATATTGACTGCTTTAAGATAATACTGCGGCGGAGGCGGCTTCTCGTTCTCTCCACCCAATAGATCGACTGATGGCCCGGGCTGGGCTATGCAGCCGGACAGCACTACGATGAATCCGATTAATATCAGTGCTGCGCTTTTTTGATCATCGATTTTTTCCTATAAATTCTGATTGTTTTTGATTTGTTTGCCCCACGACCATGCAGAATAGCTCGCTGACAGGTATATGAGCAGGAAATAAGGCATGTTTATATTTACCATAACCTCTCTGGCAACGATATATAGAATTGCAAACACCAGGACAGGTGTAATGGGGGCCCACCTTTGATCCAGGTAGGCTATTTCAGGACTTGTGAGCGCTCTCATAATATGCCAAAGCTGATCAACATCCAGGTAATAATGCCGACTCCGACCAGCAGCATATAGGATATTCCGATTGCCCAGTGTTTGGCGCTATTTTCCTCAAACCAGTATCTGTTCAAACCTATCTTCGAAAGGTTGTACAGTACCGCGCCTAGGATCAATGCTGCACCGCTATATAGACCGACGCCTGTAGACGCCATCATCACACCGGCTATGACAAAGGCAATGGTATAAAAAATCTGTCCTTTTTCAGTGACCGGTGACGTCAGACTCTCTCTTACGTTTTCCAATATATTTTCCATTTAATTCACCTCTTTATACAATTTTATGCATTAGATTTATTTATTTAGTGCCCATTTTTTGATTCGCGTAAATATTTAATCATCGATGCCACTACTTTGCTGTAATTTCCGTCAGCAATAAGGTTTTGCCATGTTCTGTCATGGACAGCTGGATCATATTCCAGCGTAAAGACTTGTTTAACGGGCAGATGTTTGCGTATTTTACCTTCATCAATTTTGGTCGCAATACTAATTTTGGAATCCAGTGGCTTGTTCCTCAATATTACTGGAACAATTCGCGCTGCCGTATTATCTTTCAGAGTGTTCAGAAGCCATACTTCAGCTTTAACTGAAGGATCGCATCTCATGGGCACAACAACAACATCAAAGAAAGAACCTATTTTCAGAACTTCTTGAATGTTGCTGCATTGCAGATCAACGATTGCTGCATCGAAGCCATCGATTCCCAGGATATCTTTCAATGATTCATGTTTAATTTCTCCATCTGGACCTCTCGGAAGAAAAGAAATATTTTCACTTTTGATTATCAACTCGTTGATATGCTTGTGCCCTGCCTGAAATGTCTGGTAACCAGCTCCAGTCATGGGAGTATTGAAAATAACAGATGCATGCCTGTTCGATGTTAAATCGATAAAGAATGCTTTAGATAGGCGTTTTGCCATATTATATGCCAGAGTGGTTTTCCCTGTTCCTCCACTCAGAGACGTTACCAATATTTTCATTCTATTAGCCCTCTTCTTTTACCATTTTTTATTTTTACCTCCTATCATCCTATGATCACTCTGTTAATTGCTGTAAATAAATCTCCCAGCGGCAGCAGAATTACCATGATAAGAAGATATACTGTTCTCGGCTTGGTAACTTTTATCTCAAGTTCCATTGATGGCGCGAGTGATGCAAGCTTGTGAAGGATATCCCAGGGAATCACGCTGTTTTTTCAGATACTACCCTAAACTTCTTCTTTTCTTTCTTCAACTTCTTTAATTCCGAAGTATTTATGACCTTTATGGCGCCGGAATCTTCGATTATATACTGGGTGGGTATAATTGGATGATTTAATGCAGGGAGATCCTGGAGTTTTACCTTCTTTCTTATAATATCTCTGGAGAATTTCTTCAAGAACGTCAAGCCTAAAGCGAAAGATAGAATGATAGCGAGCGCTCTGATAAACCCTGAAGGAAGGCCTGTAAACGCGACCATAAGAGCAAAGAACAGAAAGGATATAACGAAATATTTATAATTCTTGTTTTTCTTGAAATCAGCCCTGCCTTCCAGCAGTCAAACAGGGTTTCAAAAATCAAGAAAAAAGCAGCTATTATGACCAGGTTAAAGTACATACTCAGGTACGGCCAGGTCTCTCTAGCCCCAAACATGTAGGAATTATTAATAAGTACCGGCACATCAGCAAGGGATGGAAACATGAATCCAAGAGAATACATCACCCGCACATCCCCGCCTCCAATCAAACCTGTTCTATATACCATATATTTAAAGAAATAATAAGCGGTAATACCTGTTATGAGTGATAGGACTACTGGCCCAGCATTGAATTCTGCAACGCTTTTAATTCCTGCCAGTATTACTCCTGTTGCAGCAATTCCTATATGAGTTGCCCTGCGATTGAGCATACCGGTCTTGAAATCGTGTATGGTCTGATAAAGCATGACACAAATGGCGATAACCCAGGCTATCAAACTCAAATTGAACATGTATTAATGTTGATACTACCACAATATTTAAAAATGTTATGGTTCATCAAAACTGTTATGCACTCGCTTATAAGAGAATGTTATGAGTGAAATATGATTTCTCAAGGGCAAGTTGATCTTATCGATAAAAAGGGCGTCCTGGACATTCTTATTGCTGAGGGTTATATTGAAGCTGGACGAGTTGATCCGATTCTTTTAACAACATTACTGGAAGATCTCCTGGTAATACCGGGTTCTATAAAAGGAAGAAGAATCCTGTTGCCAGGACCCAAGTTTGGACTCAAGCATTTGCCAATATATGGATTTAATAACGGCAACAAAAAATCTATCTGCCTGAAATTGACCGATATCCTGGATAAAAAATCTGCTTCTGCCGCACTGAATCTTATTTTGTTTGAGGTGTTCAACGAAATCGAAAAAGTGGAACAGCTTATATGCGATGAAAAATGCGATGAAGCCTACGAACTCATACGCATGATTGAGGGCAACCTGCTCCAGGCTCACATTTATTTTTCGAACGATATCCGCGATATCGAAAATAAAATAATAACTTTAAAACGAAAAATAGAGATTGAAAATAATATATTTAATATAAATTAATCGGATTTTTTATCATAGAGTCAGGAGGTAGAAACGACTCGGCGCTTAAGGTTGAGATGAATCGTTCACGTGTTGTTTGTCAGGTTTGCATTTTCAATATAATTTACCACTTTATCTACTGCTTTGTCGCCTGATTTCTGTACCTTATCCACTTTGCTTCCGATGCCAGAATATGCGGTTATCAGCAAACCAAATATTGCCCCTAAAACCGCCACGCTAGCAAGGACTCGGGTAACTGTATCCATAACTGATTCCATGGATACGCTTCCAGATTCCTGCATATTGAAATTATTTTTCATCAATTCACCTCCTTTAATTTTTTGTTATTCTTTGAAGTAGCCATCAGTATCTATAAACAGCCATTTGAGAACATTTTTAATGAACAAAAACAAAGAATCTATTATCTGCCTGATACTCGTAACAGCTCCCAGCACGATGCTGAAAATGGAACCCAGGAGCGATATAGCTAAAAATACCCTTGTTGTAGTATCCATAATTGTTTCCATAGACACGCTTCCAAACTCCTCTTGCCCGGACTTTTTACTTATTATTATATGAATCTTATCAAGTGAGATTGATGGATGGTTTAGGGCATGTTCCATATTCAGGGTCTCCGCCAGCCGATTCATTAAAACATATGTTGGAAAGATATGTTGTAGTAAATTTTTTCATAGATCTATTTATACTCTCTTCATTTGTTTTTAGGTGGTTATAAAATGGAAATGCTACCTGAGCTGAAAGTGACATGACTATAACTCCGAGATAGACGCGCGTGATTGTGTCCATCATGGCTTCCATTGAAACGGACCCGGAATCGTTTATCAGTTCCATAAATTTTCTATCTCTTGTAACTTCTACACCGTTATTATAACTCCTATGAGCTTTCCTAATGTACGTGCAATTCCTGCGTATATATTTGCTCCCTGATAAAGTATGTGTCTTTGAAGTGAGAAGAGCATGGCGAGCAAACTGACAGATAAATATAACCTTGCAGCGCTATCCACAGTCGCTTCTACTGTAATTGAACCGTAATCATCAATTATCGTTTTGTTCACGGCTTCCATTTCATCACATCATTCTGAATCCAGTTCTGTGTCTCATTTACTATTCTTGTCTCGTTCACAAGTGCCGACTCTCCAAGAAAAGCCGCAGCCATAGCACGTGGCCCGGCAGCTAACCCGATTTTGGAAAGTACCGCTCCAAATCCGATATTGTATATGAAATAAAGCAGTATCGTCAGCATTATACTGACTGTCAGCACAACAAGCTGCATTACCAATCCCATTCGCAGAAGACTATCGAATACCGTCTCGAGTGATATGCTTCCTTTTTCTTCCATTATAAATTAAATCTCCTTTTGCCAGTCATATATTTTTCCAAATATCTTGACAATGCTATTCAGATTGTTTCTCCGGCTCCTTTTATACCGTACAGAATGTATTTAAAGAAATTGATTATTAACTGTGCCATAAGCGCCCAGAAGAAAAGTTTTCCTACTGTATTTGATGCCTGCTCCATACTTACCGAGCCATAGTCGTCTATGGATTCTGAGCTTAAAGTCATAATCTCAACTACCTGAGAATACACCGGCCCACTGGCCAGCTTTGCGTATTTCACGACCGAATCCCTCGAATGCGGCCCATATCGACGATCCAACATTCGATATACTGTTCATAAGGATATTGTATATGTTCCGGCCAAATGCGAACATGATCGCGACTACAAAAAGCCTTCCAACAGTATCGGCTATTGTTTCCATGCTCACTGAACCAAAATCATCCTTTAAGCCTGATGAGTGACAGGACACTATCTTTCACACCCTTTGCACCGTTTATCAGCCATTCTATTGCTCCTATCAATTTGCTTTTAATGAATCCGATCAATTTAGCTACCGGATAAAGTATGATAGCTATTATTGCAAGCCTCAATATTTGGGTTGTAAGCTCTTCAATGGTTATGGTACCATAATCGTTTGTTATACCACAATACTTACGTTCAATAACTTTATCAACATTGCTTTCAACCATATTTAACTCCACCGCCAGGAAGTCGAGTATCTCCCTCCCTTTCTGATGGGAAGATGCCTGGAATGGAAGTTGTTTCGTAACCTTTTTCAATCATATCCACGAGTTCTTTTTACTCAATACCTTAAATCCGGGTATTCTCAAATCTTTTAGATCAGGATTTTTTCGTTTATCATAATTACCTCGTCAATACTTTTTTCCGCAGCATATCGACGGCCATGCCAATAGATTCCTGCTTTGATAGAACTCCGACAGTTTGAATTCCTGATACAATAAACGCAAACGGAGGGCGATTGGTGATTGCAATTTCTTTACTATTTTTGTTTACTGCAGGTGATATCAAATCTGAAAAAATATTTTCTGTTTCTTCCGGATCCTTCTCTTTTTCTTTTCCTGAACCGTTCTCTTTATATGAATTCTGCTTATATAAATGGTACAATGGGACCTCGAACAAATGGACAGAACTCGCTATAAATTGCTTACCGCGGTCAGTTAGAACGTATACCATTCTAATATTATCGTTTTCAGTCATGGTTTCATATCTTATGAGTAGGCCCATTTCCATAATTTCATTTATATGGGTTTCATCGATGTCTCTTTTCCATATTTCCCTGTATTGCTCAAGCAACTTATCCTTTGATAATGGTTCAGCATAGCATTCATTATAAGCCATAATACTCAATATGGCAAGCTTCTGGTTTGAAATTCCGGGCTCTGCTCCTGTTCCGAATGATAAAATGTGTTTAAAGCCTCTTTTTTCATATCCTCTGAATCGAATACCTGTTTGACGTCAGTAACAGCATCCAAAATTACTCTGCTGGATGTTTTCTCTTCCTCAATACAAATCTCTTTCAATCTATTTCCCGATTCAATCAGTTCACGCTCCGATAGTTCAGATCTTTCCATCTCCGGATAGCAAACTTCAATCGGGTATGTTGCCTGACTGCTATTAAGTTTTAATAGCGCCATTCCAGGTGAAAGAATCCTCAGAAATTCATACATGGGCGGCTCTTCCAGAATTCCAAGTTGTGCGGCCATTTTCGCTACGGCATGGTCTTCATCTGTTTTATGTACTATCAGATTATTTGCAAGCTTCAGTACTCGTTCTTCCAGCATTTCAGGAAGCTGGTCGACTATCCATATGCCTTCACCGAACTTTCTGATTTCAGATAAAATCTGCTCCACTAAGGACGGAGTATTATCCGTTTCATCATACCTTTCATATGCTACATTATGTGCTTCTTCAATGACAAGGGTATGTATTTTTCTGGGTTGCTTGAGTACCTGCTCAATGGATAAGGCACAGGTGATTTCCAGAAGTTCAATTTTCTGGGGTGATACATCAAATGGATCGAAGCTGCTGCTTTTCCCACTTTCAATACTGATGGATGATATTGTAAATCCCTCTCCCAGATCAGGTAGGGATTCTTCCTTGTATTCGATTGTCCCTTTTCCAGTAACGGTATTACCATTAATCTGTACTATGAAATCATCTTTATGTGCCACTACACCGGTTTTGATGCAGGATTCTGCCATATGCGTTTGCATAGATTCTCTTATTATAGCGTTAAGTTCCTGAGGATTCTTGCCGTAGTGTTTCTTTCGATCGAACCTATCATCACTGAACCTTATCGCGTGCACGAGTCTGTAATTCCACAGATGCTGGATAAACATCAATGAGATGAAATTTTTGCATCATCGACCAGTGGATTATTATTGCCATACATGAACTGGATGATTATATTCTTATTAAACATAATCGAGGGGGTGCTGTGCTTCTTCCATTTTCTGGGCACAATATTTTTCCGCCATGGCCCGCCAGAATCTTCTCCAGCCTCGCTATCGTGCTTGATGCAGCCTCTCTGTATCGCTGGCTTGATTCTGCTTTAAACCCCTCTCTTTTTCTCTCTTCCCAGAACCTCCCAGATTTTAAGTGATCAAGGAGTTCCTGGCTTGCCGGAATGCTTCTTGTATCTGCTCTTTGTATCTTTCATGCAGGGTCCATCCGTGCTTTTTATACAAATCGCGCAACGACTCCTGCATACGCTTTGCATTATCGATCCGATCTGAGGTATGACCTGCTTGAAAAGAGCTGCCGCATCTTCTATGGCATCTTCAATTATTCTACCTTCAGCAGGTTCAAGGATGTTCACCTGAAATACAACTTCAGGTGACCAGAGAGGAACTACGAATATCTCAACATCAGTCATTGAGCATAACTTATGATATTCACCATGCCTGTCAAGTACCAGAATATCGCTAAAAGGTCCATTCTCATCACCATTCATAGTTCCTTTAAGTATTTGCATCATTGTGGCTGTTTTCCCTGACCCTATTTTACCGCTTATAACTCCAATTACCCTGGGATCATACATGGCATCCAGTGCGACAGGCGCCACACGTTTAAAATCCTGTATAGCCTGCGCGAAATAGATGCGATTATTTTTTCCTGTCCAAGGTTTCTTTTTGTAAGTCTCCCCTGCACATCAGGAAACTTCACTATATCAACATCTGCCGGGAGAGGAAGTCGGGTAAATGTCCGAATATGCTCAGTATCTCATTATTAACTACTATATCCGGCACAAGACCATCATCTTCCTTTTCGAAATTATTTGTGGTTAGTAAAAGCAAGGTCTTCATAGCTTCTTCAGGATCGACAATCTCGGCGGAAATGGTATCGAAACTGGCTCTCATTATACCGATAGCAGTATGAAGATTCGTCTCCAGCTGGCGGATGGCCTCTTCCAGATTAGTTCCTTCGCCTGCTGTTTCTAATATTATGTTGGCATAGAAAATACCGCGCTGCAATCCTCTCCACAAGTATTGAGAACGCCATAACTGCCCGTCAAACTCGTGTTTCTGCAGCAGCGATGCAGTGGTTCTGCTTATGCCGCTATATTTCGGTCCTATCTGCAGGTGATCGCTTTCTGTGATCTCTTTGTCCCTTGATTTCATTTGGGTATATTTATCATCACGGTGCAACCTCTCTTTGAAGTCTTTCAATATTACAGGTTCCCATATTACGTTTAAGCTGCAGGGTATCCGGGTACCAGCCAGACCTTTCAATACCGTAGAGAGCCTTGCATCTCTATACATGCGTTCAAAATCTGTTCTACTTTTTACAATGTCTGTTGTCTCTTTTTTAAAATCAATACCTCAATGGGAGAACCTTTTATTATATTCCCTGCGCCTCTTCCTATTTTTCCCATCAGATTGCCTATATTTACAAATCCATATGCTCTGACATTTTTTTTCCGTTGTTTTCAAGTTCGTGATATGCATATCTATTTTTTTATAAATCTTAGTGGTTTGCTCAAAAAAGGTCCGAGCATGATATTCTGTTTCCTTTTGATGAATTCAAAATCGTCTATTCCATTCTCAGGATTATATTTCATGCTCGTTGAAAGTTGCAGTCCGCCAAGACGGGAAGTGAAAGATGCATATAGCCGGCGCTTTTTGTTTCTCAGGTCAAGAATGCTTTGCTCTTGTTTTTTAACATCTGTCCATAGATGCTCCACAATGCGCTCCATTTGTTTAGGGTTTTTACATCGCAGAGCATGGGTTTTACCATTGTACCCATAAATATGGTATTTATTTCAGGTGATAAAACATAGGATATAAAACCACTTACACTCGCTTCAGGTCCAGCCTTTTCTTTTATCGTATCTGCTTCCGGGAATAAAGGGTTGTATAATGCCGAAAAAATGCCGCTGTCTGGCAGAGCGCGATAACCATCTATAAAGGCATCGAGTTTATCAATGGTTTGCATTGAACAGCTATTTACAAATTTTATAAGCACAAAAGCATCTTTATTATTGCTGTATATCACTTCAGGTCCGGACGCATCGACTTTGAATCGCTTAATCTCCGGCGGCTGCGTCATGCAGTTGATTTCGGATTTAAGTATCGGAAATAGGATCTTCTTGGAAGATGATGAAGAAAAAAAGCCACGATTTCATCCCGTTGTTAGTTTAATAAAGCGGTTGCAGTTCCTGAATTTGCTTTTTTATCATAGCCTTCTGGATCTGTTATGGATCTTCGGTTCGCTGCGCTCTGGATCATTCCTGTGCGCATCCTGACCCATCATGTCTTTGCCGAATCCGTGGACATTTCTTCTCATGTCATTTGCCATCTTTGTTTTATTAATTGCAGATTTTATCTGGGGCCCGTGCTCTTTCATTTTTTCATATAACGAGGGCGTTTTTGTGTTGAACCTGTATTGCCTGTATTACCAGCCAAACCCTTGTTTCCTCCGCTCTGAAGTCCTCCAAGTGGTGAACCATTTATACCATCGCCTCCTGCATTACTTCCTGCCCAGAGTACCTTGCTTTGGGACCCTCCCAGTGGCGTGCTTGAGATACTCGTACTACTCGTAACACCTCCGCTACTTGCTCCTGATGACACTGCCTGGACACCCACGTTGGAAGTCTGCAGGCTCGCAGTTGCTGCAATTTCGGTTGTCTTTCCCGCCGCACCGGCTATTATGGGAATTGCCATTATTTTCACCTCATATATTTTTTGTTTATATTTTATTCGTTTTTTGGAATAAATGTTATAATTCTAATTTTTCCAGCTTCTACAGTTTTTTCTATTTTGCCTTTAACTGTTACACGATTGCCTGGATCTGGCACTCCATTAATTGTACTTACATATATTATCTCATACGCGGGATAATTCTTCGATTCAGGTGCAAGATAATAATAACTATTCGAATTGCCTGCCTCATATATGGGATCCGTACCTGCAATACCCTGAATAGTTACTGTATTCCACTCCCCTTCTTGTTTTTGAGTGAGTCCGGGCTCTGGTATACCTGATCAACGGAGTATATGCTATTATTTTCAGTACAACCGGATACAATAACTGCGACAATCAGCACAGCTATTAATAACCACTTCATCATCGAAGGATTACTTTTATTTTTGTTCTTTAAATAGCTTTGTTTTTTTCGTTAATTATTGTTATTACTAACATTGATTACTTCTACATGTTTTTTATTTGAATTGTTATATATTGATAATATACAAAGAAATTATTGTTCCTTTTTCAGTTTATATCTGAATTCAGCGGATTCATTATCGGCGAATGGCTTGATTTCATTGAGTTCATTTGATTTCATCTATGATTTCATTCAATATAGATCGATGGCAATAGCTATTGATTTCTTGATATAAATATCGATCAAATTGTCGAACTTAATAAATAATTTTATTTTTGTGCAAACGAAAAAATATAAGTAGGGGAATAAGGTAAACAGAATCATAGGTCAATCACCCACACCTGATAGTTGTGGGGCATGTTCCGTGAGGGATATGGAAAACAGGTTGGCAAGGAGGCATACATCATGCAGCAGTTAGAAGAAAGATATGCATAAGAGGTGAGAATGTGGATCCGGGCGGAATAAACTTTGTGGAAATAACACCCGAAGATCATATATTTATTGAAGATATCTATAACCAGATTATCAAAAAATATGTAAAGATCATCAAGTCTGGAAATGGAAATGGCTCTCTGAAGACTGAGAAAGTGCCCACGTTTCAAGATGCTGTGAAATTCCTGATAGAGCATGCTAATTTTAATGAGAACGACATGGAAAATTTTGTAATCAGGCTAAAAGGAATAAACAATAAGGAATGAAGCCTGTGAAAATCAGACTCAAAGGTGGAGAACCAGGGAAAATAACTCATTCAAGCTCCAAAGAATAAATATCCTGAATATATGATAAAATTAACAAACCTTTCACTGAATAGATTGGATTTGGAAAAAGTTAAACTTTAATTCTTCTAATATGAATGTATGTAATCATAGTAATAATAGAAACCTAAAATAGTTAGTAAATAAATATAAGACTTAAATGATTTGCGCGATGGATACAACAGTCGAGAGTCTGGGACTTGACGCTGCCCGGATAAATGAAGAAATCAAATCGATGTACCTGGGGTTGGGGCATTATAACAAACGGTATGGTGCGCCGGCAATAGCTCACCACGTCAATACGAAAATCCTTGAGAAAATCATCGGCAGAAAGGGTGAGGAAAAGGGCGTGTCCATGCCCATGGTGAAAATATCCGATCTCTATAAAACAGTTCGAAAGATCCTGGATTCAAAAGAGGTTTCTGAAGAAGACTACGAAATAACAACTGCTGTTCTCCAGCAATACGACATAGATATGTATGCTTTGAGAGACCTGTTCATATCACGAGCTGTGATGTGGAATCACATAAAACACTGCCTCAACCTTCCTATCAAAAAAGTATCAACAGACGAGTTTTTAAAGAAAGCTGACACAAGAATAAAATATCTGAAGGATAATTTTGGTCTTCTTCTCAGGCAGGCTTCAATTAGGGGAATAGGCGGCGAGGGAACAAGCCTGTCTCCATTTCTGGTCGTAAGATGCGATAAGTGTGGACGGTTATACGATGTGGAAGAGGTCTTGAGAAAAGATTTTATCTGTAAGTGTATTAAAGAAATAGACCAGTAAGTAGAGCACAAATATGGAAACAGTACAAATCATACAAACAATGCAAATTGAAGCTGAAAATCTGGGGGTCTCCGGGGTAAGACAAAACTTGAGCTTAAACCCGGGGTCAATATCATCGAAGCACCGAATGCAGCTGGAAAAACCAGCATGGTGGGGGCATTCACGCTATCCGTCCTTCCTTCCAAAGAAGCTGCGCAGTATGCGCACATACTGCACTCAACCGAGATGGAGGGCAGTGTAAAGCTTGTTTTTGGTGAGACTAAAATAGAGAGAATAATAAAAAGAGGGAAAAAGAAAGAACCCGAAATCTCAGGCAGTTCGATAGCATCAGAGGATATGTTAGGACTAATAAGACGGTTTGCTATAGCAGATGAAAACAACCCGGTCATAGCCGATGTTAGATCTGGAAAAAATCTTAGAGATGTGCTGACCGAATATTCGGGAGTTGATCTGCTCAATGTTCAGCATAATAAACTTATTGAGAAAGAGTCAGTACTTCAGGGTGAGCTGAAACGATCCCGGAAAAAGTAGACAGAATCGACATTCTTAAAAAGAATCTTAAAGAGCAAAAAAGAAGACGTGAGGAACTCGAATTAAAAAAGAAAGAGCTTTACGAGAGACACCCTGAAAAAGAAGAGACAAAACTGGTTCAGCTTGAGGGTGAAATAGCCAGGACAGAGGCAAATACAAAAATATTGCGCAGAGTATTAAAGCTGCAGAATCTGCTATAAAATCCAGGAAGGAAAGGCTGGGAGATATAGATCAGCACATGTCTGGCGGAATAGAAGAAATTCTCAAACAAATAGAAGCGAAGGAGCTTGAGAAAAAGGTCTGGAAGAAAATAAAAAAGAGATAGGGAAAGTAGAACTTCTAAGATCGAATGAACGGACGCAACTCAGGTTTATTGATGAAAACATTCAGGCATATGTTACTCATGAGGAACCTAAGGATAATCTCAGGGCTTTGATTTCTGATGAGGAACAAACCATTATCTGCCCTGTATGCGACCATTCGACTAAATACGAATATATCAAAGCAAAACTGAAGAGAACAGCTGAAGAATACAATAGAGTATTAAATCAAGTAAATGAACTAAATGAAAAAATAAGCAAGTTAAGCCGGGAAATAAGCAGCCTGAGAGCCAGAAAAGATGAAGTGGAGAGCATGAGAACTGAGCGAAAAAGGACACTAAGTGATCTTGAGGCATGGAAGAAGCAGCTCTCCCAGAAAACAGCTAACATGACAGCTCTTGAAGATCGTCTGAAGGAACTCAAAGATCAAAAGAGAAAGTTTCAGGGAAAGAACAAAAGAGGTATCGGAGTTTGAAGAAAGAAAAATCGAGGTCGAAAGGGAAATAGCCATAACTATAAACTCGATGGAAAATCTCAAGAAAGAGCTGAATGTTCTCGAGCCTCGCATATACTGAAAAAAGCGAAATGGAAAAGAAACTCACTGATACAAAGAATAAAATAAAATCACTTGTGGAGGAAATTGAAGAACGCGAGAAAGGTATAATAAAAATATTCAATTCAGAGATCAAAAATATATATGCAAAAATGGGTTTTGAAAAGGTAAATGAACTGAATCTGGATGATAATTTTAACTTGAGAGTGATCAGGCTCAGCAGAGCTGGCGCAGGATATGCAGATACTGTAAAGAGCCTCAGCAAAACAGAAAAAGAGGTAGCTGGACTTATTCTGCTATTAAGTGGATATCGTGCATTTAAGATTGGAGACAAGTACCCATTTTTTGTAATAGATGAGATAAGCTTCATGGATAAACAGCGGCTGGAAATTTTCATTAACCATGTTAAAGAGGCTGCACTTTCGATAGTAATCATGGCGATTCCAGGACGAGAGGTTGAGCTGCCGGGCATAAACCCCATACCTCTCCCTGTCCTATCTGAATGAAGAATGTGGAGGAATAATTGGTGAGAGATATCTTGCAAGGAAAACTTCGAAATATTGACAGCGTCTCCGACCCTCTTGTTCTTAAAATACTCGTACTCATGGATAAGGTGGGCATCCTTACAAGCAAGAGAATTGCAGAAATTCTTAATATTTCCAGGGACGGTCCTCCTGTTGAACAAAAAATGGAGCAGATCAAAAGATTGGGCTTAGTCAGAGTCACAGGCAGAAAGAGTTTCGGAGTAAGAAAAGCAACAAATTTGTGGGAGCCGACTGAAGCTGGAAAAATGTTTATCGCCAATACCGGAAAGAATAGCACTCTGCCCAGGATTAAGCTATCTGAAATGAGTGGGGAGGTAAAAAATATCTGCTCTGAGATTCTGACTCTTCTGGAAATACCGAAATCTATTGAAGAGCTGGATATGAATCTTAAAGCAACCGGTATTAAAATGAGAAAATACAAGCTTGGAGATCTTCTCAGGGTTCTTGAAGCAGCAAAACTAATTAAAAGAACTCAAGTAAGGAAGGAGATAAAGGTGCTGGCGCGAATCGACGTAACAGAAATTTCTGATGTACCAGGCGGGATTGTGACATATATGAAAATTGAAGGATCCGACATTAAGTCGGCAGAAATTTAATATCTGGTATCATAATACCAGTGTCTTTATATGCAAGCTGGTATTATAATACCAAACATGGAGATTTCTGATTTCGTTATCCAGAATATATGGTGGAAAGGAAAAGAATATCTTAAAGATGATAAACACTTGCGAGAGTATCGGGAAAAAAATACAAGTGGCAGCCTGAAATATTGAAGGATATCAAACTCATCCCAGGTAATCTATACTCTTTAAGAGGACCAAGGCAGATTGGAAAAACAACTCTTGTGAAACTTATCATAGAATCACTGATTCAGGACGGAATTCCAGAGAAGACAGTTGTCTATATGAACTGCGATTCCATCCTGGGTTTTACCGAACTTCTTAATACACTGCGTGCATACCACGAATACGCAGATTCTCTTCTGATTAAAGAAAAGTATGTGTTCCTGGATGAAATTTCAGGTATTGAGAACTGGCAAAAAACTGTCAAAGTACTTGTGGATTCAGGTGAAATGAAGAATACCTGCCTATTTTTAACCGGTTCTCATACTCTGGATATAAAAAAGGATTTGATATGCTGCCAGGCAGAACAGGAAAATATGGCAAAGATTTTTTATTGCTTCCACTCACGTTTAAAGAATATGTATCGCTAATTAAACCTGAAATTGGGGAAAAATTAGAGCAACTGAGCTCCAGTTCTACATCCCTGAAGGAAATTAATTCCGCAGTCAGTAGCGCCTTACCTTTTGATCATGATCTGAAAATTATTTTTAATCAATATCTTTTGACAGGAGGTTTTCCTCTCGCCATAAATGAATTCCATACAGGAAAAAACATTCCGGATTATGTTTACGAGATTTATTCAAGATGGGTAATAGGAGATATCGTGAAATGGGGAAAACAGGAGAAGATCTTGAAGCAAATTCTAAGGACGGCTATTTTAAAACAGTCAACAGCGGTTAGCTTTGATTCTTTTGCTAAAGAAGCTGAAATAAAGAGCCATAAGACGGTCAGTACATACGTGGAAGACCTTGAAAATATGTTTGTTTTTCTTGTTCTTTATTTTATGGACTTCAATAAAAAGATCCCGGATTATACCAAAAATAAAAAGATTTATTTTTTGACCCTTTTATATATCACATATTCAACCGGCTGCTTAATCTGAAAGAAGCAGAAGTGAACCCTTCCCTTATCGAGTCAGTTGCTGCAGTTCATTTTGCCAGATTCGTTCACAGACAATATCCTAATATGAGCTTTAATAATCTCATATTCTACTGGAAAAATAAAAAAGAAACAGATATTGTTTTGAAGTTGGATAAAAAACTGCTGGCAGTTGAAGTTAAATATCAAGAAAAGATCATGAAAGATGATTTTCACTCCCTGTACCATTTTGAAAGTGGGCTTATTTTATCAAAAACTTCATTGAAAATAGATGATAAATATTCAGTTATTCCCGTACATCTCATGCTTGCTGTGATTTAGTTTGATTATATATTAAGCAAATCAAATAAATAAAAAACCATACAAAATATCAATAAATATGTCAATTGATCCTTACAGAATCAAATTTAGCAATTGGCGCCCTTCAACGGCAAAAGAGATAAGAGCCTTCTATAAAGAAACATTTCCAGGGACATGGAATACGCTTCCCGACTATCTTAAGAAATGTTCTCCAGTAGAGTATGCATTTGCTTTCCTGAGGCCAATAAGAACCATTAACCTTCTGGAGAAGGATTTCGTGCGCAGAGGAAACAGAAGGTATAGCCTCGAAGACCTAAGGAATCTGCTTCTTGACTTTAAAAAATACGATTCTTCAGAGGACATCATAATAGAAAATAGTCAGATCGCGGGATTTTATTTTTCACTAAAAACAAATAACGGATGGCTGCTCGCATTCGATATTGACTCTAAAGATGTTGCCATGGCGGGTTTATGTGAACACCACCCCGGAATTAAACATGAAGCCGATGAAAAAGAGTTCAAAGAGTGGCGGCATATGATCTGGCGGATCCCACCGGTGCATCCAAAAATGATCGAAGGTTATCTCTACTGCTTCAATTGCATCCAGGTAGCTGTAAATAAAGCATTTGAAGCCAGGAAAATTTTGGTGGAATGGGGATTTGCTCCTGAAAACATCCATGTGTATTACAGCGGCCAGGGGCGCACATACATGTTCTGGAGGAGGAAGCATGGCAATACCAGAAAGAAACCAGATCTTTCATAATAAAGATGCTAAACAATGCAGGAATCCCTCTGGACTCAAAAGTTACCGCTGACGAGAGGCGCGTGTCTGCGCTTCACAGGCAGCCTGCATGCAGGTGTTAATAGGAAAGTGCAGGAAATAAACCGTTCCTCTGATCTGGAAAAAATACTATACAAACCAAACTGGTAATAAATAATGTCCGAGAATCCACTTATTATAGCTCATAAAATGCCTCCGGAAACACTTCTGGAGGTAATGAGGACAGGGATCAAAGGACTGCGTATAAAAGAAGGATTGGCAGGACTTGTAGAACACTACCTTTTTTCTGCTATTGGAAAGGCCGATATTCCGATTAAATTCTCAGATTTCGGAACGCCTGAAAGACTTGCAGCTGTAGCTGGTATTGCTGGATGGCGCGTCAGGGAAGAAAATTTTGAACGTGTCTCAGCAAGAGCTTTCTGCATGTTCCAGACACTTTTATTGGAATATAATGGGCTAAAACTATCTGCTATGAAGCCAATAGAAGATGGGGAGGATGACATCGCAATACTGCAAATCCCTCCCTTGGCAGGAGAGACAGGTATGCTGAGATCCATGTACAGTGCTGATGCACGGATCGAAAATGATTATATTTCCATATCCCTCAGGGACGCTACCAGCAATTATGCTGCCGCTGAAGTCTTCATAAAAAGCAAACGCGTCTATATTCCTGCACGAATTTTCGGGCATCGTTTTGGCGTATATTCAAAACAAGTCTTTAACGCACTCGTGAAGATAGCCGAGCAAACAATTCAATATAACACCAAAACGAAATTTATGGAAGCCACTGTGGGATTTTCGAACATAATCGACTCTATAGCAAACACTCATGGACCGTGGATACTCAGGAGTAGTAAGCATGAAAAAGCCATACCGTTGGTTGAATTCATTATGAAAGCAATGGAGAGCGAAGGAAACTTAAACCGCCCTATGACAGTTATGTCTTTAGCGAGTAATTTGAAACAGTATCAACCACAGGCCAAATGGGAAATTACGGAAAAGAGAAAGCAGCGAATATGATCCCCGGAGAATTGCTGAATACGATCATAAAACTGAAAAAGGACAGCATTTACATTCAGGATATTGTCAAACCAGAACTGGGTCCGCAAGGGTGTCTAATAAAGATAGGAGCTCCCAGACGAATAATTCTCACAGGTATTGATGATTTCAGCAAACTTATGGAATTTCCATGCTTCGCTCGTGCTATTAAAGAAAAATCTGTGCCCCATCATGTACGCGCAGCAATGTTCTCGATATTGTTATGGTTCTATGATGTGGAACAGTGTATCGAAATAATTGAAAAGAAAATAGGAGTGCCTAACTTCGACCGGGAACGCACTGTATATCAATTAAATTCGCTGCTGGAGACCGATACTTTCGGAAAACCGGAGCCGAAGTATTGCTACGGCGTGAATGGGTTTGCACATTACTGCGTTGGATACGAGAACTGTAAAAGATGCTGGTTAAGGGGCTCAAACTGCCTGATAGATACTTCGAAAAGAAGAGAAAAATTACGGATGCTTTTATTCCATGACCTTGCAAGCCCGTGTTGGCGGCTGTGCTTTTTAGTCCTTCCATATTTTTACAGCTTGGTTATAAAGGAAGTCTGCTCGATTTGTAATTGTTTGTTCGTTCCAATCTGGTAATGTCAAGTATTGACTGAATGTATCTAACCCAGTTGCGTATTGGTTCAGTCCTTTTTAGTTCCTTTTCCATTTCGTTTTGTATCCCAGTCTCCATCCCTTATTGATGAGTTTAAGGATGCTGTAATTATTGTCAAGTTGCCAAGAGAAAGAAGTTTTCCGATTCTATTAATCTTGTCTTGTTCATTTAAAAGTTTACCCCAATTGTTTTCCCATTTCTTTGGCATAATATGTTCTAGGCTGTAATGGTTAAGCCCCAAAAGGGAAGTAGAATGTTTTTTATTATCGCGGATTTTAGTTTCAATGAAATACAAAATACCAGCCGATTGATTGTTGACAAGTTTAGAATTATTAAAACCTTCTTTGAGTTGGTTGTCAGAAGGCATATAGTTCACTTTGTCTGATTTGCTATCTATATATGTTTTTAATTCATGTTTTGATAATATATTATTTGATATGAGACTCTCTGAGAACAGTTGATTATAGTTCTTAGTGTTTTCGTGGCAAACCATTCTTCGCATAATATATGTTTCAAGATATTCAAATATCTTGTTTTGTTCTTGTTCGTCAACATTTTTAAGAACGAAAAGAACGTAAGGTATCAATGTTGTATTTTCCAGTCCCCATATTATTGCATTTATTCGTTCAATACCACTATTTGCAGTCAGTTCGCGGTTAAGAATCTCTTTGTCAAAATATTTTTGAAACACTTTGGCGTATTCCTTTACTTCTGCAATAAGTTCAAATTTATCTAGGTTATAATTTTTAATAAATTTCTTATATGAGTTAAAGAGCCCAACCGTTTTTGTAAATTCATTCTTATCCACTGTTTGTACATTTAATGTGCTGTCTTGAATTTTAATTTGTAAGAACGAATAAAAGAATAAATCAATGAAAGCTCTCCTTAACCTACCTGCCATAATTTCTGTATCCCAATAATCCTTTATGTCCTTGTCTATTTCAAATATATTTTGCCAATGGTCAATGTATAGTTGTATATCATTTCTGCCAAATAAATAATTTTTTAATAAGTCAGCTGTTGTGAGGTCAACACCTAAAGAGTTGGTTGTATCAAATATTTGTTGCTCGTCATCATCAAGCCCAAGGTCAATACCGACGAACATTATGTTGGTCAAAATATTTTGATAATTGAGTTTTGAAATGTCAATTTTTTCTGAGAAGTAATTATATGCTTTTGTTATATTGTCATCATCTGTCAATTTATTTTCTGCTGTTAAGTTTAGAACACTATTGAAAGCATTTATGTCATTACGATTGTGAAGTAAAGCGATTTCATTTTGTTTCATTGGAAGTCTGAATATGTTGGATAAGTATTGATTGTTTATTTTTAAACTCATTACTTTAAAAAGATATTTAAAGTTGTTAATCGCTGCTGTCCATCAATCAGAGTTCTTTTGTCTCCAACGCTTTGTTGTGAATTAGTCAATTGCTGTTTTAATATGACTGAGCCCAGAAAGTAAGGTTTGTTGTTAAGAGAAACATATTCCATATCACTGAGAAATCGTTCCCATTGTGGTTTGTCCCAAATGTACGCTCGTTGAAAAAGGGAATTTCTAAAATTTTGTTACCGTTAAAAATGTCATTAATACTTCTTTTTCCAGCTTCCATTGTTTATTAAGTGTTAATGACCATAGATAAATTTTTCTAACTTTTTAAAAGGTCAACAATAAACATATTTTACAAAAAAGAATAATTAGAATTTGGAGACAAAATAGCCCAACTTGAAACCAAGTGGAAAAAACGGATGTTTGAGCTCAGGAAAAAATTATGCTTTTCAAGAAATTGGGGGAAATAAATTGATATTTTCCCAATTTCCCCTCATTCTAAATATATAAGGTCTATACATCTCGATTATATGGTAAGATATTGTATCCTTACATAATTACCAACATGAATTGAAACATTCATACATGTTTAAATAAGATATACTTGCCTCTCAAGAATATCCCCGTTCCTTCCAAAAGAATCATGATTTTCAACCAGCGTCCACCCCTAAGCATTGTCGTAGTTTTCAGGTATCGAAGGGATATTTTTTCCAGTCAATACAGCATACCTTTGATCCACCTCTTCAAAAATATTAAATCGTACGGCATAATCAAATACAGCCCAGGTCTCCTCGCTTCCGAGATTGAGTGCTTTCGTCAAGTTTGTGTGTACGACTTCTGCATCCGCTTTTCCGGATGCATCGGAGTATATATTTATTAACTCTATAAGTTTTCTTATTTTTGGCTCAAAATATAAGTGCGCTGACACAGGCTCAATAGCGCGCAGGTCATCGCTAATATGAACTTTAAACACATCCAGACTACTGGAACTTTCAAGTTCTTCCAAGGTAGAAAAGTATATTCTATGCGTATATGCATCACGATTCAGAAAATTAATGTCATGCAACAGTACGTCTGCATAGAAGCTATTTATCCTTGTGGTTGGGCTATTCACCAAAGATATGATATGGCTCAGCAGGTCCTTTTCAACTTCAATGGATTGTAGAGTTCCATTCTGTTCATGTAATGCAAATATTCCATTCATTTCAAGCGTAGGTTCACTAATAACAGTTTTGTTATATGATGAGATTGGGCATATATTGGCTTTCTTGCTCAGTACATGTTGACTGATGCTGACCGAAATTACCGGTTTATCACTTAAATACAAAGCTGGAACAAAATTTATACCAAGAGAAGCAACGCTTCGTGTGTAAAATATTTCCAATATTCGTTCCCATCGTGTCTTTTTGTTTGACATATTCTTTCCATCAATTATAGAAGTGATAAGAATATAAATCTTTCTGGAGTAATAATTTTCAACTCCAATTAATGATTAATGAAAAATTTTTGAATCCAAAAAATTTAGAAAGCTCGATGATTGTAATTGAATTTTAAAATATTATAAAATATTAATCAAATAATTCCAAACAAAGAATCGGTGATTTTATATGTCAACGCAAATGCAACTTCCCATCGAAAAATCTGAGAATCAATCGACCGACACAACAGTAGAAGAACATCCTATTGCTTTCAAGGCCTTCCGCACACTTCAAACCACTAATCATGATAAAACAATTCTTCAAGAAGCCAAAAATAAGACCGAAAAGATAAGAGAAATTGCAGAGGCCCACCCCGATATTATCATAAGATCTGGAATACTTCCTCCTGGATATATCGTGAGTTACCATTTAAAAGGCGGCAGTATCATGTCGAAACACGTATCTGAGACTGAATTCATACAGAAAATTAAAAGAGCTATTCCTAAAGAAATCAGAAACAAACATGACTATTTCAGGGAGTCATCACAAGGGAGCTTGATCGATATACTGTGTGTGTTGGCCCAAATTTCAGGTTTTGCCCTATAAAAAATATTGATGATATAGTCAAACTTTTCGAGATTTCAAAAACAGAAGGAATGGGAAAACAAAATATCAGTATAGCTTCTGTAATCGATGGTTTGCTGGAGAACAAAGATATAATCAACACACACGCCGAGGAACTCGGAATTATAGAACGGATTGAAAACAAAGAACAGCTTGTAAAGAAAATACGCTTCATTCCTCTTATCTTTGACATGAGTTTTAATTCCCTGTAATGGGAATAGACTCTCAAGCTGTATCCAAGATAAAAGTTGAAATGGAAAATGAGTTTAAAGCAGAAATCGAAGGTGACCTGAAGAACAGAATGCAGAAAGTCATAAAAACTCTATCAGCTTCGATAACAACTGTCAAAAACAATAAAGGAAAGACATTACACAAACGCACTCAAAAGGCATTAATGCATAATCTGATGGAAATAGAAAATCTCAATATAACAGAAAGTGAAGAAATTAAAAACATGATAAACCTCTCAAAAGCGCTTACTGAGGCTCTTTCGACTCAAGATAAATATATCCCCAAAACAACGACCGGCGATTTAACAATGACAACCCCAGAAGAGATTTTTGCTGAAGCATTCAGAAAAACAGCACCTGTAAATGGTACATCTAAAGAGGATGTCTCTCTATCTAAAACAATAGAGGAATTGATAGCGCAGTTTTAACTGTATATAAAATTAGTATGAGTATCCTTTTTTTAAGCATTACTTATAATATCGAGATGAAATTAAAATGTCCATTAGATTATTTAACTGGTTCAAACCAGGCGACCTCGCTAAAACATACCCTGACCTTGTGCCTTTCCTCAATGACCCGATGGCAAAAAGCAAACGCAATACCACACGCCACCTCGGTGTTAATAAACAGATAATAAAAGCTCTCACGTTTCTCCCAACACATCTCATAAGAGTCGGTACGGTAAAGACGAGCTCTATTTATGACACAGAACTACAGCTAGAAATAAAGTCTGACTCAGGAAACGGCAGAACCTATGTACTGACTCTGTCGGTCAATAAAAATGAAAGCATCCTTCACCATGAGTGTAAGGGTTCTTCAGATAACAACCTCTGTTACCATGCTGTAATGGCTCTTATTGCCTGTAACCTCTATAAGAATCCGGATAATGAATTCTCCACAATTTTTAGACGTAAACCCTTTAAAAATTGGGCTCCGATCGAGATATTGAGAGCCGCAGATGAACTGTACTTTGACATGAAAGACGGTATAATACCCGCCACAACAACGAATCTGATTAACGAAACAGAAATTGGCAGACTACCTTTCATCCAGGATCTCACCCACCTGCTCATATACGGTGTGAAATCTCAGGTAGCCCCACAAGAGTCAGCAGTAAGAATAGCTGATTTATATGAAACTTTTGAAGAAGCTGCAAAAGTGGCCCTGGGGATTTAAAAAAATCCAAACAAAGTCTGGAGGAAATATGAGTCCAAGAACACCTGCAGTATCCACAAAGCCATCATTTATCCATCACGACAAAATTACAAAAGGACTTGAAAAGATATTTGGTTCCACGCGTGAGAGCGTTAAGATAAGCGATATCAATGTACTCGAAATGCTTAAGCTCATACCGATTACACCTAACTCTATCTCTCTACTTTCAGGTATTATGGGGACAAGGAAAACATCTTATGCCAAAGCCTTCACAAATGTATTCTTCAAAGATAGCTCCCTAGGTATGATTAAATGCGATCCTGATAAGACTCCGCATGAAATCTTTTACGGTACAGATGTCGCTTCCGAAACTGTATACGCCTATGATACAGCTGGAAGAATCGAACGCACACATGAACAGTTCATCTTCGACCCTGAGGCGCTTGCTTTTGTAACTAAACCAATCAAATTTGCCAATGAAATATCCCGCAGCAATAAAGCCGTTCAGGATGCGCTCCTCGGACTATTCCAGGAAGGTGAAATAGAATACAGAGGAAAGGTCTTCAAGACAGAAAAACCGTTTATAGCGCTGCTGGACCAGAACCCTTTGCATCTTCAAAGTATGGGTGCCAGAGAACTTGAACCGGCGCTTATCGATAGGATTGATATATCAATAAACATGCCGACAACAGGCATTTTTGATGATCTAGCAATACAGACGAACAAAGATTCATCACATGTTCTTGAGCCATTACTCGACTACGATATAATGAAAGAGGTTTTCGCAGACGTTGAAAAAGTACGCAAGCCCCTGGGCCTTAAATTTTTAACTGTAGTGATAAGCCAGAGTCTGCGTGCGTGTAAGCATAAAAAGATATATCTTCCCCGATATTCATTGAATCTATCGATTGTGTAACCTGTGAGTATAAGAATGATATCTGCAGCGCCATAGAGGCACCGATAGGACACAGGCATATAGAATCCATCTTGAAATTTGCAGGCAGCAGAGCATGGTTGAATAAACGTGAAGAAATCACCATAGAGGACATAATTGTTGTAATACCGTTCGGGCTTTCCCACAGGCTGAAACTGAAAGCTAAGGCGTATATGGATTCGGACTGTGCATATACATGGATAAAAGAAAAAGCTCTGCCGTATATTGTAAAACAGCTCACCATCTACCAGGAAATGCTCGAAGAATACAGCAAAACTCTGGACGGTACCAAAGATGCCCTGATTGCTGTAGCAAGAAAAAGCAAAGACAATCTCCTATACCAGCAGATGATTGCCAGAATCAATGAGCAGATGCTGAACCAGGGTAATAGAGAGCTCGATGCTTTGGAACAGACCCTGCTGAAACTGAAGAGTCCTACAAGAACAGAACTGGAATCGATCGCAGCCAGTCCCAACCCGAAAATATCAAAGATGTTATCCTCTCTAACTGAAAGAGAAATTAAAGATATTGAAATGCAGACCGAGAGATTAAGCAAATATGAACTCGGAGAAAAGATATCGAAAGATCCAAGAAGCGGAAAGGACAAGAAAGAAATCGCATACAAGAAAATTAATCCTCTCATAAAAAATATCGAAGACCTGCGCCAGCGCTACGATAAAATAAAAGAAGTATTAAAACAAGCGCTCAGCAGCACAAAGTTTGAAACAACGCTTCCTGAAAGGGATTTTATGAATAAGATCTTTCCTGCGATTGTAAAGCATCTGAATGAGAACGAAATTCTTGAGTTCGGGCAGAACCGCATAAGTGCAATAACTAAGAACGTTGGAAATGCCAGGATGCAGATACGTCGGGATAATGGCACAGTAACCCTTAGTATCGAAGCCGACAGCCAAGAAGACCTGTCTGAAGCCAGAGAACTTGCTGGAGTTTAGATCACTACTTCTGAAAATTGATTATTAATCACTTAAAAACCATACAAAACAGTGAACCAAAATGCGGCCACTTACTCCATTTCTTGAAAGACTATCTGATGAAATCAGGAAGCATTATGCATTGACAAATGTGGATATTAAAATCACATCCGACAGAGCCATGAAGAATGTATTGAACACTGTAGGCGCATTTGTCTGGAACATTATATTGTTCAGCGATGGCCTGCTGAAGAAGAGCCATAACCTCCAAACAACGGTTCTTGTGCATGAATTTGGACACAGGGTATATTTTCCTGAGACCAGAGCAAAACAGGAAATTTATTCCATAATTGCGGAACTCGCCGGCATACATAAACAGAGCACCGGCAGATTTCTCAATATCATAGGCGATCTGTTGATCAACCGCGCTAACCTTTACGATGTGTGGCATAAACAGATGTACAGGGGCCTGAAAGAGAGCTATTTTTCACCAAAAAAGGAAAGTAAAGTATATGACGATTACACTTTTTCTTGAATATTCTGAATGCTTCCCTCCACGAATACCGAAGACATAAGACACCTGTACTGACATCAACCGAAGAGAAGGCATACCATCTGCTATTCAGAGATGTTCGCCCGAACAAAGATCGTATAAAAGACCTTGCAGCACTTCTTAAGCCTCTCTTTCAGACACCGCATCCCCCAGAAATAAAGAAACGTGGAAGAATGCCCCTCCCCGGGAGTGAACTGCCGTTTTCTGAGGATCTCAAAGATGACGATATGAGAGAAATAGCAAAGGAACTTGAAGATCTACTCCAGGGCGCCGACGTTCCAGAGAGTATAAAAGAAAATAAAAGACTTCTCCGTGAGCTGAGGCGGCGCCGTGCACTTGGACTGGCACTGCCCAGGTTAGAATCAAGTTCTGTAAATTTCAAAACCAGATCGCCATCAGGTATGTGGTCCCCTGAAGAATCCGTAAACAACCTTGATATAAAGTCCAGCATTACTTCATACGGCAGGATCATTCCTGGAGAAACAACCCTCAGAATAAGAACCCTGGAAGGCCCGTTATGTGTGGATGGAACCGGTTATCAGCTAACAATGCTGCTTGATGCGTCAACGAGCATGAAACTCAACGGCAGAGATGAACGAATGATAGACGCCGCAGTGGCGCTGAACCGTGCTGCAAAGAAAAATAATCATTCAGTCAGTATCATAACATTTGGAAAGCATGAAAAAATGGTACAGGAGCCGACGCTCGACCATATAGCTGCAGAAGAAAAGATATTTGGTATAGAAGCCAACCAGGACGATACAAAAATATATCCTGCACTGCAATTGATAAAAACTGGAAGTAGAAAACCACTGGTATATATACTCACAGACGCGGGTATTTACGATATTATTGAGAGAAAAGTTGCGGAAAGTTTGAGGAAAATCACCAGCATAGGAAAATGTATCCTGTTCCTGATAGGGTGTGAGGACGAACTGGATGACGAAAACAAAAAAGTTCTGAAAGAAATGAAAGTTCAGGCATACCTCGTACCTGACGGGGAAGATTATACTGGTGCCATAGTCAAGAGTGCTCTGCGACTGTAAAAGATAGTACTATTTCTCAGCGTCATAAGTAATTGTGTATAAATACACTTTCTTACATTTAGTAATTATGGTGATATATTGCGTAAACTGGAAATCGAAGATGCTGAAATAATGAAAATAGCCTTACAGCAAGAGATTGTTCGGTCCAACGAGTCACGATACGATCATCGTCTCCATGGTGTATTACTTGTTTCTCAAGGTTTTTCCTGTTATGAAGTAGGATCAATGCTTGGACACACCCCAAAACCATAGAAACGTGGGTTAACCAATTTAATGTTAAAGGATTTGCAGGCTTGCAGGAAGATTTTAAACCTGGGCGGCCACCTTCCCTTAATGAAACAATTAGTAGCAGCATCAATTCAGATTTAAGGATTAATCCTGGAACTTTCGGATAATCCCAAAATTTATGGGATGGTAAATTGCTGAGTTATCATATTGAGAAAGTTTATAAAATAAAACTCGGAGTGCGTCAATGCCAGCGTTTATTCAATAAACCTGGATTCGGGAAACAGGTTGACAAAGAGGTATAAATTATACATAATTACTTAAGTCGTTATATACCATCTCTATTTTTAATACTACAATTTTAGGATAAAATTGTAGTGTTTATTTAGAGGTAGGTGTGGCACTGATTTAATCGAAACTGTTTTAAAATCTGCTGAGGTAATGAGAACAGAAGGTTCAAAGTGGTCGATCAGACTGAGATTCACAGACGTGCGCAGAACAAGAATATGGAGGAGAGGAAAAGAGCAGTAGAGGAACTAAAAATCAATTTTGCTATTCTTAATGATAAGGAACAGGCGTGGGACGATCTTCACATGCTCACTCAAGACAACAAAGACGATGTGCGAATTGGCGCCGCTAATGCCTTTGGTTCTTGTTATCCCCATATCCTCGAAGCATATAAAAATCAGGCGTGGGACGACCTTCACATGCTCACTCAGGACAACAAAGACGATGTGCGAATTGGCGCCGCTAATGCCCTTGGTTCTTGTTATCCCCATATCCCCGAAGAATGTAAAAATCAGGCATTGGACGACCTTCACATGCTCACTCAGGACAACAACGAAGATGTGCGAATTGGTGCCACTAATGCCCTTAGTTCTTGTTATCCCCATATCCCCGAAAAACATAAAAAACAGAAACAGGCCTGGAATGACCTTTACAGACTCACTCAGGACAAAGACAGTGATGTGCGAAGGATTGCCGCTGATGTTCTTGTTTCTTCTTATTTCCTTTTTCCAAAAAATACAAAGATTATGCTTGGAATGACCTTCACATGCTCACTCAGGACAAAGACGGTAATGTGCGAAAAATTGTCGCTGATGCCCTTAGTTCTTCTTATTCCCAAATTCCCGAACAATACATAAAACAGGCTTGGAATGACCTTCATAGGCTCACGCAGGACAAAAACAACTATGTACGAAGAAGCGCTGCTGATGCTCTTGGTTCTTGTTATTCCCAAATTCCCGAAAAATACAGAAAACATACTTGTGATGACCTTCACATGCTCACACAGGACAAGGATGCAAATGTCCGTATATCTGCAAATCATTCATCAGGCAGAGTATCAATATACAGGGCAAGCCAGGCAAAAGGCGATGAATCGGTCAGAACAGAGTTAGAGAGAGCCCTGAGATTTTTTGAAAAATCGTCAAAAGAGTCAACTTATTTTAACCCTGCAAAGTTTTGTCTTCCATTTTATCGTTCATTCTATACCATAACCTTCAAGAAAGAAAGTGCTGAGGATGAGGTGAAAAAGTATTTTGCAGAGGCAAAAGAAGCTGTGAAAGGCTCGGAGAGTAAAGAAAAGCTCCTTGAAGCTGTAGAAAATCTCGGAAATGCGCTTAAGGAGGTGCAGAAAGCACGAAACCTCGATGCGATTAAATCGGACCTTAATGCATACCGGCAGTACTGCGATCGTGCTTGTGAACTTCTTGATACAACGGAAGAGAGAGCTCCGGGTGCATCGGGGCTAATCAGGAAAGGGCTGCCGATAATCGATAAAAAGATTAAGGAAATGCTCAAAGAAATAGAAGAAAAGACAAGGCAATTCTGCCAGGAGTCCAGGCAAACACCCTTTGAAAAGATAAGTAGAAACACATACTATCAAGTCAAGGGACTTGGGGAAGTTGATTCTCAGGATGAAGCTGAAACCAGGTTGAATAATCTGCGTTCACTTCTTCAAAGCATGTGCAGACATCCTCCCAGAAGAAAGCATGAAGCTTATAAGGAGGCAGCTTGATGAAATAAAAGATGCAAAATTGTCTGATAAGGTTAAAATATTAGAAAATACATTGATTTCAATTGCAGTGGGAATAAAAACCTTGAATATCGATCAACCGAACAGAAGAAAGAAATCGACTATTTTAAAGACTTGGTGATTCGGCGCCTTGACAATATAAATTATGGAGTTTTCCAGTTGAAACTTCGCTCAGGAGAAATGGCGCCAGCATTATGGAATATAAAATATGAATTGAATAGAATTCAAACAGACTTTACTAATTTTGGTATAAACTTGGAAGATGTTAGGAATTTGCAGCATCAGAGCATCCAGCACTTAAACGATAAAATGACAAAGTTGGCAAGCGAAATTGAGACAAAGGTAGTTATAGAGCTACCTAAAACATACGAAACTCAGAAAATTCTCGATGAACTAAAAATTTTTAATCAGTGTATACAGAAATCAAAACCGTGTACATCAGAAGTCTGGTTCAATCGAATGGCTGGGCTTGCATCGATTATAGGGGGCATACTTACAATTTTGCCTAAAGGTTAGACAACATCTACAATTTTGATACTACAATAATAATACAATAAAATTGTACTATTTTTTCTTTATATCTTTCTCCCGCCATGAAGGTGTATGGCCTTTTCCACGATTTTAATGAACTCCACGCAGCAAGCGTCCACTTGGATATCGAAATTCTTGGTAGTCCTGCCGTAAAGAAGAATGTGTGCGGGTCGATTGTGCAATTTACATCTCAGCGTTGCTGCTTGACTTTCCAATTTCTGCTTCGCCTTCTCCAAACCGGCTAAATCGACTTTTTGAGTAAAGTCGAATGACACAGCAAACTGCCATGGCGGTGGTTCATCTTGGAATGACAAGAGTCTCATATCCTCAGGCGTAACTTTACGTAAGCCTATATAAACCAGCCTAGCGGAGTCACGAGTGGGTATGTTGGAGGCATCCGTTGCTTGTTCCATTAGCTCCTCTACTGCCTTGACAAACCATTGTATGGCAACATCCGCATCCTTAGTCTTTAGTGTATTAGATAAAAGATACTGGGTGGTCTCCAAACGACGAGAGCGAAGACGAGCTAGACCCGCTCTAACCCGTCTTTGTGGAAAAACATACCAGAGCCGCATCTGAATGGCAGCAAGACTGCCGTCAAGGCGTGTTAGTTGTGCCTTGAATGTTCTCAAAGCATGTTGATCGCACTCCTCTTTTGCAGCTTGCAGCTCTTCCAGACTTGCTATGTATTCATGGCAAATTATAGCAAGCTCAGCAACAATGGCTTTTCGTTCCTGTCGAGTTACCTTCCACCGTTCTGTTATGACCGTAAAAAGTGAGCCAACCCAGAACCTATGATAGCGCCTATGATTGAGGCAACGATCGTTTCATTGTTGAGAAAATCGATGATGTTCATTTTAGTTTATTCCAGCATTAAATTTGTCAATATTTAATTTAAATCAATATTAATTTTATATATTATTTTATTGATCTTATTTCCTGTGCTATTTGAAATGATTTCCGTGCTTCTTCATTCCTGCCTAATTTAGCGAACGCAAGACCCCTATAATCCCATATTTCAGCATCTTTTGGATTAATTTCTGAAGCTTTAGAACAAGCAATTAATACTTCTTCATATCTTTCTAAATGAGTAAGAACTTTAATACTCACAAAAAGGGTAAGAAAGTCATTGGGCTTTATTTCTAGTAATTTATCAAAAGTTTTTAATGCCTCCTCATCTTTTTTAAATCTAAAAAAAGCAAGAAGCCTTTTTTATATAATATATCTGTATCTTTTGGATTTAACTCCAATATTTTATCATAGGCTTTCGATGCCTCTTCAATTTGATTTCTCATAAGAAGTATATCGGCTTTTTTTGACAATGAGATAATATCTTTCGGATTCGCGTCTAATAATGCATCACAAGCTATTAGTCTTGCATTTTTCATATAATAACTTTTATAATCACCTATATCTCTAATTTGTTTGAGTAATTTCAATGTCTCAAATTCTACACTTTGCATATTTTGTCCAACTGATTGGTTTCGGATTTTTCTAAGCGACTCAGCAACTATATTCAATGCATCTGACATAAGGAGATCATCCGTTATTTTTTGAATATCACTAAACATTGCCAGAATTTTTAGGACTAAATTATCTTCATCAATTTTTATAGCAAGTTTTGTAAAATTTGTTAAATCAATAACTAATTTTGTTAATATTGATTCAAAAACACTACGATTATAATAACCTCTATTAATTATATTATCATTAATAGATTTTTGAATTATTTCAAACCCTTGCCTCGCTGTTTCATAATCATGGTTTATCAATGAACGACTTATGATGTCAATAACCGGTTGAATTGGGTCTTCAGCTTCAATAATTGATTTGGTTTTGATCTCGGTTGAGAAAATATATGAAATTGCTTCTAATATTGGATTTCCCTCAGGATCAATTAATTTATGGCCAACTGCAGTTGACATGTTTTCTGTTGATATTTTTTTGATAGTATTTCAATCATTTTCAACGGCTTTAGTAAATCAAGAGTATTCCACATATATGGTATTAATGCAATTAATGAAAAAATGCCGATAGAATACGAAAGAAATATTGAACTTTCAAGGGTTGATGGATCTGAACCTGTCCCACCTATTAGCTTAAGAACACCAAGTCCATAAATAATTGACCCTATATAGATTATTAGAATTATCCAAAAATCAGGATTTCCGTATTTGAATATGTCTATTACTCTTGTCGAAAATGACGATGCGCTCTGTTGCACTGCAATTAAAGTTAGAGTTATTAATATTGCGATTATTGCAGCCTCACTTTGTATTAGAGAGCTGATCATATATTGGGCGCTGTCAACTTGAGTATGTAAAAAATTAAAAGAATATAATATACGATATGATAGGAAAATAATTATGATGCAAGTGATTAAATAAAATAATGTTCTTTCAATCCAAAGATAAGAAATATAAGATTGGTTTTCTATTTTTGATAGCAGGAATCCATAGATAATTAATCCAAGGACTATTGTTATCAAGATTGTAAGTATTAATATAATTATATCTGATACTATGTTTTTTACACTAAAAAATCCTATAAGTGATGTAATAATACTCGGTTTTAATATAGTTATATAATAAAATAAAATTAAAAATAAAGCAAATGTAAGTAGATATCCTACAACTCTTCGATATGATCGCACCATTCAAAATAATATTGATTGATAACAAGCATAAATGTATTTAAAATTTTAATTTCATTTTAGCTGAACTTATAAAGGCCAACATGCAAAAATTCACTATGTATCTAGCAATAAAAACTTGTCAACTTTTTTTGAGTATAAAAACCATGCATTAAAAATATAAAGTTTAAATTATTCATGTATTTTTAAATATGTAACTCATTTTCATAAACGAGTCATTTGAAAATCCCCCAATCCTCAGATCCCCCTCATCGGAAATGAATGAAGAAAGTATTCTGCATCTAATAAGACTTATATGCACATTTTAACAGGCATTTACCAGAAAACAATATCTAGAGACGATATAATCTATCTTCTCCTATATCTCATATAATGGCTTCCATAAATGAACTGTGAGCAATCATTAGGGGTGGCTAATAGGTTAAGGTCATCCTTGATATTGAGATTTTCGATTTGAGAATGCATTGTACATAGATTTAGGGGCTCATTTGATTATTAAGATCTTCCAGCAGATTACCATAAAAGTCTCTCAGATGGTCTTCACCATTTTTGAGATCAATCTTATGGTCATCATAACTGGTAAAAAATGTTCCGTCAAAACTACCTATCTCAATAATTTCTTTTTCAATTCTTTCATTAATATGCTCAAAACTATTTCTTATTTTTCTGAAATTGTAAAATAATGAATTGTAAGTCTCCAAATTAGCATGATTTAAAGATATTAATACGTTTAAATTCTCCATGAGCTTGCCAATTTTATGCCAGCAAATAATATAATAGTGAATATCGCCAAATAATAAATTTGTGAGTTCTTTGCCAGAGACCAAAATGGGTTGTCCAACTGTACCATGAGGACCAAGTCTGGGAATATAGCTATTATTAATTTGTTCTAAGTCCATGAGTATTCTTCGATGTTGAATTAATGCCATGTTCACATAATCCTCTATTGTTTCTATAATTACGATTGTCTTATTTGGAAATTTGAACATAGCAGAGCTAATATCATCTAATAACACAATTTTTCCTGTTCCTGGCACTTCAAATTCTTTCATTAACATCATATTATATCTCTAACTTTATATAATATTTTCGATGATCATGGTTGTCCAAGACTATATAATCAACGATTTTTATGTATATACCCACAATATGGGCATATCGCAGATACTGATTGATCCTCCATTTCTGCATCATGAGTACCGGCGGAAAGTACCCTTAGCCGCAGCATATCATATTTTTTATGTTCTCCATTTCGGTATCAAAGGTGTTGGCTACGCGTAAATGTAAGGCATGGCTTATCTTACTGTTTTCGATTTTGCGGTTGCATTTTGGGCATTTCATTCTATTTGCTCCTGACGCTGTTCTTGATTTCTCCTTTCGATGATGTTGTCATATTGTATAATAATCCTTTATGCCTTGCTCTGAAATTGTTAAAACTGTTACTGGGCCACCAATATGCGTATAGTCTATCATAGGCGGCGGTCTTCTAGACAGTCTATATATTCCCAAATTGCTCAATCGGAAAATGTCTTTAACTGTATTAACCCAAAATCTAAGATATTCTCCTCTGATTTCTAAAGTTGAAGGATAAGGAAAAATAAAATTTGTTTCTTTTTGAAGATTTTCAAAGATAGTTTTAAAATCTACATTCAAATAAGCATAAACTGCAAAATCTCCATTTCTTCTTTTCGTATATTCTCCTTTATTATAAATTTTAGGATTACAGTCATCATGAGCTCTAAATTCTCTAATGGGAGGTGATTCATTTGGTATTGTTATAATCTCTCCATTTCCATATCCGACTTGATAATGTCCATTATGTACGTGATATAATGCAGGACCGCGTAAGCCATTTTTGATGTCAAATCCGGCTACATGAATTCCCATTCTTTTATTTTCTTTTATAAAACGTTTGCCAATAGTATCATTAAGTTTTTTGCCAATTTTTCTGCCATATTCCAGAGACTCATGTCCTTCGTCACGTGATTATCTATAAAGTCCTGAAGCCAAATATCTGCATCAACATCTGGTCGTATATCAGCCAGATCGTCGCCCCATATTGATAATCCTGCATTTATTAGAGGTACTTTAAATAATTTTTGAAAACCTATGTAAGGACGATCTTCTATCGTTACAGCAGTATCTGCCACCATCGCTACTCCCAAAATAGATAGTTCAGTAATAACCAATGTCATATAGTTTGCTCAATTTGTCCGAAATCAAAAAAACATTTCTTGAATCGTGCTAACCACATGATACGAGTGCAATTATGTCTTTTGGTGATCTATTTCCAGAACTCAAACCATTTTTTTCCCCTTTTCTTTTTGCTCTTCCTGGGATGGCATGAGCAGCCTATCGAGCTGGCCGGATATCCTGGTATGATCCTGAATTAAAAAGCTGTTTTGACTTTGAAGATCTTTAACCCTTCCTTCGAGTATCCGGATAATTTCATCTTTCAATTCATGGTATCGCCCCGATTTATAACCGTCCTCCCATAATTAGATAGCGCCTCCCGCAACGAATTGATCTCTTTCTGTTGCTCCACCAGTATAGACAAAAACATAGCCTCCATTGGGTCAAGAAGAGGCGCAACCGTGCATGATGATGCATGTTCCCTTGCTTTATTCATGAGGCTATCAAAAGCATTCTTGTCCTCTCCCCTCAATGCCCTTCTGAATGCTGAAAGTTCTTCTACTATCCCTTCAAGCAGCATGCGAAAGCTTGGAATTGTCCTGCCCATGTAAATCACCCCTTTGAAAATCAGTTAGTCTGGTCTGGCCAAACGGGATAGTCGTATATTTTGAAGCACTCCTGTTGTATGTTATTTTGATCTCTCTTTTGAACATTCAACATCCAAAGTATATCCTGCCTTTGCCAATCGCTGTATAAAAAGCGGGATTTTGCGTGGATCAACGGGATTATTCATATTTTTTCACGTCCATTATTGGGAATAATTCTGTTGGAACGTGGGAGGATAAAAGCGGTTGGATAGTGCGGAGCGCAAATAATCCGGAATCTGAAAAGGTCAATCAGGACATCTTCTGCAAGTTGCTAGTTCCCTTTCCTTTTCCCGGATTCTCAACCTCTCACCAGGATGTATCTAATGTAATGTAGCTTATATAGAGTTTTCACGAGATCACTATCTGAAAACAATATCCAGAGGCAATATACTATAATTTCGTTTATACCCCGTAAACATTTCAATAAATGCGATATGAACGATCATTAGGAGTGGATAATAAGTTAAGTCAGTAGCAATATTGTATTGGGAAGTGATCAATAGTTCCAACTTTCAGAACTTCTTTGTTTATATCAATGGAAGTTTTAATATAAATATCTTTATAACTAAACATAATTTTTAATTTACCTGTAAGACGGTAAACTTATTTATTCGTAATCTCTTTTTAAGATTATTTCTAAACATGACTTTAAAGATTCAGTTGAGCATCTTCAATGAAAAAGCCCTGACCAATTCACGCCTAGACTTGAAGTCCAAGGCATGTACGTGGCAGTTGGCATGAGATATGGTTCGGTTTTTGGGTATCTTGTTTCAAGTGTTTTTTGTAACGACATAGGTTAATCTCACTTCAAATGATAAGGATATAATGCTCCTATTGTTGAATAGGCCTGATTACCTTCTCGCCAAATTCCATTAATTTGTGAGGAATGTTCTCGATTCGCTTGCTTGTCACCTCTACGGAGGCGCTTGTTGCGATAATCACTTGGAACTCCTCTTTTTGCATCTTGGCGATTTTTGAATACAGGGCGTCTGAACTGGTATCTTTCATTTTCTGCTGCTCTGGTTCGTCATAAAGCAAAACACCCCAATGTTTGCCTCCGTGACTAGACGAAACTTGGAGCAACGCCAATGTGTATGCCCAAATTATCCTGATATTGTCGCTAGCAGATGCCCCATATGCGATCTCAAACTCATCGCTGACAGGGCGATAGTTGTCCTCGGATATGTGAAGCCCTGTAACTCCTCCACTGCGGTAACCAAACAACTCCAAATTCATAGCGAAGCATTCGAGAGAGAGCCAAGTTTAGACCTATCCTTCTTAGAGAAGTAGTCATCAGGAAGCTCCGATTGCATGATTCGATTCTTCTTCCATCGTTCAGCAGCATCCTTAATCCTGCTGAATTGCTCTTCAAATTCACCACGCAACTGCTCCAGCCTAGAAATTTCCTCCTGGATGTGAACCTGTTCCCGGATTGTTGTAACGGATAAATCCCGTTTCTCTAGCAAATCCGATCGTAAATCCCTAATGGTCATGCGGAGATTTTCTACAGCACGGGATTTTCCTGATTTCATGCCCTGAAGACGGCCTAAGCGTTCCTCTTCAGAAGAAATAAGCAACTTTACAGCTTCAGCCTCCGTCTGAAGGAAACTAATGTTCTCTTCAATGCCCATCACCACAGATTCAGTGGGAACGAGGCTGTCCTGGATGTTTTGATTGCATGTTGGGCATTTACCCTGAATTAGCGAAAGACCAGTCTCGTCACCGAAGTCACGGAGCCGCTTAATATCCTTGTTTCGTTGAATGTCAGCCTTGATGAAAACGAATCTATCCCGAAGCTTATGAAGCTCATCCTCTTCCGCAAAGATGTCAGATCGTAACTGTGAAAGTTCTGCCTGAGCAATTAAAAGTGCGTTCTCTTGGGCATCCAACTTTCTCTCCAGATCTTCCCTCCCTGGAACTCCCTTCGTTTTTTCAAGAGGGCTCTCAATGAGCAAACTTCTCTTCGCTACCAGCAAGCCGTCAAGCGTAATCATATCCATACCATCGTTAGAAATGGCAATCCAAGGCTCATCGGAGAGAACAGCAACAGGTCCAACAGGAACATTCATTAATCTGCCACCAACGTTAGATGCAATTTGCGACATTAACTCTCGCATGCCGCGCCAATCTTCACGTATACTATTTGCCTCTTCGGAAATCTGGATTCGCCGTTTCTCATTCTCAATAACATCCAGACCCAATATATATTCCACTCCAAGTTTGGAAACATTCCTTATTCCGAAGTTCTGCGGCAAGGTTGCTTGGATACCACTCCAACCACGAATCTGCTCGATGAACATTAGTGGGGCTATACACTCAATGTAAAGCGGTACATCCTCTCCCTTGAACCTCTTGACAGAAGGCAATTCGAGTTCCAGAAATTTGGCCAGAAAATTATGAAAACCCCGTTCCCTTTGGGCTGATCCCTCAATGCCTACGAAGAAGGATTTTTCTTGGTGCTTGTTTTCATGCCTTCCGGTCACAATAGGGCCATGAATCACCTTGATGAGGTGGGTGTCTATCTCCCCTTTCACATAGCGACGTATTGTCACTACTTCACCCATTGCATTAGCTATTTCAATTTCGACGAACGATTCCAGAACGTTGAATATCTGACCACCATAATCACCTTTGTCCCACATGACGGGTTTTGTTGCCTCTATACCCCTCTTTCCCACCAGTATCTCCAGGCCCAGCGCATAAAGCATCCCATTCATGAGGGCAGACTTGCCACTTGTGTTCTCAGCTCGAATGACATTGAGCCCATTATCAAATAAAACCATTGCTCCATATGGACCTCTGTTCGTTGCCAAGGTTACCCTAAAAGCGTTTATGTGAAGTTTCATAGATAATCTTCCCTCAATGTCACTTCCGATATTTTCTGCCCGATTCGTATAAGGAATTCTCGCTCCTTGGCCATAACTGATTGCTCGTCTCCGAGAATCCGGTTGGCAAATTCAATTCCTTTATCAGTGAGCTCGTATTTGGAGTTACTTGTGACAGAAATGAGATTTTCAGCAAAGGCATACTTGAGAGCCAGATTGACCATCGGATCGAGATGTATCAGCTCCAGTGTGAAGACACTCTGGTGAGACAACATTTCTTCAATTAATTCTTGCAGAGATGAACTCTTGAGCAGCCAGTTGAAAAATTGGAGCTTGAACAGGGACGCGGTGTTGCCACGGCAGTTAGTCTTGAGGACAAGTGCAATAATGGCAATCCTGTATATTGGACGCAAGCTGGCGGGCACGGGCTGCGGTCTAGGACTGAATGTCAGTGTGTCGATTGCCTGGAACGGGAAATCTATAGTTCTCATAGTTAAACCACCAAGTTGGGGAAATCCAATGGACATCTTCCCAGCCAGTCAGAAATGGCCTCAAGAGAAAGCCGTTGAATCAGAGCACCGGATAGACTGTTAGAGAAATCAGTACGTAACTTACCTTCGTAATCTTGAAGAACCCTATTCAGGATAGCACCATGATTATCGGAACAGGATAGCATTTGTATTCCCAGTTGCGACTGTGTGCTAGACTTGAGTTGAACGACAGACTGATAGGTTGATGGAAACTTCTCGTTGAGAATCTCCATCTCGTTTTTGCCAACGAAATATCCACTTATCAATTGTTTTGTCAGATTTGCCCGCTGGTCCGATCCGAGCGCCAACTTCTCAAGTTTCGTTTTTATATTTAAGACAATCCTATTGTCGCTCCTGAGGAGCTTTTCCAGTTCCTCTAGTAGCGGCTCTTCGCTAGCAGGCTGTACCCTAAGCCCATTCATTCCCAGATAGATTTGACGTTCAGGTATATAGTCGTCCTCGATTTTCAAGTAAATCGTAAACTCACTATGTATCGTTTCAAGTCTCTGACTCTGCACTTCCGATTCCTTTGACCGACAATGAGACAAAAGGTCATGGTGGTTGTAGCGCGGAGTGAGAAAGTGCCACTCCCTAATGGTGGCGGCCCCCAGCGCCGAAATCGCTCGGGCATTCCTAACGAGTTTCCTAATATCCTTCGTAATCTTGTCACGTTGGTGCTCATAAAGATCCTTTCCATTGAGGTCTTCATCGGGGCAATAGCATTGGAAGGTAAGTCCCGACCGGGTAAAGCCCTCAATCCCGTAATCGCCTCCGAATTGTGCTGGCACTTGCTGGTAATCCTTGTAACGGAGCCTCAGAAGCTTCTGACAATAATCCTCCCACCCATCGCCGTCCATTTGTCCAACACTTGTTCTCATGATGGTGTCCCTTCTTCAGTAGCAGTTTGTGCCACCTTCTGGTTGACATGAGTGAACCGAGGATAGAGCGAGGATCTAATCTCATTACATCTTGTGCATATTGGGCCCTTACAAAAAGTACTTCGTGGGGTGTTTTGTATTTTTCTATTCAATCCAAACATCTCGGTTATTATTTCTGCCCCACCAACATTTTTATTTCAAATCGCAATAAATTTTTAAGCCAATTATGGTGAGCATTCTTGTCTGCGCTTTTGTATACAATTTCGGTATATCTGAATATTGATGCCGATTATATAAATATATTTATTTCTATGTGACCTCAAGCGCAATCACAGCTTATCCTTTTCACAGGCACATTATCAGCCATTGAAGTTACCCTATTGGGATCTTTGATATTCCACAGCATATTGTTTCTCAGATTTGCCCTTGTAGGATGGTAGTTTCCCTTCCTACATCGCTCTTTTTGCTAATTTTCATATTTTCAATATCTAAAACAGGATATTTCAATAAAAGCATTCATCCTCATCCCAGGTACTCCAGAATAGTCAGAGCATTCATCCAGGTAATCGTCATCCCCATCCCCACAACAAGCCCAAGGACAGCCCCGCATAGATAGTTATTACCTCGTTTCTCTAAAAACACGATCAGAAGATACAGGGCTGCGAAAAAGATCACCTTCACGATCACCATATCTGCAAGACCAGGACTTCCGATCACCCTGATAAATCCACTTTCTGGTAATCCATTGTTCAGGGCGATGGTGGTCGTTGTCAGATCTCCGATGAAATAAAACACGAACCCGAAAATAAACAAGGTCTTGTTATCGTTATTCATATTCAATCCACATCAGCGTTGTTTCAGATTAAATCTTGGTTTTGATATACGAGATGAAAACTGAAGATGAAAACCAGATTTAACTTCAACTTTCAACATTATTCACGGAAATAGATTGCATGTATTAAGTTTTCAAGTTTAAACTCGAAAACAATTTCAATGAAATGTTCTCCTCTTTCAGGTTCATAGATTGATATTATTATCAATCCGTATCCCTGTTGTTCCAGAACTCTGCATAAACAGGGTAATGATCTGAAACCGATATCGTCATATCATAGCTCAGATTATACACTTGGTCGAACCTGAACACTCCTGAATTCCCTGTGAAATCGGTTTTTGCCTGGCTTGTTAGAATTATCCTGTCATACGTGCAGGCTGTGCTTTTTGTCGTCGTGTCAATGCTGTTATTGATAATCCAGAGATAATCGCCGTTCTTCAGTGGGGATTGGCTGTTTTCATTAAAATAATCGCAATCTGCATTGAGGTCGCCCATTATAATGAAATCACCCTCACCCTGAAACCGGCCCATTGCATTTTCAACTACTGCGGGTAAATCGGTAATTTCCTGTGTGGCTGTATCGGGATCGGTGTGGATGGTTATGAGTACGAAATCGAAATTGCCGTTCTTGGCTTTGAATTCTGCGACATATGGTTCTCTATGAAACAGGTCATTTGGATCAGGATATGTATAAGGGGTCCCGATTTGCTGGATTGTCTGGGTGTTGTAGAGATATGAATACTGCTCTTTGCTGGTTGTTCTGCCAAGGCGTTCGCCAACAACGAAGTCATATTTCGGGCCAGCCATATCATTTATGGAATTCTTGAGAGCTGGTAGAGAAGTCTGAGAAGCATCGCGAATCTCCTGTACAGCAACAATATCGAAGTTCCTGATGGTCTTTGAGAGCACATCCATTACTTCAGGTCTGCCTGCTTTGGTTGTGCCGAAAATCTGGAGGTTGAAGGCTGCAAGTTTAACAGTGTTGTTTGGGGAAGTGTTTGTTGCGGGAGGACCCGTAGGTGTTATTACTGGCTGGCTGTCAGGTTGGTTTGGAATTCCATCAATTACAGCTGGATTTTCGGATATGTAGATGTAGCCGGCAAGGATGATTACCATCAAAATAAAAATGAGAGCCACAAATAAAAATCCATTCGATGTCTTCTTTTTTCGCCTTTTTACCAAAGTCTGCCTCTTTGAGCTACATGATATTGATTTATTAAAAGGATATCCTCTGAACTTTATGAAGGCAAGATATGCTTGTTAACGAAAGCACATTCTTTCGCTCTATGGTGGAGTATCCCGCATTCCGTACCCTCTATCAAGTGTTTGCTTCAATTAATTTCATTATATTGTTAGTTGGAATAAAGCCTCGCAGCATATTGATTTAAAATAAAACATCAATTAGGTTCAGAATGATTTTATTTCATATTTAAATCTATTTTATATTATTAGTTTGTAGTTAGCTTGCTTGGAAAGCTTATTTTATTTCTATTTCTATTCCACATACTCAAAACCCTCAGGCAATTTATCCAAAACCATTCGGTAATCTTCAATAATTACCTTCTTCATAAATTTTACAAGATTTATATAGGGATTCCTGATGGCATGAATATCTGATTTAGAAAATACATTTTGAACCACATAGAGATAGTATTCATCTTGAATTTGCGATGCTGCTCTCCATTCGTTGGATGTTATTTGAATGGGATTTTGTGTTCCAAAAGATTTCACCTCGATACATCTTTTTTCTCCAGTAGATTTTGATTCGATATCATAACCTCGAATTGTCTCAAAAGAGACATCTTTTGGTTCTCTCCCATGTTCTTTTTCATATTCCATTACGGCTCTCATTCCTTTAAGCTCAATTTCCTTCTTAAGTTCCTCTATATTTTCATTTTCTTTTTGAGAATCTTCATTTATATCAATAGAAGGTATTAGGAATGCAATATTTACAGGACCACATAATTCCCATCGAATAGTTCCTGACCTTTGATTATCTGCTAACAGTTTTTGATTTCCGATCTCAGTTCAGAAATTTTCTTATCAATACCAGATAATAAATAATTCTGACCTTTGCTGAGATGATCCTGCTTCTTCTTGTTCTGATTTTTTATCTTCCAATCATATTCTGCAAAGAGGAAATCATTTTCCATTTTCAAATCTTTTGAGTTCTTTTCCTGGACAAATAGTTCTATATCCTTTATTTTATCCCCTATGAGTGATTGTTGATTTTCAAGAATTTCTCCAAAGAGACGCTTATTTTCTTCGATATTTTCTTTTGTTATTAAGGGAGATTTATTCTCATTCATTTCCCATATCATCAGAGGATCTATAATCTTTGATTCTTTGTTATTTTTTAATAAGAGTAATGGTTCTGAATATATCTCTTGACCTAAACCATTGAAAAACTTCAAAATAAATGTAACAAGAATACCTTTTTCTTTGGATGAAATCAATGATATTGAACTATATCCCAGCGAATCTTCAATAGCTGCTTCGAGGGCTGGATGACCAAGGGCTACATAAATTCCCTTACTTTTAGTATCAAATACACCTTTGAATTGGTGATTGGTGAAAGTGGATTGCTTTAAGTCTATACAGAGAGGTTTTATTGGATATACTTTAGGAATCTCAAAAATATATTGGCCGTCTTTGAACGCATATTCAGCAGATTTTTTTGTGTGATATAAGATAAAAAAACCTCTCAATATCAAAGTTGTTGATACAGTGAGAGATGTCCCTTGTCATGTCTTTAACATTGATAAGATTGAACCTTTCCTTAATCAAAAAATGGTCGATCTCTTTGAAAATCTCTAACTTCTCAGTCAAAATTTCTTCGACTTTATCTACACCTGAACCTGCAGTCCTTGCCACTTTAAAGATGTCAAGCATTTCTTTCTCAGAGATCAATGAACCAATAACATCAATGGCACTATCACCGAATATCGCTCTAATATTTTCCATTTTCTCTTGGATTTTTTCAATACAGCATCATCAATGGGAAATGCCGTTTTGAAGTTGTGGATAAAGACTTTTTCTCCTGACCATACCTATATACTCGGCCAATCCTTTGTTCTAATCTGTTAGGATTCCAGGGTAATTCATAGTTGACTACAATGTTGGCAAATTGGAGATTCAATCCTTCCCCTGCTGCTTCTGTGCCTAATAAAATATGAGATGACCTTTCAAAAAGTCTGGCCGCTTCTTTTTCTCTTCAATACTCATGCCGCCAGTTATTTTTGAAACCAAAAATCCTTCGTCTTTTATAAGTTTGTTTTCAAGGAATCGGAGAGTGTCTGTGAATTCAGTAAATATGATTATCTTATCTTTCGGTTGCTCTTTTCGAAGATCTCTGACTAACTCTATCAGTTTCTTGAATTTGCTATCCTTTTCTTCCGCGATCAGTTTTTCTCCCATCGCGATTAACTCATCGAGAGCCTTCAATTCGATCTTTAGCTCTTCTCCAGTAGTGGCTGTTGCGCCTAACAAAATTTCTTCAGCCTTCTCCTTCTTCACTTCATCCTGGTCTTCAAGATAATCCAAGTAATTGATCTCTTTATTGGCATCAAAGTCTATGTAAGGCTCAAGCAATCGTATTTTTCTCTTTATCAAAGAACTTAAACCAGCTTTTATGGATGAACTCACCCTTCTGTGAAGAATGTATAAAGCCAGTATTGCTGTATTCTTCCCCGCTTCATCTGCTTTCTGATAATAAGTGGTCACATAATCTTCAACTCCATTGTAGAACTCCATTTCTTCAGGTGAATAATCGATATTGACCGTCTGGGGCTGGTCTCTATTCGGGAAGATCTTTTTCCTCTAAAATCTACAATTTCCTCTTTAAGCCGCCTGATCATCAAAGGTTCCAGGAATTTCTTAAATTCCCCTGAATCCGAACTATATTCCAGTTCATCATCGACAAGTTTTACGAGGGCAGTGAAGTTTTCCACCTTGCCGTCATGCGGGGTTGCTGATGCCAGGATCAGATGTTTAGTCCTTTTGCTTAATTCCTGAGCCAGTTCGAACCTTAAAGAGCCGGGCTTGAGTTTATGCGCTTCATCAATAATTATCATATCCCATGAAGCCTGCAGCAACAATCCATATTTCTCATCGCTCCTTCCTGTATCTACTGAGATTATGGCTCTGTTTTCTTCCATATACAGATTGCTTTCTATCTGTCCATGAATTATCTTGAATGTCTCATTGAATTTGTCATTCATCTCCTCTTTCCACTGGATCTGCAATCCAGATGGGGAAACGATAAGCACTCTATGAACCTTCTTTCGAAGGATCAACTCCTTCATAACAAGGCCGATCATGATGGTTTTGCCCAGTCCCACATCATCAGCAAGAAGCATACGAATCCTTCCGTCAATGCCGCTCTGAGGTCGAAGCAGTCTCATCATTTTTACAAAAGCTTCGATCTGGTGGGGCAGAGGGTCAATCTTTCCGATGGCGACTGCTGAAACAGGATCGAACTTATGTTTGAGATGAAGGCGGAAAGCATCGACATTGAGTTTTAGCTTTATTAAGTCATCAAACCTATTTTCCTTGAAACGTTGTTCAACATCGTCCCAGCTTATCGGCATCTATACCACCTTAGAAATCATCCAATCCTCTCTGTCCTGCTTTCGGGAATGACTGCTCGGTTCTTTCAAGAATCTTCATGGATATCTGTCGCTCAGGGTCTTCAGGTTCAAGCGACAGGAAAGCCTCCAGTATATCTTTGATCTCATTCCGGCTATATCGAACTCTTTCCATTTGTTTATCTGCCTCGGCAAAGCCGCCTTTGCCAAACGCTGCCATTATAAGATGTACTGCATCAATTAATGATTTCGGGTCAGTATTAATAAAATCCCTTTCATTATATCTAAGAATCTGGATGCCTTTTGCTTTTCCTTTATCAATAGATTTTATCAATCCCTCGTTCTCGAATTGTTTTAAATTGATATTCAGACTTTTAGCGATCAGATTGGCTGTGTCAAACGGCATCCCTTCAAGCATGCTCAATCGTGAATATAAATAAAATGAAGTCTGCGCGTCAAGTCCGGCTGTGTTTTTGATATATCTGCTCAGCACATATTCTGCGACATACTTCTGAACGAGTGCAAGAACATCTTTTATATTCATCTCGCCGGTATAGCTTTTAATCTCTGAATACTGGGTGATAACATCAAGAGTCGCTCCCATCGCCGAAACCGTAAGGTCAGCCCCGCGCAATCCGTATTTCCAGAATTCATCCAGACGCCGCTTTAAGTGCGTTTCGACTTCATCTTTTATCTCTTCGATGTATCCTGATTTTTCTGATTTACGCTTTCGTGCAACGATGATGATTGAGGACATCATAGAGGCATGACCGCGCGCCAAGGGGTTTGTTGTGCTTTCTGTGTGGACAGGCCATGTTGCGGTTATCCTGAAAGCCGCTTTCTGGAGGAGCTTATTACGAAATCCCATGCCTCGATTGAGGAATGGGCGAAGAACATGACGAGGATGCCATTGTCTTTCAGGCAGTCATGCATACGAATACAGGAAAGTTTGAACATTTTCTGAAAGAAGTCTGCATCACGATTACCGCCAACAGACATATCTTCTGCTTTCGGGATATCTCCAAGGTCATGAAATCCTTGAAGAGCTTTACGCTCCCAAACATAGAAGAATTCGCTGAGTTCAGCATATTGGACGTCGTCGAAATATGGCGGATCTGTAACTACAAGTTCTGTGACTTCTTTCAAATTAGTGATTGAGGCTTTAGTGATGCGAGCACTTCCGCCTTTTTCGAGCTTTTCTATAGAGTAATTCAATCCATCAAGTATGTTTTCCATCATCCCAATTAAAGTCCCAGAACCTTTCACAAATGGATTAACCTCTGCATGATCCCAGAGTATTCCCGGTCTCCTAAAAGTAAGAACATGGGCAATTTGCTGATTACCTCTGTCCCAAGTGGTAGAACGACAATTACGGTCAATATGTTTGCCAAAAATAAATGAAAGATAAGTTGTTACCGCTTCACCATAATCAAAATCATATTCCTTTGATATGAATTTACCATACTCCCTCATATTTTTCAATAAACTGACAAATAGAAATTTTTGGCGTGGGTTCAAAATTCTATGCCAATCTTTCAAGTAAATCTTTATACGAATATGTTCTCCAGATTCTCCCGGCATCTCTTCCAAAGGTACTAAATCATCCTTTAACCACTGATCCCAATTACGATTTACCCCTTCTTTTGCCCTCTGAAATGCCTCAAAATCTTCATTCGAAGGTAAAACATATTCTTTTCCACCTTTCTTTGTCAGAACCACAGCTAAGAGACGTTCCTCTTCCCTCTCAGATATATCTTTTTTGACTGCATCATTTGGAATCTTGGCACCGCATGACAAACAGTTCCCATCACCACCTGAGCATGTTCCTTCTGGCACATCCGTTCCTCTTTTATTTCAAGATGAAGTTTTCCATTAACAATTGAGGGCTGAATGTATATGTTATTTTTATCTGTTTTTACAAGCCACCATTGCCCTACAAGCGGATTATCAAAACCACATTTAGGACAGCACACCATCCATGCCCAGATATATGCAGCCGCAGAAGTTCCATTATGCTTTGGATAGTAGCTTTCAAGTTCTTTTCGTGTTTCTTCAAATACCCAATCTAGCCCTTTTTTGACATCTTTATATATTTTCTCTCCATATTTTTTCGGATATTCTAAGGTGGCTTTCTGGATAAGGTGTGCTACGGGATTATAATCATTACTTATTGCGTTTACACCTACTCGCATTGCTTCAAAAGGTATTGAGCCACCGCCTGCAAATGGATCAAGAACTGTTGGGGATTCAGAACCCCATACCTTTGCGTATTCTTGTTTTAATTTCTCAAGTTGAGCGGGATTAATATCGTAATTATGTGCTCGTTCATTTCTTCCAAGTCCCAGGAGTCTTTTGAATTCCTGAATATCATAATCAGCCGGGAGAAGTGCTCCGAGAACCGCCGCTCTTGAAGCAATAAGCGGTTTTCTTGTCCACCAGTAGTGAAGAGATGACATTGGCGGCTTTGCTTTACCAAGTTTTTCTATTTTTGCCTCTTCAGATATTTCCTCGACTGGAAGGAAGGTTTCAATGAGGGTTCTTTTTCTTCAGGCATAATTTTCACGTCCATAATATAGGTAATGATAAATTTTTAACCAACAACGATGATGAAATTTCATGTGTCCAGTTTATTGTTTTATTAACCGAATATTCGGCTTTTATTTTTAAACCTTTTAAATTTTCAGATTCTATTATATTAAGGATTTTTTCAGCGGTTTCTGAACTTTTCTCAACCATGAATGTTCTTACAAACCAATGCGCATTTCCCAATATTATTTCAATACATGTTGGACAGGAAAAAGCAAATCTATTCAACCCTATTGCCCTGTATGCGATTCCAACACCTTGAAATATCGGCATTGCAAATGCTGTTGTTACAATAAGAGCGGTTTCAAGGCCAAATTTACCTATTGAAATGTACAATGCCTTCTCTTTTTCTTCTGTGTCATCATAATCTTTAGCTACGTTTACAACTTCATTATAATTACCAATGAGAGGGCCATATTCAGTTAATACTCTGGATATTTTTTGATACTCTACATCTGTGACTTCAAATCCAGGGATTTCATAACCGCCCTCATTATTTAACAGTGTGATTAAATGGTTGATATTATCAGCCATATCTTTAAATTTTTCATATGAATCTACCGTTTCCAATTCTAATACGGGAAGATCTGCTATTTTTACTGCTAACTCTTTAGTTGATATATTCTTTGAAAAATCTTTTGGGACGATTGTCTCTTCTGGATTTTTATTATTGATGCATCCAGCCAAGAATACAAAAAGCAAAACCATAAAATAGGATATTTTTGTCATCACTGTTGGTTAGTTCCTCATAAATACATCGCCTTAAATCCATTTAATGCCCTGCTTTTTAAACTCAGTACTTTCCATGCCCAGAACGATACCTCTTCATCAGACATAGAATGAATAATTTCAAGAGCTTCTTCAACACGCGGTCTTTGTTCTATACTTGAGGTTAGCCGTATAGCAAGAAGCAATTTCATTGAGATCTCAGTTGTAAGCCTGTATTCGTTATTCCATTTTGATTTATTAAAATCTAAGGTGAAAACATCATCATCAAATACAGTTTGATAGGATTTCACTCTAGTTTTAAGATCATCATGATATTTCTTTATTAATGAATCCAGAAATTTCTGAATGATCTCAGCGCGCCATGAATATATTACTCCGATATTATTTGAAAAATGCTTATTTAGTCCATCAATATGCTCTTTTAATTGGGCAGACCGAATTTTCCCATCTTTTAAAACGATGGAGTAATGAACTCTATCTTTGCTGAGATAATTTTTCAATTGAGCCACCTGAGTTTTATTTTTTCAATTTCGAGTTAAATTTAAGAACATCACCCAATGCTTTTAATTGAACAAAATTATCCACCAGGTCATCATCTATTTTCAATTCGCTTCCAAAAGACAACTCAAGATGTGCCTTAAGGTCATCCGCAAACATATTTGATATCTTAAATAGAATCTCCATCAAGCTATTCAAATCAGAAATATCGGCTTCATTAATTGTTAGACTCATTTTCTCACTTGAAATATTAACAGAGTGCTTAACATCCGATATCCCCAATAAAATCAAACTCAGTTTGGTTTGAAGCTGTGGAAATACCCTCACGTTCGAAAAGGTAAAGCCCATATTCTGGATTTCCCAATCTTTATATTCACCAATTTTTGATATCTCCGAAATATCAACAAAATCAGGTTGACGGATCCTCTCCTTATCCCCCAAACGACTTATACCACCATCACCACATGTAATTTCACTTATTCCTTTAGTTACCTCTACTTCCCCTTTATCTGAAAAACTGTTCAATTTATTCTCAATTGCTTCGGATCTTTCTTTTGGAAGGATATAATAGGCATCCTTTGGACCCGATGTTGGTTTTCTGTTAAAATAAAAATTAGTTCCAATTTTTTCGTAATTAGATTCTGAAATCGAAAGAATGTCACCAATACCACCTATATATAAACCAAACAATTTATTAACCAATCCTTCAGATATTGCATCGTATAATACCTGCTTATTTTTTGGCAAAAGATATGAAGGAGATTCTTCAAAATTTGCATGAATTTCATTGACGGTTATTTCAGATTTAGATCCCAGAATCTTATCCACAATATATACTGGGGCAAACTTTTCTACAATCTTTTGAGATTTTATAAGCGCCATATAAATCTTATCTGGCAGGTTCTTTGCGCCCTCATAGCCATCCTGAACAACAATATTTTTTATTTCAGTTCCACGTGGATAATATATCAGAGAATAGCACAATTCTATCGAAGCATTCAGATTTGACTCACTTTCCTTCAGGAGTTCATCGATTTTTGAACTATATGTTTTCAATTCAGGCTTTGACTTTATGGAACCCTTAATTTCTCTGATGGCAATAAATCGTTTAGAAGCTTCGATTAACTTTGAGATTCTATCCTCTCTTGGAACCAGCACATATATTAAATTCTTTTTGTTCTAAATGATGCCCCCTCTTTCTCAATGATCTCTTTAATCGATTCAGGAACTTTATCTTCAGAACCTTTAATATCATTATAGTTCACAGCTACGAGTGTGGGTTTATGTGGATTTCTGACATCATGATTCCATACATGGATATCAAAATAATCACTTACTTCGAGCATTTTTCCAAGTCTTTTCTTAATCTCAGGATCATATTCTAATTTTGAAACCCCATCAGTCTCATCAGAAATCACTCTATTGATATTTACTTCAACATCGAAATGCCACTTTCCGGTTTTATTATAGATATACCACAGATTATTTTCGAGGCTTATTACATCATTAAGAATATCTTTTGGATATGTTACCTTATCTACTGCGGTTGATAGAACTAACTCTTTAGGAGAACAACCGATGCTCGCTTCCTTTGTTGTGCCAATAAGTGTGTAAAGGTAAATAGACGTCGCAATCCGAACATTAGACCCAAATTTATCTTTTGAGTCCAATTTCTGGCACTTTCCTTCTGAATCATCATTCACTATATCCGTTTTAATAACATTCTGAAATTCGCCGCGTGCAATTTTATTTGTTAATTCCTGAGAAATACTATTATCATTAAAATCGACTATACCAGGAGTTATAACAATATCATTTGGTATTAAATGAGCATTATTATAAACATTTCTCAATACATGACACAATAACCTCAATACTCCTCTGGTTCTCTGAAATTCAGTTATTGTTGAGATGCGTTCATATAGCAAATCGATTAGGGCTGGATGAAAAGGATATGATTTCTGGATCTTCTCATAATATGCTTGTTGAACTACTTCATCGGGAAACTTTCTGAATTATTAGTATAAAATTGCTGCAGCTCTTCTGCAACCTGCCTGGTGTAAGTTTCATCAATTTTCTCGAACAATCTTTTCTTTATTACTTCATAAATTTCAGATTTTTCCATGGGGACCGTAAAAGAAGCTTCTCTGCTCCCCAATTCCTTAACCATTTTTTATATTCTTCAAGCATCTCTGATTCTTTCTTATAAGCGGATTCAGTACCTGGCAATGTGATAATGAACATTGCATTCTTGCTATTCACGATCACATCAGTCATTGTATGGAAGAAGCTAACAGTGACCTCGGCAAGATTAGTATCCCCTACTTTTTCAGCTCTGGCATCTTTCAGATGATTGACCAATTCATCTATCATTATCAGAACAGGTTTTCCTGTTGAATTAATCATCTTAGTTAATGTGGAAGCATCAGGTCTTTTCAATTCTTTATCAAAAGATTCAACAAGGTCATAGCATCCTAATTGCTTGCCGATTTCGCCCCAGAGAGTCCTTGCATCAGCCCCTTTCTTTACCGAAGAAATATTATGGCAGTCTATAGCAACCATTGTAACTTCTGGAATGTTTTCAAGTTTTGCTTCTTTTAATATGGATTGAATATTTTTATTTGATTTCGCGATACTTGAATGTTTGAATAAATGGTATAGACCAACAAGTGTATGAGTTTTTCCACCACCGAAAGTTGTATCAATCACCAAAAGCGGTCTTGCTCCGCCTTTTGATACTCGTGTCAGGACATCATTAAAAATCCCCTCAGATTTTTAGTCATGTGCGTCAAATTAAAATAAATGGCAGGATCACTGTAAATTTTATCAGCCGTTCCATTTAATACAGCATGGAAACCAACCGCAAATGAATTTTCAGTGATTTTCCCTGTTAAAATGTCATTATATGGGACGAGCTTTCCAGATTCAAATGCTTCCTTCAGTGTATTCATTTAGTACCACCTACTTTAAATAGATTCTATATATAATAAATCAATTGATTGAAGTTTTTTAACAAAAATCATTTTTGTCTATTAGGTGGTCGCCAGGCATACGATGCAGGTCAAGGAAAGGCATTATGAGTAGGTTGATCTCGTTCTTCATTCCGCAACGACGGGAATAATCTGACACCTTGAAAGTATATTCCCTCTTCCCGAAATGCTCGTTACTCTGCCCCTTGTGACAGCTTATGTAGCTCTACTCTTGTTATGCCGCCTGGTTTTAACATTGAAGGCAGAAAAGCACAAAGTAAAATATGCATCGGTTACAACCTTACCCCAGGCGTGCCAACAGGGTATTAGATAGGATGGAAACATGAGCCGTGAAATGAGATTCCGGATGCGCCTGGACGCTGGCTGGCCAATGATACAATTGATGAATCATTACTGCCTTAAAGATAATGAATCTGACCGGGTTATAGCCTGCCTGCAAGGGATCCGGAAGAATGGAGGTAAAAATGAAATATAATGTTATTATCTACGGTTTCGAGACAAAAGAAGAAGCGGAGGAAGCCCGGAAAAAATGCCAAATGGATTTTGCAAAATGGGCCGCCATAGTTGAAGATTAAGGCACGAGAGAATGATATTAAAATGACAATAGAACTGAAATCAAAGTTTCTGGAGTATCTGACCCAGAATGCAAAAGAAATAGAACTTGATACTGAAAAGATGGCCCAGGATCTTGAGAATATAGTTCTGGAGTATCTAAGCAACAATTGTCCGGAAGGCGGATGCTTAATTTAGCAGGTATGCCCCTGGATATTAAGTATCTGCAAAGATAAACAGTGGTTATTGTCTGGTGTCTGGTTCAATATATGGCCGTCCTGCTGGATTAATTCAGGTTTAACGTAAGCATAAGTCAGCTTGACTAGGCTGTTTATGCCAGCTCCGGAAGAGCCAGGGAAAAATAAGCGCCATTTCTGGGAGTTTTGGAAATAGAAGCAAAAAATGTCGTATAATTTAAGGGATATATGTAGTTTTGAGATAAAACGATATGCTGTGCCATGATAAATCAAGTCATGTAGTGTATCTCCCTGGAAGATCTCCAACCTCAGAAAGATTTTTCCAAAAAGTCTTTGAAGTATACACGACATAAACTCGATTAATATGTCCTCCTTTGTAATCTCAAAAGTCAATTTAGCCAATAATAAAGTTAAATTAGATGACTTTAGGGAAAGGTTATTCAATCTGCCTTCAGAACTTTCACTGTCCTCGATAAAACCTCTAAAAAATAATAATTCTATATTAATAGAGATTGTAGAGCCAGTAAGTCTAAAATTTAGTTATTTAGATAACCCATTAGATGTTTCCATTAGAACAAAATCCATAATATGTTTCGATACCGGATTAATGGTTAGTTCTCCAACTGGAGTTGGGGTTATAACTAAAGGAGGAGCGAGGAAATATATCGATACATATATTGGAAAAATAATCGCAAAATCATTTTTCAATGATGAATCCGTGTATTCTCCCTTCAGCTTTACAAATAAGCAAATGAGACTTGTTAATTGGGGGAAGAACTCAGGTATTTAAAAGTTAGTTTACCAGAGGTAGGAAATGGTACTATAGCTGGAAAAGATTTAATTTCGAAAATAAAAGATATAGATAATTTATTTGGAAGTATCGGTCAAGGTGAAACAACAGCCCTAAAAGTATTTTCTAGTACTTTGAAAAGAGCAGTAAGCATCTCCTCAAACGGAACAATTAAAATTCAAAATAAGGACATTTTACCTGTGTTTGAATATATAAAAAAGCATTAAAATAATAATAAACTATTTATAGGAATTACTACAAAATATCCCTTATGCTTTCTCAAACGGAAAGTCTGACTTTAAAACGGGCTAAAAATACAAGTCTGACTGATTTTACAACCGAAATGGAAACTGCGAATAGTCTGTGTGAAACTACTACGTTAATCCCTCTAATTTTGGAGAGATTAAAATCTGGACTTACCAAATTTCAATTAAATAAAATTGCTAGTTATATAACCATTCGTTTTGGAACAAAAGAACAGAAGGATAAGGTGATATTGTATAGTTTCGGAACACATTTAATGAATCTTGAATCAACTATACATTATCTGGAAAATAACAATTTAATAAAAACAGATAAAAACAAATATGTAATTACAGAATGTGGTTTATCATGGATTGCAGAGAAGATATTACAGCTTGAAGAGGGCAATGCATCCAACAAATCAATATTTGATAAAATGGTTAGTCAAATTGATATAAGTCTTTTTACTGACATACCTACCTTAATAAAAAGACTTTATCTTCTGATGCGAAGTGGGATTTTAAACAGAGAGAAGTATCCGGAAATAATCTATATTTAATATTTGAGTGGTCGAAATATGGAACTGGTATGCTTCTACCGTATATGTATACGCTTTTATATTCATATTCCAAAGTTGAAAAGTATTTTGAGAATAAGTGGAAAGACAATAAGCTGGATATAGATCCAATAGAATATTCAAGAATTCCAGAACACATGTCGTCAACATTGCTGACTAGGACAAGAAAGCTTAAAAATGTGCCACTTACAAGCATTTTTGAAAAGGCCCTGCCGCCCTATTTAACAGAGGAAAAAATCGAGGGGAAAAATTATATTTCGAATCTTTGGTATATTGTTGAGGGAGTTAACATACTCCATGCTTTGGCTGGGATAGCACCTACAGTTAGCGATATATCGATGCTGTGTTTAACAAATTATCAGCATGGTGTTTTAAATAAGGATATAGATGAGGATATGCTGAAAAAATGCGCGAGAGCATAATACGGAATGATATAAATAAATTGAATGATTATGGTATTTTGTTGAAAGATAAATATAATCGTAAATATAGATATACCCTTTCAGCGCTTTCATTTTGTGATACTATTCTTGATCGCAAATTTAGCGTTGTTGATAAACCGATACTTAAAAGCATATATGAAACCAAAATAAAGATCTACAGCAAAGACAGATTTGAATAATACATAATAATAGAGTTTATTTAAGCAAAATAAGTGATATTAATGCTTGAAACTAAAAAAAAGTGGAGCTGAAAACATATTTAAAATAAAACACCATGACTTGATTGGTGATACATTATGAATGAAGTGCTAGAAATAACCGATCGTGTAGGAAGCTACCTCAAATGGAGTTCAATGGCTGATAATGCCATTATTGGATTAGAATATTTACACCTCAAACAGGATAATGATCGAACAAAGAGCTTATTAGAGGAAGGTCTAAGACTTTGCGAGATATTTGAGGAAGAGATTACTTATGACACTATTATTGATGATTCAAAACTTGAAGCTTATAATGCAATAAGCTCTTTAGTAGCTATTTCAGATGAACCGACTACAATAGATGATAAAAAATGAAAGAATTAACCAAAAATGCAAAGAAAATAAAAATACAACTGCAAAAAGCAATCGATAAGAATGAAAATTACTCTGAAAAGGATATAAGAACTTACCAGCAGTTTTTTAATAGAATAAGTGCACCCTTTTTGAAAAAAGCCTTCAAAGATATAGCCAGGATTGAAAACATAAGAAGGGTGCCTGCAAAATGTATTTGTTAAGAGAACTACTCTTAGCAGAGACTATTGAAAAAATCATACGGATGGATGCTTTTTAGATGATGTATTGAGCCAAGCATCTGAAGATGATCTTAATATAATTAAATTATATCAAAGTGCAAATAAATCAATAAGAAACCAACTAATTGATACAGCCAAAATATTTAAACAATATCATGAAAAGGATATTAATAAACAAATACTTGAAGGATGCCTTGATAAGTGTATAAACTCATTTAATAGAGTTGCGGTCTTGCATAATATTCTCGGATATTTGCCAAATCTGCAAGCAAAGGAAGAAACCTACCTATTGATAAAAAGCCTATTAAAAGAAATTCCTTCTCTAGAACCTAAACTTGAACCGTCCATAGTTTTATCTGATATATATAATTATGAAGTAATAAATATTAGTAAACGTTTTAAAGAGTGGGGAATTCCAATGTTGGATGAAGATCGGGTAATTTTGGAGTTGCCCAAAATAGAGAAAGAAAATCCTTTGATGTGGACTATTTTGATTCATGAAATCGGTCATAATTTAGATGATAAATATTTAAAAATCACCAAAGAAACTTTTAAAAATATCCACTTTCCAGCTAATGATTTAAAAATATTAAAAAGTGGATTAAAGAAATAGTTGCAGATTTGATTTCTTTAAGGATTATAGGTCCTGCTTATATGATGTCTTTCATGTTTTTTAATCTACTATCAGGCAATTTAGAGAGTTTTTCTAACACTCACCCATCACCAAAATACAGATTATTGCTTATGGAGTCAAAACTAAAAGATGAATTTGATATGGAAGATATAAAGGGTATTTTAGAATTGTTAGATGAAAGACAGGTCTTATATTCCAGATCAGATGAACCAGATGAAGTAATGCCAAATCTAGATTTTTTAATTCCTGAATTAGATAAACTGGTGAATAAATCCCTACAAATTCTTGAAGGGAAAACCTAGAAAAATATACCAAAAATCAATATGATCGTAGTGTTTCTTTATCTAAATCTCTTAAAGCAAATATTCCGATTAATTCTTCTCGAACATTAGATGATAATGAATTGATAAGACTATGCGAGTCATTTAAATTGAGGAAATTATATAGACCATTTAAAAAGAATGATGACAATATCTATAGTTTACTAAGTAAATTTGAAGAAAAACCAAATGTGGCATCGGTCATTATAACTGCGGGATGGATATATAAGTTTAAAAATACTTTACCAGAATTTATTAATATATTTTTCAAAGGGGATGGTGATTTTGATAAAAACTATAATAATTATCGTAAGATTTTAAATAGAAATGACAGTACATTATTAAAATCCATAGAAACAGCCTATATTCAATCATTATTTGAGGTTGGGGAGAAGTTATGATTTTGAATGAGTTCCAGATAATAGAGCGCATAATAAATGTAAATTCAAAGAGTAGAATAATTATCACGCCAATTATCAAAGCTGAACAGCAGTTTGGGCCTTCATCTATTGATCTACGTTTAGGACCAAAATTCAAAGTAAGCAAGAATATTCGATATACTCATATGGATCCGTTAAGCAATGAGAATGAACAAATACATTATATAGAAAATGTTCATATTAGACCCCTCAAATCTTTTGTGCTGCATCCAGGTGAGTTTGCGCTCGGCTCAACTTTAGAATATATAAAATTGCCGAATGATCTAGCTGCAAGGTTAGAAGGAAGAAGCACTTGGGGGCGCCTTGGATTGCAAATTCATTCAACAGCGGGATTTGTTGATCCAGGGTTTAGTGGAACTTTAACGTTTGAGTTGCAGAATGCTGGGAAAGCTCCAATAAAACTATATGTCGGAATGAGAGTTGCTCAGATTAGTTTCTATGAGACAAAGGAAAGTCAGATACCATATGATAAAAAGAAATTTACTAAATATGGTGATAAGATTGGAACAACTGAAAGTAAGTATGATGAGGATCCTGAGTTCGCTATGTTCAGAAAGTTAAGAGATAAAAAATAATATAATACTACTCTCCCAAAATTGCCAATGGTTTCATATCAAATTATCCAAATAATCGCTCATATCGCATTTATGTAAGCATTTATACGATGTATGAGTGAAAGTATAGAATATTGCCTCCAGATATTGTTTTCTGGCAAAAGCCGGATAAAAACCGCGTATAACCAAAATTAAGACGCAGTTTACTTTCACCACTGTTTTACAATGATGGTGATCCGGGGAAGGGGGATTTTCAAATGAGTAGATTATGAAAATGAGAAACATATTTAATAATACATGAATAATAAATTTTTTATATTTATAATGTATATCAGTCATGGAGCGCAAATTTAAGGCGATGGGTTGCTCTTGCAGAGTTGGAACACCCTGAAGATTTAAGCGCAGGATCTACGCGGAAGGCCTGGAAATCCTGGCTTATAGAATCGGGTTTATCTCTCAGTAGGATCTTAGCCCTTCAGGGGCATGACAAGCATGAAGCATTACTATAACAACGACGTAATCCCGGAAGAACGTATTAAAAGAAAGAAATGACGCTGGGATGGGGTTAAGCGAGTATTCTGATCACCATTATCTGAACAACTCCTGAGCAATCAGCAATAGCCATATTAAGATAAAACAATATGCAGTGGCACATTATTCACACCAACATTTATATACTGGGACGAATGATTCTACCCAAAGACAACAAATCGTTGTCGGGGTATGAACTAATTATGGCAGAAATAAGAAATTTTGTATTAAGGGAAAAGAATGGGAAAGAGGAAGGAGTATTTACTGGCCACCAGCCACGCCAGGCAGCTTTAAAAGCAGCTAATCGCAGCAAAGGAACAAAATCAAAGCCTATCGAATTAAGATTAAGAGAGAGGCACCAAGAAGATTCATATTTATAAGGGCTGGAAAGAAGTCGTTGCAGCTCCAAAGAACAAACCAAAATGGATGCCGGCAAAGATCAACAAGCCGAATGTGAAGAAAGTAAGCGTAGAGCTGCTCGAAAAAGTTTAATTTTTGGTTTTTACTTTTATTTTTTATATCGCTACCTACCATGCCTTGAAGAGCGCAGTCCATAAATTCACAACTCAATTGGTATAAAAACCTCGCACACGCGGTTGGTCTGGTATACATTCTTTTTATCTTCAAGCAATAGCCGTCGAATCCTTGGATATTTTTGCCTTTTACTCTTGTTGAAAGATATTTACAGTCCACACAATAATTCACTGTTTCTCCTCCACGCTATTTACTCGCTAACACAAATCTTGGCTCATGTAAATAATTGTCGATTCGTATCGAATTAGTAGATTTTCTTGGAACACATGAATAGACAGTTGGGGGAGAGGAGGAGGATCCAGTGCGCTGAGGAGACATTAAAGGCGGTTTTTCAGAGCAAACGAACATTATCCTCGTCAAGAACATTGTGGAATTTCATAGTTACATAACCATTTTTGAATGAAGTTATTCATTTTTGAATTTATAAAGGTTTGAACTGAATTAAAATTCGGTTGAATTCTTTCGACATTATGGCGACTTCTCCCGCTCATTATGTAAAACTAGTAAACTTGTAAATTGATAAATAAATTTTCACTTTTACCGATTTAATGCTAAAATTGTTTCCAGAAGGCAGATCTCCCTTCACATTAAATGATCAAGGTATATTTTCCGAATGCATGATGATCCATAAGGCCCATAGGTATGCGATTTGAAAACAACGTAATATCCTGTGGATAGTTTCTTCCTACAATATCTACAAGTGCCCATCTCCTCCTGCTTTACGATTTTGGGTTTTTCAAACTGAAGATGTGATGCTTCCGGAGTCATTAAATAGGTTTTTTCAGTTAGTTGTAGAAGCTTCTCTTTTTGGGCAGCCTCCAGAATTTCATCGATTATGTTGTAGTCTTTCGAGATCAAATTGTAAAGCAAATCCCGTATTTCAATCGATTTTAATTCGATGACGCCAAGTGCAGAAATTAACTCAAGTCCGGCATCTATTTTTGAGGACAATTCTTACCTACCTGCTATGAATTAACCCGGATGGGTCGGTTAATAACCAGTTACTTTTTTCCTATATAATACAAACGATTAAATTCAATATTCAATCGCCTATTTGTGGATTCTTTCCTGATTTCTTCTTTCACATGTTCATTAAAAGATGAGATAAAATCATCATCGATCTCGATATCATAATATTTCTTTCCTGTAAACCCGTTTCCAGCTCCTGAAAGATATATATTATATGCTTCTTCAATAGAGTAATCTGTTATTTCATGTTTGATTTCGATATACTCTGTCTTGAACCCTTGTTTTTCAAAGAAGATCTGGTAGTCCTCCTTCGAAGGAAGGAAAAACCAGGGGCTTTTCCAGTGATAAAAACAGGTTTTATATCATCAGAAGCCGTGACTCTTGAAATAATCCTCCCGAACCATGGCGACCAGGCAGAAGTCGCAGGACAGGCAAGAGCAAGTCTTCCACCGATTTTCAATGAATTGTATATTCCTTTTATTGCCTTCTCAGGATTGACAAACCACATCAGGGAGGAATTGCAAAGAGCAATATCAAATTCGTTTTTATAATCGAGTTCTTCTGCGGCAATTTGCCTAAAATCTATCCCAGGATACAGGTTCTTTGCCTGACGGATCATACCTTCAGAGATATCGATGCCAGTCACTTTTCCATTTGTGATTTTACTGAGCCTGTATGAAATATGTCCTGGTCCGCAAGCGATATCGATGATGTTATCCGATTTTCCTATTTTTAGAAGGAAAAGGAGATTAGACGCCGCTGTTTGCTGGATTACTGCTTTTTCCTTATATTGCCCTGATACATTATCGAACGTATTCATCTCTTGTGTACCTTTAATTCATAATCTATAAAGCATGCGATCATTGTTCGATATATTTTCTCCACTATATCAGGATCAAGATAATTTTCAACTGCAAGCCCTCTCACTTTTATTATTATTTCCTCCACACACACAGGAGCCTTGACATCGTGCGTTGTTTTCTTGAATTTTGCAGCCTGCCCCACATAGCGGCTCCTTTGCGATATCAATTCAACTATTTCACGGTCAATTCTGTTAATGTTCTCGCGTACGTCTTCGATGGTTTTACAGTCTTCCATATTCATTTATCCTTGCTGTATAAGGTGCTCGATATATCTTAATCTATATCTGAGTTCCACTCTGCATCTTTCACACATATTCTGTCCAGTGCAAAATCAAGACAACTTCATGCCTGAATCCTGGGGTCTTCTACTGACATGGAGAATCCGGATCCTCCAATGCATGCAGCCAGGTGAGAGGTTGGGGTGCCGGGGAAGGAGAGAGTTCATCCCAAGACATCTTCTTATCTGCATGGCTCTCAGGGAGGCTGGAGAGTGCTAAGTTGTACTTTGTCCATGTATTTTTGCAAGGTGCCCCCTTCTCACCTTTGCGCTGGCTTCTCTCACATCCCTGAGTCGTTCACCTGCTTCTCCCTGAAGGGCAGCTCTTCCCTGAGCGTTGTGGGCTTTACCATAAGGACCGTACTTCAACTCGCAGGAATGGCCACATCCACAACCGCGCTGGCACAGCACATAGTAAATGCTGTATCCTCTGATTACACGGCTCCGTTTTTTTCTCCGATCGCAGTTCACTATCTGCGGTCTCGGATTTGGTGGGTCCACATTCATGCACAAACCCACAATTTGGGCATTCTATCCTGGCCATGGCAGATATAACTTAGATGTTTCATCTTCTTAAAGTCTCCCAAACATCTAAGTTGATATTCAAGATGATAATACTTGTACCGATTGCATCCACTCCCCAGCTTGCCATTTCAATATCTCTCGAGTTAGTGGCAGACGCCAGCGGTACCAAGATTAGCAGAAAACCGTGGACTCTTGCTAATGCTCTTGGAAAACTTGAGCTAAGTTGGAGATGCAAAGAATCAGGAGATAATTCTTTAGCAATGATTTCAATATCCCTGGCCATTATGATTCCAACACTACTTCTTTCGATGCATTTCTGAAATCAACAGATTCACTATCAACAGCAGATTTGATTTCATCAATTTCTTTTCTGGATTTCAAGTGAATTCACAGTTAACATGAAGAAAACCATTTTTCCAGTAAAAGGCAATCGTCGATATACCAAGCCATGAACAAACCCGGAGCAATATAGATAAGAGGGTTGGGGTGGTGGGGAAGAGAGAGAGAGAGGGATATCAATTGAACAATCCAAAATGAAATGCGATCCTTTTCCTATGTTTTGATTTTCTATTTTATTATTTTTGGTGAGTTCAATATCTATGGCCTTTATGATTCCCATTAAAACTTCATTCCTTGCATTTCTGAAATCAACAGATTCACTATCAATAGCAGATTTGATTTCATCAATTTCTTTTCTGGATTTCAGGTGAATTCACAGTTAACATGGAAGAAAACCTCTTTTCCAGTGAAAGGAATTGTCGATGTTCCAAAATACGACAAAGTATTTTGGATGCAGATATGGCACCAAGCCCTGAGCATATTCGGACCAATATAGGTGAAGGGGTTACGATGGTGGGGAGGCCTCCAAATATCTTTGCCGATTATACCACCTATTCCACCTAATATTCCACTTTCGCTATCATCTTCATCTCTGTCTCTTCTTCCTCCGAAAAAATCACTCTTTTTACTTTTTTTATTATATGTTTATTTATAAGTATTATGATAAATAATTTCTGGTTTATCGATAAACCAATAATATAATTTATGAATAATCAAATAACCTAAATAATTGGTAATCTAATAATTTAAATTACAAGTAAATCTGTAATCTGATTTATAAATAAATTGATAATGCAAATTATGAATAAACCAGTAATACGGATAAACCAATAAACCAAAGAACATGCTGGCATCGATATATCGACTCTCCCTTGAAAGGAAGTGCCATGCAGAGGTCCTTCAGGATATGCCGGGGCCGACGGAACAAGAATTTCAGGAATTCTTTCTGGGGTCTCCGGCTATCCTGGGGTTCAAGTGGAGTGATAGAAGCAATTATTTCATATACCTGCAGATTGGTTTTAATTTTGGTATTTGAAAAAGGAAACCTCCCTGCTTTTGGGTTAGGCTCATAAACCCTGTTAAAACGTTTTGGGTATAGTTTGATATCTCATGACATGAAAAAACCTGAAAATGGCTTTTTAAATCAATGCCAAATAAAAATATCAGTTGACATGCTACCTGAGATTATATCAAAAAGTTCGTATAAGCCCACTTATACGAACTTCTTATATATCAAAATGGATAATTAGGTGTTATAAATAAAATTATTTGTATTGGTTGAAATCTATGAAACAAGAAGAGAATTTAATCCCGGCATTTAAGAAACTCCAGACAGAATTGAAATTGAGGGGCTTTTCTGGTCAAACCTCCAGGATGTATCTATTCTACAATAATAAATTTATTGAATACATAAAAAAATCACCAGAGGATGTCACACAAGACGATATAAAAGAGTTCCTCGCGCATAAAATGTCCGATCATTCATTATCAAATGCATCTATAACACTCATAAAAGCAGGTCTAAAGTTTTTCTATACTGGAATGCTCGGAAAAGACCTGTCCCTGATAAAAACACCAAAGGCATCCAAAAAGTTACCCATTTTATTAAGCCGTAAAGAGATAAAAGATCTTTTAGACGATACCATAAACGAAAAGCATAGGCTTTTAATCGAATGCCTCTATTCCACTGGTCTGAGGCTTTCTGAATGTATTAACCTCAAATTCAGGGATCTCGACCTGAATGATGGCATTGGCTGGGTGCGGATGGGGAAAGGAGCAAAGGACAGGATCTTTATCATTTCGGATTTTTTAAAGAAGACCTCCTGGAATATGGACATAATAATGGAAACGATGATCTTGAGCCGAATGATTACATATTTTCCGTAAACGGCAAAAAATGACACCTCGCGCAATCCAGAAAGCAATTAAGATATCGGCAAAGCGCGCAGGTATTAAGAAAGAAGTGCATGTGCATACCCTGAGACACTCATTTGCCACGCACCTTCTTGAAGATGGCGTGGATATAAGAAAAATACAGAAACTCTTGGGGCACTCTAATCTGGCGACTACCCAGATATATACTCAGGTTTCTTCAGAAGAAATAAAGAAAATAAAAAGCCCGTTGGATACATTGAAAAGCGCAGCGTAATGGGATGCAAAAACCATTTTTAATATTTCATGATTCATGGCCTTAAAAAAATAATGCCAACTGATTGCGGAATATTTTGCTATTCTCTTTATTCGACTAATGAATTTCACAGTCGGCGTACTTTATGATTTTTACGTTACGGAATTTATTTTTCCAGAATATCGTTACGGATTTTTCTGTATTCCAATTTATCGATTTACTTATAATTTAGATTACCAGGTTATTTATAAATTAGATTATAGATTTATCTGTAATTTATATTATTTGCATATCAGTAAATTTGATTAACTATAAATTGAATTATTTATTTATCGGTAAACAAAAAAAACATTTATCATATTTTTTTATATAATGAAATAAAAAATAATAAAAAAAGGGTTAAAAGACCCAGTTGATTAAATCTCCGCAGAAAATTAGAACAGTGTACAATTTCGACTGGAAAACACTATTCATAGACTTAATATCTTACAAAATATTTTTATTCGGCTCTGCTCAAATCCTGAGGAAGCTGCCATAGTGCGGATAGCGCATCTTCTTTGAAATGCATCTCAAAGTAAAAGACTGACTGAACTCTTCCTTCATTTAGAAACGGCTCTCGATCGATACAACAATTGGAAGGCAAAAGATTGATGCGATCAACCGTTGCCTAGAATGGTCTTCCTGGCATATCTTTAATATTATTGCAAAGGGTTCGCCCTATCCCCTAACTTTCGGAAAAGGATTAGAAGCTCGCCCTTTGAACTCAACGAAGTTAAATTTCAAATGCTTCAGAAGCTTTTCGCAGAGCTGCAAGTTCTTTTACTTTCTCGCCAACCTGTTTTCGAGCCACTTTAATACATGCACGGATACCCGCCGAGATATTTCCTTCCTCTTTCACTGAGATCGACATGTCCTGTAAAAACTCAAGATCTTCCAATGTTAGTTTAACTGATTTAGTGTACAATAGCTCCTGTTCAATTTGAGTTTGTGTCTTAGCTCCAGTAATTAATCCTTGCAGACCTGATGTATCTATCTTATTCAGTGGATTGTTTCCAAGTCCACCTGTAATGCGTTTGTTTTCATTAGATGATTCCGATTTATCATCAGAGGTCATTTTGTCCTGGTCACTGCCTTTTATCAACAGCTGCATCCTGTGACTCATCCTGGACTTCACCAATTCTACCAGGTTTAATAGAATTATCGGTTTTTACTACCCGGTGTAATCACACCAGTTTTAGCTTTACCGTCTCCCTTATCCTTTTTTCACTTTTGGATTTATTCATGATAATCACCCCATCTTCTTAGCAGCTCCATGATGACTTTTTCATAAGCTTTCGCTCCCTGCGAATCCGGAGCGTAGAGAAATATTGATTCATTATAACTTGGCGCTTCTGCCAGCTTCACATTTCGCGGGATTGCTGTTGAAAGCACCAGCTCGCCGAAAGCTTTTATGACCTGCTCCTTAACCTGCGATCCGAGCTTGGTTCTGGCATCATACATTGTCAAAATCACTGCACCTACTTTAAGCGAAGCATTCAGGTTATCTTGAACAAGTTTTATTACCTCAAGCAGCTGTGCCACGCCATCCATAGCATAAAACTCGGTTTGGATGGGTATCAAAACTTCATCTGCCGCAGCTAATATATTGATGGAGAACAACCCAAGTGACGGCGGTGCATCAAGTATAATATAATCATACCTTTCACGTATATCGCTGGTAATAGCTTTTTTAGTACGGTTTCCCGGCCGATCTTACCTAACAGCTCTGTTTCCACAACGGCAAGACTTATGTGCGACGGTACAAGCTCTAATCCCTGGGTGTCTGTAGGATGTATCACTTCCGACAACGACACTTTACCCTGGAATACTCCCTTTAACGTCTTATCAGCCATGGGTTTGTCGCGCAATAGACCTGTCGTCAGGTTTGCCTGCGGATCCACATCCATTACCAGCACCTTTCGGCCGACCTTAGCCAACCCTGCGGCCAAATTCACAGATGTGGTGGTTTTTCCCACACCGCCTTTTTGATTCATAACTGCTATTATTCTTGCACTCATGTTGTCTCCTTTCCTGGTTTACCAGTAAAATCTTTTATCAGTAATCTAATATATAGGCAAACCTGTAATAAATATTATGGTTTTTCTAATTTATCAGACTACCTGTAATATGATTTACTTGCTTATATATAATTTCGTTTTTAGACGTTGGGGTCAAGGGGTAGAGAATCCTCAACCCTTCGAGGGCTGAGATGAATCGTACCCCTTGGAATAGAAGAATCTATCCCCGAAAAAGCGATTGATATAGTCGTATTTTTCGTGTATAGACAAAGCATAAAAAAATCCAAACAATATTTGCATGAAAAAACATTTCGATTCAGGTTATATCCGAATAAGAATCAGGAAGTAACTCTGAATAGAACTCTCTCTACGTGTAGACACCTCTACAACGAAGCTCTTGCAGAACGAAAGCGACAGGCAGAGCTTAACAGATTGAAAAGAGAATTTCATGTATTCCCATGGGGAAAGCCTGAATGGATAAGTTACTACGAACAGAAACGAGAATTAACAGCTACAAAAACTTCATATCAAAAGAAGTCTATTCTCAGGTACTTCAAGATGTAATTAAAAGGATCGAAAGAAGTTTCAAGAATTTCTATAATGGTTTTAGCTATCCTCGATTTCAGGGACGAAACAGGTATAATAGTTTCACTTATCCACAATCAGGATTTGAACTTAAAGGTGGAAAACTTAAACTCTCGAAAATAAGAGCTATCAAGATAATCCTGCATCGAGAAATCAGAGGTAAAATCAAGACCTGTACCATTAAAAAAGATATCGATCAATGGTATGTTACCTTCTCATGCAAAATCGAAGAACCGATCATCCCTGTTGAGATCAAGACTGAAACAGGAATCGATGTAGGTTTAGGTTCCTTGATAACAATGAGCAACGGAATGCAGATCAAACCTCCAAAATTCTTGAGAGAATCAGAGGTTAAACTAACACGGGAACAGAAGCGGTTAAGCAGGAAAAAGAAGGGATCACAGAACAGGAGAAAGCAAGCAGTCAAAGTAGCAAAAGTTCATAGAAAAATCAGAAATCAACGAAAAGATTTTGCTCATAAGACATCAAGAAAGCTGGTAGATACCTATGACCGTATCGTATTTGAGGATTTGCAGATACAAAGCATGGTGCAGAACCATCATCTTGCAAAATCTATCTCTGATGCAGGATGGTATCAGTTGATGAATTTAACGAAGTCCAAGGCAGAATGTGCCGGGAAGATAGTTGAATTCGTTAATCCCAAGAACACGTCTCAAAATTGTAGCTGTTGCCATAATCCAGTCCCAAAAGACCTATCCGTAAGGGTACATAGTTGTCCCTTCTGTGGTCTTGTTCTGGATAGGGATCACAATGCTGCAATTAACATCTTAAATAGTACGGTAGGAATTACCGGAATTTACGCCCGTCAAGGACTCTCAAGCAGAGAGCCGATGCGGCTGGGACGCCAAAGCCCTTTAGGGTTGGGCAGTTCACATTACTGCTAAGGATGTTTTTATATTTTTCTTTAAAAGATGAAATTATTTACCTGTTATCATATTTTCAATATTACAATTAATCATGATTTCAGGCTTACTAGTAAAATGGTAAACTTATTTACCAACAAATTATTTTTTAATATTACCGGCAAGAGTGATTTGACTTTTACCTATAATATGATAATCTCGATTACTTGTTATCTTTTTCTGAAATTACACATAAATATGATTTTAAGTTTACCAGTAATATGGTAAGCCTATTTACATGCAATCTTATCCAAAGAATGTGGGATTGAAAATTTATTCCAAAGGGTGAGAGTAAATCGCTTGCAAAACGATCCATACCTAGCCAAATTGTTCGATATGGATTCAAGGGTTAATCTGCAAGTGGCTGGAAGATCGTTCCTGTCAGTTTTGGAATATGTCGCAGACAGAGTGGATCGACCGTTAACCTAGAGAGAATAGCCTAGGAAAGGATGTATGAATTCTGGAATCTCCCCGGTTGAGCTTTGGAGGGGGAGTCATTCATACCTGTTAGGTTCTTGCATTCATTTTATCTCTTATTCCGGTTTACCGGTAAAACCTTTATCAGTAATCTAATATATGTGCAAACCTGTAATAAATTTTATAGTTTTTCCAGTTTTTATTAAAACCAGCAATAAGGTTTATTTTTTTATCTATAATCTCATTTTTCGGAAAACCATTAAGCATGGTTTAATATCTATTGGGAATTGAGTAATCTTGCTTCTCCATAATCTTTCTTTCAAAATTACGACTAAATATGTTTATTAGTTTCCATGTAATTTGGTAAACCTATTTATTGAAAAACCCTCTTTTAGGTTGCCAACAAATCCAATTCTGAATTTATGTGTAATGAGGTAATCTCGGTTACGCGGAATCTTTCTTATAAAATTACGGCTAAATATATTTATTAGATTACCTGTAATTTGGTAAACCAAATTATATGAAAAAACTCTTTTTAGATTTTCAACGGAAATGGACTCAAAAATGCTCCCAGCTTCAGTCATGGAGAGATCTCGCCAAAATCCCGTTATGAAGAAGTCACTGAGGACGCCACCAAAAGAATCCATAGATTAGGGAGTCATTTCTCCATCTTCCTTGAACCATTAGCCCCTGACTTCATACATCTCAAGCTCCAGAGGAAGAAGAAATCTCATTCATGTAAAAATCCGTCTTTGGATAACGGATCCCACACTATGGAAATTAGCGAAACGTCATAAATCAGTGTTGGCAGCCGAAATAATTAAGTTTGCAGCATGCCTATCATAGTTTGGAATTGCATTGTCGTGCCTACAATAGAATATGAAAAGAACAACGCAAAATGAAAAATTCATAAGACAGCCCGCTCTCAGGCTCTTTGCCGCTGAGCTTGCAGAATCTAAACAGACAATTATCGACCACGTTGAAGGAAGAGAATTCGAAATTCGCTGTCAGCTAACTCCAACTGGGGTCAAAGCAAAGAGGGTCCTTATGATGGGAGTTCTTGTAGAGGTCGATAATGTGGGTACTTCGGGTGAATACCTGAGAGGAAGAATAGTTGATCCCACAGGGGCATTCAACGTGTACGCAGGCCATTACCAGCCAGAGGCTCTAGTATCCCTATCCAATCTTACCATACCCTGCTTTGTAGCGGTAGTAGGCAAAACCAATGCATATAGACCAGATGAGGAAACCACGATCGTATCTATCAGACCTGAAACCATCGTAGAGATTGAGGCAGAAACACGAGACTATTGGGTCATAGAAACCGCGGCCAAGACTCTGGAACGGATTAAGAAAAGCCAGCTGCCAGAGGTAGAAAAAGAAAAGTACAGGCAATTGTGCAAGGATGCTTTAACAAAACTCGTCTATATGCCGCAAGAGACAAGCATACAACAAGAAGAGACTCCAATAGAGCCAGTACCTCTTCAAGAACAAGACATTCCTGACAAGATAATTATCGAACAATCAACTGTTAAAGACAAACGACCAGACTGCCCTGTGCTGGAGGAAATAATGATAGATGCAAGCAGCATAGCCCCCAAAAAGAGGTAAGTTATATAGATTTAGGAGAGGGTACATCAATCGAGACAATTGAAATACCTCTGATTGAAGGGAGATGCCATGAACCCCAGATTGGAGTCCTCCATCCTGCCCTGATGGAAGAAAAACCATCTCCTTCACAGCCAGCCTCCGTTTCTGAAATGAATACAGCACATGAATCTATGACTCCTATGGATGCTCCATCGATAAAAGAACACAAAGACGAAGAACCTAAAGAAGAACTTTCGTTTACGTCGAAGCCATCTATTACCGAAGTACTGCCAAAACCCGAAAGTGAAATATCTAAAACTTTGCAGGTGAAAGAAAGTAAAGAATCCAAAACCAAACCAAGTGACTCAATCAAGACAAGGATAAAAAGAAGAGAATTCGACAGGAATCTGCCAATAACTCCCAAAAAACGCTTTTCACAGAAGTATAATAGCGAATACAGAATAGCTACCATTAGTTCTTCCATTACCATTTTCCAATTCCTGAATTTTGATGATTACTGACTTTTTATTTATAGGCTTACTTGTAAATTGGTTTACTTGATTATTGATAAATCCGAAATCTGTGCAACCATTGTGGAAAACCAAAAACATCAAGTTCAAAGGCAAGAACCAGTTCGATTACATTTTAGGGTAAAAACAACAAGACCGGATTAATTTTCATATCTGCCCTGATGCCTGGCTTCTCAAGACATTGCCCATGCAATCTGCCTGTCAGTACCGGGATAAATGCAGATGGTAAGGGTGAATCTTGTCCTGCCAGGATTTCACATAAGCTGTATTATTCAAAAGTAAGGAATGTTTATTTGCAAATGAAGTATATTGTTAAGTATGGCCAGCCGTATTCAAACCAGCTCGCTGATAAGAAGATTAGATCGCTTGCCGGAAAAATAATGGTGAGACAATGACTAAACGCGATAGAGACAGCGTATATGCGCGCCTGACCGGTGTGGTTCGCAGGTGTACTATGGCGGCAGAGTGCGCTATTAAGGATTGCCCTCATCGGGTGCTTCATGAGTTCATGGGTAGTTGTAGCCAGAAATGCAATGAATATGACGGCAGAAAGTGCGTAACAATGTATGGAGGAGAGAAGGTAACTGAGAAAGACCAGGGCGGATTAAAACTGCTACGTAAATGCTGCAATTGCCGTGATATCCAGGAGACCCAGCACATGCACTATGATGATACCCTCCGGGGCTGGTTATGCAGTGCCTGCAGTCCACCCAAGCCTGACCCTCCCTGATAATAAATAATTGTACACTTTAACACTACATCATCATCTTGAAATGAACTATGGCAACCGCATTTGAAACCGACATACATGGAATAACGAGAGAGTGGTCCATCGGAGAAGGAATGTGTCCAAAGTGCGGCGCTCCATGCTCAATGGATTTCCCGGTAACTCCTGATACCCCAAAAAGAATACTGTGCGGGTTTTGCGGATATCGAGAAGGCTATGGATCCATGACTCCTGCAATCAAATCAAACAGCGCAGAGTATCGGGATGGCTATGACACGGCAAAAGAATATGTCGAATCCATCCTGAGAACAGGCAAAACTTCCGGCGGCGCGCCGTATCAAATGTTTTGCGAAGCGGTTGCTCTCAACATTCTTAAGGGTGGAAAAATAACTCCAGAAGTGAAAACCTGGCTGAGCTGCTTGCTGGAAAACAATTATTGTGAGTTTCATTTGGGAGTCTATAACTATCTGCTCGAAAAAATCCAGGAATACGAAAATGCGACCATGCGTCACATGCATAGAAACATGGATTAGATTTTGGTCTTGTTTTAAATATAAATCCACTCAGAACCACTGCCGGCAGGTTCGCCGCATCAACTTAGATGTTTTATCCCTCTTTATCTTTTGAATGTCTAAGTTGTATTTTTGTCCGTGTATTTTTGCAAGGTGCCCCTTCTCACCTTTGCGTTGGATTCCCTCATATCCCTGAGTTGTTCACCTGCTTCTCCCTGGAGAGCGGCTCTTCCCTGAGCGTTGTGGGCTTTACCATAAGGACCGTACTTCAGTTCGCAGGAATGGCCACATCCACAACCGCAGCGGCACAGCACATAGTAAATGCTGTATCCTCGTTACCCTGGTCTTTTCTTTCTTTGAAATCCCGGATCCATGGGGATCATATTCATGCACAAATCCGCAATCTGGGCATTCTACTCTCGCCATGGCAGTTTTATAACTTAGACGTTGAGCTTCTTAAAGTTTTAGTAAACATCTAAGTTGTTTGGGAAGAGAGCCAAATTATGCATCTGTCGTTATCCCTTCTTTTAACAAGAGGTAGGCAAGGCCACATCTACGCCGAGGGCGAGGCGCGCACACGCGCTCATCCCAGACAACCTGTTTAATCAGAAGCCGCCGATGTGCGAAGAAAGAGCGCTGAGGCGGCGTGCTCTGTCCCCGGCAGTGACTCTAAGATCTAAACTCATGGGACCCATCCATTCCTGACGCCGGGTGAATGCCCGCCCATATATCAGAGAGTCGCCCGCGGGGCAATACCCCCGCGCCGTTCATATTGATGGCAAGTAGTTGATTATGTGAGCGATTCGCAAGAGAGAGCATTCATGGCAATAAATCTTTAATTCTCGTTTAAAAGATTTTCAATTGCCTTACTGATACTCCAGACTTCTATTATTTTATTTTTGGATATTTTATCGAAGTGCTTATCGTTTGTGATCAGTATCGCATTTTCCTGAAGACATGTAGCTGCATGAACAATATCAACAATCTCATTTTTTGGGAAATATTTGCTACAATTTTTAATATATTTTTCATCTAATTCTACTACAGTCATTTTATCTCTTAACTGTTTGATCAATCGCGATGCGGTTTCGGATTTAAATCTCTCAGAATATTGCTCGAATTCTAATAAGAGAAGGTCATTTCCTACGAGGTGAATACCATCATTCGATATTAGTTCCAGAACCAGGTCAAGAGTACGAGCTTTCTTTCCAGGGTTTTTGATAGCTGCCACGAATACGTTGGCATCAACCAAGAATTGCTGCATATTTTTCTTAGCCGTTTTATTTACTTCAATTCTGACTTCACGAGCAACTTTATCTATATCTGATCCCCTAAGTTCCTCCCTAAGCCCTTTCTCAATTTCGTCTCTATCAAGCTTCCTGATCAATATTTTATCATCATCTAATTCAGTAATCAGAAGCGGCACATTTTTCGTTAAATGCAGTTTTTTCTTATAAATTCAGGAATAACAAGCCTTCCTGAATTGTCTATGGTGACTATTTCCATTATTACCACTAATGGCAATAATGGCATTATAATATTTAAGATTATGTTCATATCTCTTGGCGGTTACGGTGGATTGTATGACTCCTCTACTGATGCTTTTTCATGTCACATCTATGCCGAGTGTGAAAGATGTTAAATTACCTTGAAGGGGCTTTTTTTGAATCTTTTTGATAACATTCCTCTATGAATTCACCCAATGGTCCTTTCCATGGTTCTGATTTATTAGGGGCGGATTTACCAAACTTTTTTGGATTCATTCCAAGTTCTTTAGCTTTTGCTAATTGATCAGAATTTAGTCTATATTTTTTTGGCTAATGCCCACAGATCATCAGATTTCTTTTTATTTCGAGAAGTCATAAATTTGTTTGAATGGAATTTCGGGAGGAGGATAATCGCTCCCTCGTATAATCGGAACCTTGCTCTTCAATAGCACAGATTTTCACTTTATAGGACAAAATAAACATTAATATTGCTTATTTTTTCCGGTTATATCAAATTCTGGAAAATCGTTTTAAATGATTATCCGTATATTAATCTTTCGAGGATCTCTAACAATCGTAACGCCAAATATGCCCTTAGGTAATCACTTTTTGAGATTCCTCACTTTCTTTCAACTTACGTTCTGAACTTCAGTTAAATATTCCTGGAAAAATGTTGACTTGAACTGGTATGCACATTCAGTTCAACTGGAAAATTAAGCACTCTTCCCCGCCGTCTTAAATTCTTTTCCTTGACCAACCACAGATAGCTTCCTGTTGACCAGCTGCGTTATCGTAATGGCGTTTTCCCGTATTATGTGATGCATTTTGCATCTCAATCACACCTCTAATTATATCGTAATTATAGTACTACAATTTTATGACAAAAATGTAGTATCTATCTTTATTCTTATTATTCACAGTTGTTTTCTTCTGTATCTTTACACTTTCCTTTGTTGACTTCTTTTTTATTTCAGTATTTGCATTCTGTATTTGTGTTACTGCTTTTTCTATTGTTTCTGTTTTTTACTTACTTTTTCTAGTATTTGGATTAAGCTTTTTACCATTTGTTTATATTTTCCTATATCTCCTTCTTCTTTGAGTTTGATATATTGGTCGTGTAGCATGTGTGCTATTGGAAATACATCTTTATAGGTGCATACAAATACATTATCTTCTTTTCCCAATCCTACGAGTTCTGGCGCTATTTCTAGTATTCCATCCGGCACGACCAATAAGCATGTATCTATTGTATTTGATAGATTTTGATATTTTTGTACACGTTTAATCTCTTTCCTTGTTTTATCAATAATCTCTTTTCTATAATCTTTTCTTTCTTTACCATCTTCCGTTTCATGATATTTTTCCAGAATTTCAAATACATCTGGCAGTTTTGAATCTATAGGTATATATTTTCCATCTTCAAGATTCCATGCAAATTCTATTTCTCCACCATCCGTTTTCAGGTTGTATTTCACAACATCTGCTTTAATAGAGTTACTAAGCACCTCTTTGAGTATTTCTTCTCCGATGATTCCTCGGGTTTTTGTTCCGTTAACAGTCTTGGTAAACGAAGAAATCATCCGATTCATATCTGTAATCTGTGCATCTCTTTTTTTCGATTTCTTCACGAGATTTTCCTTGATCTAATAAGAATTTTTCAGTATTCTTCTTTTCTTCTTCGAAGAATTTCTTACTTTGGTCCATCATTTCTATAATACGCTTCTCTTTTTCTTCATCAGATTTGACGTATTTTTCTCCTTGTTCTTTGAACAACTTATGAACATTATCAATGAAATCTTTTATACGCTTATCTTTTTCATCAGATAATTTCCTCGCTCCTTCTCGATAATTTCACGAGATTTTTCTATTTCAAAAACTTCGTTTTAATCTCGGCAACCTGTGTGGTTAAACCATGAATAGCAGAAACATCAGCAGGCTGATATGCCTTAGCTTTACCGTAAAAGTATCCTGCGACAAAGCCGGCAATTAAGCCAATTATTAGAAAAATAATTTCATTCATTTAAATCGTCCCTCATTTATCATTGTTTAAGAAATTAACTTGAGCAGAATAAGGGTGAGTGTGATAAACTTACCTTAAAGATAATGTCCCTAAATATCTCCAAAAATGCACCATATATTTAAGTGAATCAATGACAGGCGCGAGAGAATCAATAAGCAAGGTGACATTGTCCTTTATTTTACACTATCGAGTACCAACTTTCTTTATTCAATCACTTTTTTAACCTCGCATCTTCTTTTCTCTTATCGATAATACTCTGAGGCACATCAATTTCTGGGTCATCTAAATATGGAATATATCTACAGCCGCACCAACCTGGTGTTCTACCATGCAATTTGAAAGTGCAATCTTTCACAGGTATCGGCATCTCTTTCAATGCTACTTCGATTGCTAGTACCTTACCCATCATGTCAATGCAGGCGGGGCAATTACCCGAAGAAGCTATTCGTACTTTTACGAGTCCTTGTTGTTTATATTTCATCAAATGCATTTTTTGAGATTCCTGCAATGACTCGAAAAATTCTTTGCCTTCTTCATACAGAAACAATGCCATATCCCAATTAAGCGATTTCAATACCCATAAATTGCCTGATTTTATTTCTTCTTGGATTCTACCATTATATAATTTCCAAATAATATCTGTTGGTTTTGGGTTTCTGCCAAACTTTTTAGTAAGTTCTTCTCGTTTATCAATATAATCTTTCTGCCCGATGCCATAATTTTCTAATTTATTTAACCAATCTACTGCCATCGATTCGTCTTTAGTCAGAAGAGTCGAACTGAATACCCTTGGTTTTGATCTTACATAAATATCATTACCGCAGGAGGGACACCTTGTTTTCCTTGTAGGCCTTTTGTTAAGGGTTTTCTTGCATGAAGGGCATATTGGCTCAGATTCAATTAGTATGATATCTTTTTTAAATCGATCTGATGATAATGGTTGAGGAACAGATAGATTTGCGTTATTAACTTCGACATTCATTTTACCACCTAATTTCATTCATCTGTTGTTTTTAGCATATTAAATTTCTCATTTTATTTTCTGGGAAATATAGCTTATCTCATCTATGGATATTGTTTTCTGGCAAAAGTCTGGTAAAATGTGCGTATAAGTATTTTTATGACCTTTTATTAATGACCTTACAATGAAGGCATTCTACGGTAGGGGGATAGCTCTATCCATATATAAAATTATGTCCAATTGATATTTGCAATGAGAGATACAAGAAAAAAATCAAGACATTACCCCTTACTTTTCCTTAAGTCAACTTCTTTCCATTATAAATATATGATTATTGAAATTAATAATTTATCGCAAGAAATAGAAAGTTCATACCAATATATTATCTCAGGAATGGATGTAAATAATGTATGGTTAGTAACAATCGTAGGTTCGATTATAAGCGCTCTATTGGTCTATTGGGCACTTGAAAAGAGAACAGGAAAGTCTAAAAAAGAACAAATTAATTCTCGAATAAAAGATATAGAAAAATTGAAAGATAAATGTAGTAGCGATTCATTACCTGACGTATTATCAGAAATCAAATCAATTTTAGCGATTATAATTGAAAAAAACAACCATATGAATACGCTCGCATTAAAAACCTAGAGGGACATTGTTATTATGATTTAGCTATTCTGAATAACAGAGAGGACAATCTTGAAAAAGCAATCCGTTCCTATGAAGAGGCTCTGAAAATATATACTGCTAGGAAATATCCTGTAGATTATGCAATGATCCAGAATAATCTGGGCAATGCTTACAAGACTCTATCTGAGGTTCGAGATAAAGAGGAAAATCTCGAAAAAGCCATTAGTGCCTTTGAAGAGGCTCTGAAAATAAGAACTGTTGAGAAATATCCTATAGATTATGCAATGACCCAGAATAATATAGGAACTGCCTACAGTACTCTATCTGAGGTTCGAGATAAGGAGGAAAATCTCGAAAAAGCTATTAGTGCCTTTGAAGAGGCTCTGAAAATCTTCATATATACTATTGAGAAATATCCTGTAGATTATGCAAGGGCCCAGAATAATATAGGGACTGTTTACTGTCCTCTATCTGAGGTTCGAGATAAAGAGGAAAATCTCGAAAAAGCCATTAGTGCCTTTGAAAAGGCTCTGAAAATATATACTGTTGAGAAATATCCTGTAGATTATGCAATGACTCAGCATAATCTCGGAACTGCCTACAATACTCTAGCTGAAGTTCGAGATAAAGAGAAAAATCTTAAAAAGCAATCAGTGCCTATGAAGAGGCTCTGAAAATATATACTGTTGAGAAATATCCTGTAAACTATGCAATGATCCAGAATAATATAGGGACTGCCTACAGTCCTCTATCTGAGGTTCGAGATAAAGAGAAAAATCTTAAAAAAGCAATCAGTGCCTATGAAAAAGCTTTAAAAATAAGAACCATTGAGAAATATCCTGTAGATTATGCAATGACCCAGAATAATCTCGGTATTACCTACGATACTCTAGCTGAAGTTCGAGATAAAGAGAATAATCTCAAAAAAGCAATCAGTGCCTATGAAGAGGCTCTGAAAATAAGAACTGTCGAGAAATACCCCGTTAATTATGCAAACACCCAGCAAAATCTGGGCAACGCCTACAAGACTCTTTCTGAAGTTCGAGATAAAGAGGGTATCACCCCGATTCGTCCGTAAAGTACTTATAAGATGATAATTAAATAATTATCTAACCATATATTTATCGAGCTTGTAATTGCCAAGCAATAAATTGCAGCTAAAGGTATTTCTCCGATTGCCTGGAGGCATGTGAATTTGCTTGGCAGGTTTGAATTTCAGCTACCACAGAACCTAATCGACATAGATGAAATGATTAAAGCTTTGGAACGGGAAATCGTATGGCAGAAGCAAAAATCAACAGATGAGCTATTGGAGTAAAATGCTTATTTTACCTTTTGGGTGCGTTTCCCAAAAACACCCATGATGCACTTATGAAAATGAGTCATATATTTAAAAATATATAAATAATTAATATTTTATATTTTTGAAGTAATCCACAGGTCAGCGGCGGGCGAGTTCGGCGGCGTAGCGGCGCCCGAGCTGATCGCCGTGGCCTGCGAGCCAGATGCGCACGCTCTCGGTGCCGCGCGGTGGTTCGTGCGAGACGAGAAGCTCCTCCATCAGGCCCGCGAGCTCCTCGCGCGACAAGATCACCTCGCGCATGATCCATCCCACCGCACGGATCAGCCCAAGCGCGAACCAGGGTGGGACATGGAGAATGCGCGCCTGCTGCCCAGTCGCGGCCGCAATCGCACGCACCAGTTCCTCGAAGGTCATCACCTCGGGCCCCGCCGCGTCGAGCGTCACGCTTTCATCAAGCAGCGCCGCATCTGCGATGATCCGTCCCACATCGTCGAGCGTGATTGGCTGGAGCCTATAGTGTCCCGATCCGGGCATCGCGAAAATCGGGAAGTTGCGCAGAAACCAAGCGATATTGTTGACGAGGATGTCGTGCTCTCCGACAATCAGCGTTGGGCGGACTATGGCGAAGGGCAAACCGCAGGCATGGACCCTCTCCTCGACGATTGCCTTGCCGCGGTAGTAGCCGAGCTTGGATCTTAACGATGGATTGCTAACGCTAATGTGGACGACCCGCTTCACGCCCGCACGCCGCGCCGCCTGTAGAAGGACATCGGTGTTTTCCACGGCACGCTCGAAGCTGACGCCAACGAACGGGTAGCGCACCCAGTAGGTATTCACAAGCAGCCGCGCGCCACGCAGTGCATCCTCGAGCGCTGACGGATCCTCGAACTGGAGAGGGCGGGCCTCGATCCGCGGGGTGCCGTCGAGGGGCGCGAGCGGAACACGTCGGTTAGTGAGAGTGCGCAGGGCGAACCCGCGTGCCTGAAGCTCTCTCGCCACCGCTCTTCCGGTGTAGCTGAGCGCCCCAGTGACTACGGCAAGGTCAGGCACCTACTCCTCCACGCGCGCCGCAATCACGGCGCAAAGCAGCCGGATGATAAGGTTTATCGTCATGATACTTCTCGATAATTTCACCATGAATTATAGCATATTCGATCTTCTTTCCAAATTTCACGCTCTAATGCTCTCTCAATTGCATGTAAGAATATTTCATAATTGTCGTTATGATGCTTTGTTTTATCTGCTCAAGATTCATCAAATAATCATGTGATTAAAGTATAGTCATATTTATAAACATTTGGCAAACATTCAGAAAGTAATTGAAGGGTTTGGCAATTATACGACATATCGATGAGGATAGAATATATCGTCTCAGGCTATTGTTTTCTAATGAATTCCTCGTCAGAACTGCGTATATTTCTTATTAGATGCAGAATACTTTCACTACTGTTTTACAATGAAGGCGATCCGAGGAAGAGGGGATTTTCAAATGAATTGCTTATGAAAATGAGTTACATATTTAAAAATATATGAATAAATAATAATTTATATTTGTACTGTATTATTACTTATTAGTTGAGTTTGCTAATGATGGAGTTACCTCAAGTCTTGGATTTAATTTGTATGCGTTTTCAAATGCAATTTTTGCATCTTCATATCTTCCCAGCTTACCGAGAGTAACTCCTTTATAATACCATGCTTCTGCATATTGTGAATTTATTCCAATGGATTTATTAAAAGCTGATAATGCCTCTTCATACCTTCCCAACTTACCGAGAGTAACTCCTTTATTGATCCATGCTTTTGCATATTGTGAATTTATTTCAATAGATTTATTAAAAGCTGATAATGCCTCTTCATCTCTTCCCATCTCGAAGAGAGTGGATCCTTTATTGTTCCATGCTTGTGCATCTTGTGGATTTATTCCAATGGATTTATTATAAGCTGCTAAAGCCTCTTCATGCCTGCCCAGCTCGTTGAGAGTAACTCCTTTATTGTACCATGCTTCTGCATATTGTGAATTTATTCCAATGGATTTATTATAAGCTGCTAAAGCCTCTTCATACCTGCCCAGCTTATCGAGATCTAATCCTTTATTGAACCATGCTTGTGCATATTGTGAATTTATTCCAATGGATTTATTATAAGCTACTAAAGCCTCCTCATACCTGCCCAGCTTATCGAGATCAAATCCTTTATTGTACCATGCTTTTGCATCTTGTGGATTTATTCCAATGGATTTATTAAAAGCTGCTAAAGCCTCTTCATACCTGCCCAGCTTACCGAGAGTAACTCCTTTATTCATCCATGTTTCTGCATCTTGTGGATTTATTCCAATGGATTTATTAAAAGCTGCTAAAGCCTCTTCATCTCTTCCCAGCTTATCGAGATCCAATCCTTTATTGTACCATGCTTCTGCGAATTGTGGATTTATTCCGATGGATTTATCATAAGCTACCAATGCCTCTTCATCTCTTCCCAGCTCGTTGAGAGTAAATCCTTTATTGTACCATGTTTCTGCATATTGTGAATTTATTCCAATGGATTTATTAAAAGCTGCTAAAGCCTCTTCATACCTGCCCAGCTTACCGAGAGTAGATCCTTTATTGTTCCATGCTTTTGCATACTGTGGATTAATCTCAATAGCCTTATTATAGTTATCTAATGCAGCAATAAGCTGATTCATTAAGAACTGTACATTCCCTTTAGAAAATAGAACATCGCTCTGATTCGGATTTGCCAAGAGAGACCTATCATAATTATTTATTGCTTCTGAGTAATTTCCTTGGGCAGAAAATGCAAGTCCTTTTATGTAAAATTCTGTATTTAATTTTGTATATTCATCTGCCATTTTTATAATTTCTTCGAGGGACCTACCCGATTCCTCTCTGATACGCTTTTCAATATTTTGATTAATATCATCAGAAGTCAGCTTTTCAGTATTATTATCGATTGTACTATTACTGATCTTATCTGTTGCCAAAGTTTGTACTTTAATTTGTTCTATATCTTGCAGAAGTGGTTTTAGATCTTCTTTTGATAAATAATCAGAAGGAGCAAAGAATGAAATTACACCAGGAATCGCTAAAAATATACCGATAATGGCCAAAATTACACCGAAAATTGTTAATTTTCTATTAGAAAGATTAAATAAATATTTCTTAATCCTTATATAAATGTCTGGCTTATCTATTTTATTTTGCTTAGATAGATCATTTGTGTCTGATTTTAAAACATTGGTATCTTTATCATGATTGATGCCATTTCGCTTTTTATCCTTCCTGTTCTGTTTCTTTTTCATATTTTCTTTCAATTTTACTCGGTTATTTCAGCGAGGGCTTTACTTCCAAATATACCGCCTGGCTTTATTATTGGACTGCATCTCTTTCAGTAGACAAAAAGTTAAAGCTTTCTTATTTAAATTACCGCCCCTCTAAAATAGGCAAGTGTGAGAGGTTGGGCTCGAGGAAGGAGAGAGAACGAAGAAGAAATACTACAATATTATTGTAAATTTGTACTATGGGAAAAAGGTTATACTCCCAGATCCTACTTTAACCGGGATAATTACCTTCATGGCGGGTAAATTCTAGGACTTGGACAGTTCTAAATATAATTTATCTGTTTTCTTTTACTTAGCTATGTAGCGACATAATTATTCTCTCTTTTTTCTAATTTTATATCATAATCATATATAAAGGGCTAAGAAATTAATGAAATGAGAATAAGAGAAAATCAAAACACTTCTTGAGGAACAAGATAAACATAACGATTTCAAATATTATCATTTCGATTTCATGTATATTATTGTTAAATGTTTTTTAATTAGCATTAGATATATAAGTTTTCCATGAATAAGGATCTTTTTGTGGAACGCACCCAATCTCGGTCCGCGGATTTCTACCGGTATGTTCAGGAGTCTCTCTGTTCCAATTTTCCTAATTTTTCGTTCAACTACTATTTTCATTTGTTATTATCTCCGTTGCATTTTGAGACAACTAAATAATTCTTTTATTGTTATGTCATCATACAACTTTTATTATTTAAAAGTTTCGTTTAACGTTGTGCCACAACCATATATTTTATATATTATGTTGTGTTATTATACAACATGGACGAAACGAAAGAAAAGAAACCACCTTTAGATCGTGAAGAGTTTAAACTACTATCAGGAAACGAGCGCAAGTTTATTGAAAATCCGACTGACTTATTAAAAGACTACAAATCTCCTGATGCGATGGCACGTCAGTATAACAACCGCATAAAATACAGAGTTATAAACGCTATTATCGAAATCGCCTGGTTGTGTGATAAGCTCCCAGAAGATCGGATTGAGAAAATATTTTCCGATGATCGCATCGAAGATCTTTTCAAGATCACTGAAAAGGCTTTAGACGTTGCTGACTGGAAGTTATCGGCTTCTCTTGAAATCCTTGAAAGAATAGAAGACAAAGACACATCATATGAGTATTATAAAGAAGTCAATGAAGAATCAAAACGATCAAACGTTTTGGAGGAACATGTTAAAAATCTCATGCCACATTATTTGCCTGCAAGAGAAATAACAGCACTTGAAGAAATGATGAAAAAACATATTAATGTCTTTTCGGGGGCTTCATATGAAATATCGAAACTTAATTCGGAAATTTCCGATTGTTTACGAAAGTCTAACTCCCTGTCAGAATTTATAAAAGAAAAAGGATTAGAAAGGGAATTCGAAACCTACCAATCTGACCTCCTGAAAAAACAAGATGCGCATTGGAAGAATATCGTCAAACTATCGAAAACCCCTGATGGTAGGGAACAACTCAAATCCAAATACGGTGCTACTGATGAATTAATAGAGTTTTTAAAAAAATGGCTTAAAAGTTGGAGTCCGGGGAAGGAGAGAGGGGATAGAGAATACTACAATTTTTATCATAAAAATTGTAGTATGGTAAAAAGACAGAATGACCTCCGTGTAGTTCAGGGGAAGGGAAAAGTGGATAGCGTTCTTCAGTGTTTCATCAGAGAAATCAAAGGTAATAAATAAATACAAAAAAATCGAGCAATTAATTACTGATCTTAGTAACACAAAAGGTGCAAAAACATTAGCAAAGGATATCAAAAAATGGTTTTACAGAGGAGAAATTTATCCGAAAGAAGAAGAGCGTTTTATTCTTTGGTGCAACGATTCAAGAGAGGCTAGAAAGAAAAGTAGAGATATAACAAAACAAATCAGCGAAATCATATTTGGACACATTTGATTAAGATGCAGAAAAATAAAAGTAATCTTAGATGTGGTGTGGGGGGAATAATCCCGCATATAATGATAAATTATACGACATTTTCATGCTTATTGACCGTATATAAGTGCAGTACAAACGTTCGTGTCACCAGGCATCATTAGGGATGCGTTGGCTTTTTGTTGCAATTTGCATGGTTTATGTCAACACACATAAATTATTTATAAATGAGGGTACAATCAGTAACTATGGGCTGGTATGGTTTAGATGCATTCGATTTGGCGATCAAACGGACAAAGAAAGCTCTCATCGAGCCGTTCGTTTTCTGGAAATGGATACGGCTCGGGATTATAACAATCCTTATCGGCGGAGGTGGTATGGGATTCCCGAACTTCAACTTCCCGGCAAGCTGGCAGGCTGAATCCCGGAGTATGGAAACACCTTCAATCCAGGAGAGCATCGACAAAACAACACAGTTCTGGCATCAGTACCAGACATATATTCTGATTGGTCTTGCTTTTATCATTTTCATGATACTGCTTTTCACTCTAATATCCAGCATCATGGAATTCGTATTTGTGGAATCCCTAGTTACGAATAGCGTTAGCATCAGGGCATACTTCCAGAAATATTTGCATCCAGGATTTAATCTGTTCATAGTAAAGATAATTCTGGGGATAATTTTTCTATCATTATTTATTCTGGCAATGATACCAGTATTCCGGCAGGTCCTATCAGGCAATATTACCCCGGACTGATCCTGGGCAGCATTGTGTGGTTTTTGGGCTTATCGCTTATACTCATCGTGCTCGGCGGGATCATAAGTTCTTTCATAAGTCTTGCGATACCTGTGGTGATGTATCAAAAAGTGGGCATAATAACGGCCTTGAAAAAGATCATCGGAAGATTCAAAGATGACTGGAAACAGATTGTGGTCTACTGGGTGGTCAGGTTTTTCGCCTGGGCGGCCGGGGCAATTGTGGTAGGTTTAGCGGCGCTGATACTTTTCATAGTAATATTGCTTATTCTTCTCATACCGGCTTTGATATTATATTTCATAATTTCAGCCCTGGGATCTGGCTCAGGGAGGTTCTTATTCTTGGTATTGATGATACCCTATGGGCTGATCGCCCTGGTGGTATTGATAATATTCCTGTTGATAGTATCCGTACCTTTGCCTGTTTTCATGAAATACCATCTCCTCACGTTCATGCAGAAGTGGTACCCTGATATCAGGATCCCTCTCGTTGAGCCAGATGGGGCGGGCGTGCAGTCCACGACGTAGTATCTGCCTGATCTCATTCTCAGACAACCCGGGAAGGGTGTTGTCGTTGTCACGGATACATCCATCCTGACAACCCGCCGATCCACGACTTGGTCGGCGCAATATGACAAAAGCAACAGGGGGAGGGGTGTGGTGCGGAGAGGGGAGAGGGTTTAGGTGTAATATTGCCGATTAATAACGGGAGGCAATCATGGAAGAACTTATGCTAACATCGCTATAAGCACACTTGGAATCCGGAAAGATGAGAGGATGGGGGTGCCGGGGAAGGGGAGAGGGCATCAATAACATCTGCCATCTAAATTAAACATAAACATCCACCGGGGCAATCGGAATGCCTTGCGTGAAGAACTGCCGATAGCATAGCCACCAATGTGTACGAAGTGTGCTGAAGCGTCATACACTAAATTCCATGCTGGTTTAAGATCTGGATTCCGAGAACCTATCGATCCATGATGTTGCGGCACCGCAGAGTTATTTCCTTATATATAAAACTTAAATTGTTGCCTTCTTTCCGTTATCTTTGGATTGGAAATTAAGATTTCTCCTACATCATCTGAAAACATGATAGTCACTGGTTCAGAATCTCCTAGCCTGCATGCGTTGTAGTTTAGTTTTGTCAATCCGAAAATATCCAATGCGACCTGTTCAATGTCAGCATCACCATATTGTATCTCGATTTTTAATGGATTTGGGACTTCCCAACCATCATATGTTTCAATACGAGGTTTGAAACCAGTGCCCCATAAGTAACCTATTTTATTATTCCATTTAAGAAAAGTACCTCGTAAGACGGGCATTTTACCAGCCCGGTATAATTTTATATCGTTCCTATAACGTCTTACATGAACTCCAACTATCTTCACACCCTGAGGACAGACTGATTGGTATCCTTCAAATTCATCTTTTCCTATTGGTGACCTTGAATGAATAAACAATTCTTTTAAGGACTTTCCTTCCAATTGAGAATACGTTTTCAATATTCCAGAGAGAAACTTACTTGCCGCTTCTTTTGACAGATGAAATTGTTTCTTTTCAGGGGAATACCAAGGACCTTCATCCCCCAGAAAGACAACACCATCACCAGAATTCAAGAACATTTGTGCTGCACAGCATGCAGTTTTTTCATCATTCCCAGAACCCGTTTTTCGAAATGAAATACCTATATAACATACACCTTCCTGGCAGTGGCTAATTTCCATGGCTTCCCACCAGATTTGTAATATAATGCTGTTGATAAATTCCATGCTCTATCTGAAAGACAGGTTAAAGTTCTCCTATCTTCAGATTGATCATCGAGAGTTAATGTTGATTCTAAAATTATTTGAATTGGTATATTGTATTTAAGAGCCCTTGCTTTTATCTGCCTTCGAAAATCGACTGATAAATCATATTTATCCGTAGTCCAGCCTTCTGGATTGTCATCATTCCATTGTTCAAATAAGGTTTTTTGCCCTTTTTGATATTGTTGAATTATCTTATTCTTGGGTTTATCACCCCATGGTTCCAGAGGATGTGATTTGGGTCTACAATTCTTATGTATCTCATCTGGTACTACGCAAACAATAACATTGTAAGTCTCATCCTTTTTTCAATTACTTTAAATCCTTCCATGTACATATTGACAATTTCAAATGCTCTATCATACGGATTGCGATTATTGGAGGCATGGATTAAATTGGCTTCATTTAGTGAAAAGCTCCAACTTGGTCTTTCAGGCCAAATACAATTAAAAGCCACATCAAAACCTGGAAATGGAGGCCAGAGCTTTTTATTCTCAAAAGCCTGTATGATAGGTCTGTTCATAGCTCGGCTCCATCCTTCGAATAAACGGATTCCATAATCAGTACCTATAACACCATATCGTATACTCTTAGGGCCTTGTAAATCAGAATCAAATGGTCCAAACAATGATAATCCATCATGGGGATCTTCTAACTGCTGGCCATAGCGAAATTCAATTTTTGGCTCTTCAAATAATACAATCTCAGGAGTCATTTTTATCGTCCTCCCGATCTTCTAAATTATCTTCGATCTCAATTTCATCAATTTTTTCATCATCTGGTAATCCTTTAAGTTTAGTCTCATCAATACCATTGGGTACCTGAAAAGAAATCAATTCACCATTTAATACAATTTTTCTTTTTCATCACCCATTATGATTTTTTGTTTTCATCAGATAGAAACTCACAAACTGCGAGGCAACGATTGAGGTAATGGTTATTCCACCAACCATTTCGGATCTGTTTATGTCTGGAATGCATACTACGTGATTCTAATTTTTCTCCAGAAATATCCGTTAGATAAAGATTGATTGATAATTCTGCAAAGAAGTCATTCTCCAATTGTTTAATATTGAATGATGGAGATATGTGATATTTGAATTCTTTTGGATAATGTCTCTCTCCGGCGACCAAAATGTATGTTTTACGACCGGTATATCCGGTAAAATGGAATTTTTCATTTTCAAATAAACTAAACGGAAAATATATCATACCTAGTTCTGACCGTGCGAGTTTGTTTTGTATCATCTTTACGTATAATGATCTTTTTAAAAGGTTTTTAACGATATTTACAGAAGGTATTCCACCTATGGAATCTCTGGCGAGCCATCCGTACCTTCTGATTTCTTTCCATTTGAAAATTTCTTGATCCGGGGATTGACAAACGAATAAACCGATGTTGAATCTCTATACCAAAAAGCCCATCTATCTTCCAAGATATTAATTTCATTTCTAGTTAGAGGATTTACTATGTGATATTCAATTATCTCATTAGGAATCTGTTCAAATTGAAGATTATTCGAATATATCTTCTCAGGTGTATTATTAATGGTTATATGGTCCAAATAAGTTTGTGCAGCAATTTCTTTACCATTTTTTACATCCTTGGGGGTATTGATACTTTCTAGTTTCTTAAGCAATTTAGAGTAGCCACTAGCCCATCCCATATAGAAGGGGATATACGTAAGATCATTTGTCATCCAATCTAATTCCGTTGAACTGAGACCAGTGATATTCAATGGTATAAGGAAATCTATGCGCCTCTCTTTTCCAATATTCATGGCCAAGGTTCGTTCTTTTACTGGATTATCTTTCTCAATAGAATTATGAGATAATAATCCAAGAACACGGAATGTTTTTTCCTTTATTGCCTTATCTATATCTTTTGGATATGATTCTCCACCTAACAATTTGTAACGGTCACACCATACCTTATACCCCTCGCCAGTCAAACGTAAAGAAAGCCACTCCGCGAAGACCAAATCCTCAGTGGCGTAACTGATGAACAAATGATCTTGGTCTAATGGCATATTTCCTAAGTCCCATTTGGTGAACTTTATTCATTTTCTTTTACTTTTGGATTTAAAAAAAATCCAGTGGACTTTTTATCTCACCTAAATACCTATATGAGTATATATATTTCTATGGTTTTACTGCTGTTATTATGTTCCAACAGGTCTTGACCCCGAATCACTCTTGCTAAGGAGAAGCGATATTATCGGGGTCGAGCGAGTGGTGCACTTAATCAGACGTGTTCCTGCATGCAACCACCTGGCCATATTTATCAGCAGTTTGATTTAGATGCAAAAAGGTAAAACTAGCTTCTTTAATTCTTTGGCCTGTTCGCTATATTCTTCTCTGCTCAAAATCTCATAAGTTGTCAGTGACCTCATGAATTTATCATACCATGGATTTCGAGATGGTCTCGTTAGATAAATCAGAGAAACAACGTGCCCTTTATTTTTCAGTATTTCTAGGGGTTTTAAAATACAATTTGTGTTGTTCCTGCCATCTATTTTCGTCATTAAAGTGAAAGGTATAATAAAAACAAAATCGTCTTTTTTATATCTCTTTTTACTTCTTCTTTGGCTATTTCTAATCTTTTATTTAAGTTGTCAATCACATCTTCAAATTGGCAGAATCCTTCCAATTCCTGCGGAGAACCGAAACCTACTGCACAGACAATTTTCCCGTTTTTCTTATCGATATATTCATTATTTCTTATTCTATCATCTTCTCTAACCCCAAAGAATTTCTTTAATGTCTTGGTTTTACCAGATGAACGTCTACCTGTTAAGCAAATTATAGTAACCATACCTTACCACAACATTTACAATGAGTTTTTATTATATATATTCATCTCAAATTAGTTTTGACAGGTCTAC
